# Supplementary material for: Profiles of transcriptome and metabolic pathways after hypobaric hypoxia exposure
Source: Proteome Sci. 2022 Sep 24;20:16. doi: 10.1186/s12953-022-00198-y (PMC9508752; doi:10.1186/s12953-022-00198-y)
Supplement: Supplementary file 1 — Additional file 1. [file 12953_2022_198_MOESM1_ESM.xlsx]

## Sheet: Molecules
Symbol	Entrez Gene Name	Affymetrix	log2 Fold Change	Networks	Location	Type(s)	Biomarker Application(s)	Drug(s)	Entrez Gene ID for Human	Entrez Gene ID for Mouse	Entrez Gene ID for Rat
TAF9B	TATA-box binding protein associated factor 9b	11734835_s_at	-6.914		Nucleus	transcription regulator			51616	407786	171152
IFIT2	interferon induced protein with tetratricopeptide repeats 2	11721874_at	-6.831		Cytoplasm	other	diagnosis		3433	15958	294091
AKR1B10	aldo-keto reductase family 1 member B10	11724489_s_at	-6.377		Cytoplasm	enzyme	unspecified application		57016	14187	286921
CSF2RA	colony stimulating factor 2 receptor alpha subunit	11751225_s_at	-6.304		Plasma Membrane	transmembrane receptor		sargramostim, mavrilimumab, EPO/sargramostim, rituximab/sargramostim	1438	12982	652957
TMEM37	transmembrane protein 37	11754171_a_at	-5.992	22	Plasma Membrane	ion channel			140738	170706	245953
TMEM97	transmembrane protein 97	11721632_a_at	-5.941	6	Extracellular Space	other			27346	69071	303330
SPINK5	serine peptidase inhibitor, Kazal type 5	11754963_a_at	-5.932	18	Extracellular Space	other	unspecified application		11005	72432	361319|100910851
EHF	ETS homologous factor	11764166_s_at	-5.929	10	Nucleus	transcription regulator	unspecified application		26298	13661	295965
AKR1C1/AKR1C2	aldo-keto reductase family 1 member C2	11719171_a_at	-5.605		Cytoplasm	enzyme			1645|1646	77337	291283
DUSP2	dual specificity phosphatase 2	11721695_s_at	-4.622		Nucleus	phosphatase			1844	13537	311406
METTL7A	methyltransferase like 7A	11719375_x_at	-4.475	17	Cytoplasm	other			25840	70152	315306
FKBP5	FK506 binding protein 5	11739567_s_at	-4.447	23	Nucleus	enzyme			2289	14229	361810
SLC7A11	solute carrier family 7 member 11	11721875_at	-4.42		Plasma Membrane	transporter		(4S)-4-(3-(18F)fluoropropyl)-L-glutamate, N-acetyl-L-cysteine	23657	26570	310392
KIAA0586	KIAA0586	11736364_s_at	-4.358		Cytoplasm	other			9786	76967	690035
EPGN	epithelial mitogen	11760568_a_at	-4.29	6	Extracellular Space	growth factor			255324	71920	289515
ETNPPL	ethanolamine-phosphate phospho-lyase	11733137_a_at	-4.282	4	Cytoplasm	enzyme			64850	71760	687071
GSR	glutathione-disulfide reductase	11756634_a_at	-4.277	15	Cytoplasm	enzyme		carmustine/prednisone, carmustine	2936	14782	116686
ACTC1	actin, alpha, cardiac muscle 1	11720489_a_at	-4.165	13	Cytoplasm	enzyme			70	11464	29275
GPATCH4	G-patch domain containing 4	11721649_a_at	-4.124		Other	other			54865	66614	295228
FERMT1	fermitin family member 1	11755613_a_at	-4.101		Plasma Membrane	other			55612	241639	296179
CPT1A	carnitine palmitoyltransferase 1A	11756474_a_at	-4.062		Cytoplasm	enzyme	unspecified application	perhexiline	1374	12894	25757
RIMKLB	ribosomal modification protein rimK like family member B	11728013_s_at	-3.943		Cytoplasm	enzyme			57494	108653	100362344|362428
MARC1	mitochondrial amidoxime reducing component 1	11731778_a_at	-3.934	16	Cytoplasm	enzyme			64757	66112	690745
DSCC1	DNA replication and sister chromatid cohesion 1	11728729_at	-3.892		Nucleus	other			79075	72107	299933
PLA2G4A	phospholipase A2 group IVA	11727754_a_at	-3.889	7	Cytoplasm	enzyme		cytosolic phospholipase A2 inhibitor, quinacrine	5321	18783	24653
LDLR	low density lipoprotein receptor	11720028_x_at	-3.856	14	Plasma Membrane	transporter	disease progression,unspecified application		3949	16835	300438
NQO1	NAD(P)H quinone dehydrogenase 1	11717568_s_at	-3.662		Cytoplasm	enzyme	diagnosis,unspecified application		1728	18104	24314
HSPH1	heat shock protein family H (Hsp110) member 1	11717096_a_at	-3.623	22	Cytoplasm	other			10808	15505	288444
TSEN2	tRNA splicing endonuclease subunit 2	11742936_a_at	-3.585		Cytoplasm	enzyme			80746	381802	312649
SCLY	selenocysteine lyase	11742095_a_at	-3.567	25	Cytoplasm	enzyme			51540	50880	363285
ELOVL6	ELOVL fatty acid elongase 6	11739910_a_at	-3.56	3	Cytoplasm	enzyme			79071	170439	102549542|171402
AKR1B15	aldo-keto reductase family 1 member B15	11742378_a_at	-3.552		Cytoplasm	enzyme			441282
HMGN5	high mobility group nucleosome binding domain 5	11729348_at	-3.532		Nucleus	transcription regulator			79366
DTD2	D-tyrosyl-tRNA deacylase 2 (putative)	11728044_a_at	-3.53	4	Other	other			112487	328092	366619
CBS/CBSL	cystathionine-beta-synthase	11744835_s_at	-3.487	23	Cytoplasm	enzyme			102724560|875	12411	24250
PLSCR1	phospholipid scramblase 1	11751651_s_at	-3.469	13	Plasma Membrane	enzyme			5359	22038	117540
NOP16	NOP16 nucleolar protein	11758780_a_at	-3.46	2	Nucleus	other			51491	28126	306768
DDX58	DExD/H-box helicase 58	11756330_a_at	-3.458		Cytoplasm	enzyme			23586	230073
CASP1	caspase 1	11732870_a_at	-3.443		Cytoplasm	peptidase		caspase 1 inhibitor	834	12362	25166
ID3	inhibitor of DNA binding 3, HLH protein	11716666_a_at	-3.442	17	Nucleus	transcription regulator			3399	15903	25585
ADGRG6	adhesion G protein-coupled receptor G6	11725191_s_at	-3.423		Plasma Membrane	G-protein coupled receptor			57211	215798	308376
TMC5	transmembrane channel like 5	11744104_a_at	-3.417		Cytoplasm	other			79838	74424	365360
AP1M2	adaptor related protein complex 1 mu 2 subunit	11717062_at	-3.412		Cytoplasm	transporter			10053	11768	367038
WDR35	WD repeat domain 35	11757523_s_at	-3.386		Cytoplasm	other			57539	74682	503018
NAP1L5	nucleosome assembly protein 1 like 5	11720612_x_at	-3.383	20	Other	other			266812	58243	688843
DCTPP1	dCTP pyrophosphatase 1	11743061_at	-3.363	6	Cytoplasm	enzyme			79077	66422	192252
PGBD5	piggyBac transposable element derived 5	11722327_at	-3.356		Other	other			79605	209966	292098
FAM111B	family with sequence similarity 111 member B	11739933_a_at	-3.351		Other	other			374393
LTV1	LTV1 ribosome biogenesis factor	11751835_a_at	-3.322	18	Other	other			84946	353258	361452
ARHGAP18	Rho GTPase activating protein 18	11736113_at	-3.301	5	Cytoplasm	other			93663	73910	293947
MFF	mitochondrial fission factor	11722482_x_at	-3.264		Cytoplasm	other			56947		102556337
GLUL	glutamate-ammonia ligase	11721625_s_at	-3.258	10	Cytoplasm	enzyme			2752	14645	24957
SLC30A1	solute carrier family 30 member 1	11758948_s_at	-3.257		Plasma Membrane	transporter			7779	22782	58976
UTP15	UTP15, small subunit processome component	11747245_a_at	-3.217	6	Nucleus	other			84135	105372	310019
NFIB	nuclear factor I B	11757800_s_at	-3.2	18	Nucleus	transcription regulator			4781	18028	29227
VGLL3	vestigial like family member 3	11758074_s_at	-3.191	17	Other	other			389136	73569	498038
CTSC	cathepsin C	11731465_a_at	-3.184	12	Cytoplasm	peptidase	unspecified application		1075	13032	25423
MYLK3	myosin light chain kinase 3	11742419_at	-3.173	15	Cytoplasm	kinase			91807	213435	291926
PLPP3	phospholipid phosphatase 3	11715739_s_at	-3.152		Plasma Membrane	phosphatase			8613	67916	192270
ALDH3A1	aldehyde dehydrogenase 3 family member A1	11726360_a_at	-3.129		Cytoplasm	enzyme	diagnosis,unspecified application		218	11670	25375
NRP1	neuropilin 1	11757751_s_at	-3.122		Plasma Membrane	transmembrane receptor	diagnosis,efficacy		8829	18186	246331
MICALCL	MICAL C-terminal like	11737413_at	-3.094		Cytoplasm	other			84953	100504195	293180
GPNMB	glycoprotein nmb	11759826_x_at	-3.081	2	Plasma Membrane	enzyme	unspecified application	glembatumumab vedotin	10457	93695	113955
CTH	cystathionine gamma-lyase	11742278_a_at	-3.077	3	Cytoplasm	enzyme			1491	107869	24962
EXO1	exonuclease 1	11721209_a_at	-3.075	19	Nucleus	enzyme	diagnosis		9156	26909	305000
PDP1	pyruvate dehyrogenase phosphatase catalytic subunit 1	11722231_at	-3.068		Cytoplasm	phosphatase			54704	381511	54705
GYG1	glycogenin 1	11744373_s_at	-3.052		Cytoplasm	enzyme			2992	27357	81675
EEF1E1	eukaryotic translation elongation factor 1 epsilon 1	11743582_a_at	-3.045		Cytoplasm	translation regulator			9521	66143	291057
ASF1A	anti-silencing function 1A histone chaperone	11720788_at	-3.039		Nucleus	other			25842	66403	294408
TNFRSF21	TNF receptor superfamily member 21	11753764_s_at	-3.03		Plasma Membrane	transmembrane receptor			27242	94185	316256
ATP5G1	ATP synthase, H+ transporting, mitochondrial Fo complex subunit C1 (subunit 9)	11715988_x_at	-3.022	11	Cytoplasm	transporter			516	11951	29754
HPGD	hydroxyprostaglandin dehydrogenase 15-(NAD)	11743656_a_at	-3.013	18	Cytoplasm	enzyme	prognosis		3248	15446	79242
CROT	carnitine O-octanoyltransferase	11733923_a_at	-2.993		Cytoplasm	enzyme			54677	74114	83842
ETV1	ETS variant 1	11745799_s_at	-2.992	22	Nucleus	transcription regulator			2115	14009	362733
ZNRF3	zinc and ring finger 3	11725537_at	-2.99	14	Plasma Membrane	enzyme			84133	407821	685487
CCND3	cyclin D3	11754434_a_at	-2.971	22	Nucleus	kinase	prognosis		896	12445	25193
OASL	2'-5'-oligoadenylate synthetase like	11726364_x_at	-2.969		Cytoplasm	enzyme			8638	231655	304545
BCL2	BCL2, apoptosis regulator	11721377_x_at	-2.958	16	Cytoplasm	transporter	diagnosis,efficacy,prognosis,unspecified application	oblimersen, rasagiline, (-)-gossypol, navitoclax, gemcitabine/paclitaxel, bortezomib/paclitaxel, venetoclax, paclitaxel/trastuzumab, paclitaxel/pertuzumab/trastuzumab, lapatinib/paclitaxel, doxorubicin/paclitaxel, epirubicin/paclitaxel, paclitaxel/ramucirumab, paclitaxel/topotecan, BCL201, paclitaxel	596	12043	24224
CDC25A	cell division cycle 25A	11726756_a_at	-2.956		Nucleus	phosphatase			993	12530	171102
EVA1C	eva-1 homolog C	11720281_a_at	-2.955	5	Other	other			59271	70967	360695
TMEM192	transmembrane protein 192	11734004_x_at	-2.955	5	Cytoplasm	other			201931	73067	361137
RRS1	ribosome biogenesis regulator homolog	11719810_at	-2.951	2	Nucleus	other			23212	59014	297784
IFIT3	interferon induced protein with tetratricopeptide repeats 3	11731407_x_at	-2.945		Cytoplasm	other			3437	667370|15959	309526
NOSTRIN	nitric oxide synthase trafficking	11735764_a_at	-2.941	5	Cytoplasm	transcription regulator			115677	329416	311111
CXCL2	C-X-C motif chemokine ligand 2	11744128_x_at	-2.939		Extracellular Space	cytokine			2920	14825	81503
SLFN5	schlafen family member 5	11733213_x_at	-2.934	11	Nucleus	enzyme			162394	327978	303377
MTHFD1	methylenetetrahydrofolate dehydrogenase, cyclohydrolase and formyltetrahydrofolate synthetase 1	11716667_a_at	-2.931	17	Cytoplasm	enzyme			4522	108156	64300
PMAIP1	phorbol-12-myristate-13-acetate-induced protein 1	11724510_at	-2.923		Cytoplasm	other			5366
COA7	cytochrome c oxidase assembly factor 7 (putative)	11732273_at	-2.92	7	Other	other			65260	69893	298377
PTGES	prostaglandin E synthase	11754526_a_at	-2.908		Cytoplasm	enzyme	prognosis		9536	64292	59103
SLC36A1	solute carrier family 36 member 1	11758175_s_at	-2.907		Plasma Membrane	transporter			206358	215335	155205
CHAC2	ChaC cation transport regulator homolog 2	11728808_at	-2.903	4	Cytoplasm	enzyme			494143	68044	360994
HEATR5A	HEAT repeat containing 5A	11750577_a_at	-2.901	4	Other	other			25938	320487	362737
TOR3A	torsin family 3 member A	11718528_a_at	-2.901	13	Cytoplasm	enzyme			64222	30935	304884
GCSH	glycine cleavage system protein H	11756405_s_at	-2.895	3	Cytoplasm	enzyme			2653	68133	171133
CENPN	centromere protein N	11727972_a_at	-2.867	2	Nucleus	other			55839	72155	361416
NDUFAF4	NADH:ubiquinone oxidoreductase complex assembly factor 4	11720192_at	-2.859	16	Cytoplasm	other			29078	68493	362495
STX11	syntaxin 11	11727992_at	-2.832	3	Plasma Membrane	transporter			8676	74732	292483
DMKN	dermokine	11761579_at	-2.828	16	Extracellular Space	other			93099	73712
AKR1C3	aldo-keto reductase family 1 member C3	11715711_a_at	-2.822	3	Cytoplasm	enzyme			8644	105349	171516
PRMT3	protein arginine methyltransferase 3	11726759_s_at	-2.817	7	Nucleus	enzyme			10196	71974	89820
BRIX1	BRX1, biogenesis of ribosomes	11720330_at	-2.816	2	Nucleus	other			55299	67832	294799
CYP4F11	cytochrome P450 family 4 subfamily F member 11	11756915_a_at	-2.813	10	Cytoplasm	enzyme			57834	631304	503122
LYAR	Ly1 antibody reactive	11722839_at	-2.812	20	Plasma Membrane	other			55646	17089	289707
NMI	N-myc and STAT interactor	11757938_s_at	-2.802	3	Cytoplasm	transcription regulator			9111	64685	311021
SLC48A1	solute carrier family 48 member 1	11719813_s_at	-2.8	4	Cytoplasm	transporter			55652	67739	300191
CAMK2D	calcium/calmodulin dependent protein kinase II delta	11740063_a_at	-2.775		Cytoplasm	kinase			817	108058	24246
LGSN	lengsin, lens protein with glutamine synthetase domain	11731244_s_at	-2.774		Plasma Membrane	enzyme			51557	266744	316304
SLC25A33	solute carrier family 25 member 33	11756841_s_at	-2.767	18	Cytoplasm	transporter			84275	70556	691431
WDR3	WD repeat domain 3	11742734_s_at	-2.751	9	Cytoplasm	other			10885	269470	310720
POLE2	DNA polymerase epsilon 2, accessory subunit	11744519_a_at	-2.748	1	Nucleus	enzyme		bortezomib/cladribine/rituximab, gemcitabine/paclitaxel, cladribine/cytarabine/daunorubicin, gemcitabine/oxaliplatin, gemcitabine/vinorelbine, docetaxel/gemcitabine, docetaxel/gemcitabine/vincristine, cladribine/cytarabine/filgrastim, capecitabine/gemcitabine, gemcitabine/oxaliplatin/paclitaxel, cladribine/cytarabine/filgrastim/mitoxantrone, cladribine/rituximab, capecitabine/docetaxel/gemcitabin…	5427	18974	299112
SRXN1	sulfiredoxin 1	11716950_s_at	-2.747	20	Cytoplasm	enzyme			140809	76650	296271
MOB3B	MOB kinase activator 3B	11725167_at	-2.743		Other	other			79817	214944	366352
SH3GL2	SH3 domain containing GRB2 like 2, endophilin A1	11730183_s_at	-2.741		Plasma Membrane	enzyme			6456	20404	116743
TMEM5	transmembrane protein 5	11752459_a_at	-2.741		Plasma Membrane	other			10329	216395	299841
ABCG2	ATP binding cassette subfamily G member 2 (Junior blood group)	11724538_a_at	-2.738		Plasma Membrane	transporter	efficacy,prognosis		9429	26357	312382
IDH1	isocitrate dehydrogenase (NADP(+)) 1, cytosolic	11718474_a_at	-2.736	8	Cytoplasm	enzyme		ivosidenib, FT-2102, BAY1436032	3417	15926	24479
BYSL	bystin like	11717444_at	-2.729	3	Nucleus	other			705	53414	359727
LRP8	LDL receptor related protein 8	11728896_a_at	-2.728	25	Plasma Membrane	transmembrane receptor			7804	16975	362558
MRPL15	mitochondrial ribosomal protein L15	11716315_at	-2.728	7	Cytoplasm	other			29088	27395
ABHD3	abhydrolase domain containing 3	11746269_a_at	-2.72	7	Plasma Membrane	enzyme			171586	106861	291793
APOBEC3B	apolipoprotein B mRNA editing enzyme catalytic subunit 3B	11732901_a_at	-2.713		Cytoplasm	enzyme			9582	80287	315137
DEFB1	defensin beta 1	11723845_a_at	-2.701		Extracellular Space	other	diagnosis,unspecified application		1672
RRP15	ribosomal RNA processing 15 homolog	11733905_x_at	-2.699	13	Nucleus	other			51018	67223	360895
CTPS1	CTP synthase 1	11750141_a_at	-2.684		Nucleus	enzyme		cytidine triphosphate synthetase inhibitor	1503	51797	313560
LIFR	leukemia inhibitory factor receptor alpha	11722686_a_at	-2.684		Plasma Membrane	transmembrane receptor	diagnosis		3977	16880	81680
HMGB3	high mobility group box 3	11754183_s_at	-2.682		Nucleus	other			3149		688583
SFXN4	sideroflexin 4	11751291_a_at	-2.674	16	Cytoplasm	transporter			119559	94281	361778
CAD	carbamoyl-phosphate synthetase 2, aspartate transcarbamylase, and dihydroorotase	11718531_a_at	-2.662	14	Cytoplasm	enzyme			790	69719	24240
TPD52L1	tumor protein D52-like 1	11720704_s_at	-2.66	18	Cytoplasm	other			7164	21987	689256
PAK1IP1	PAK1 interacting protein 1	11743551_at	-2.656	15	Nucleus	other			55003	68083	361232
DPH2	DPH2 homolog	11724208_a_at	-2.653	14	Cytoplasm	enzyme			1802	67728	298452
SLC39A8	solute carrier family 39 member 8	11740764_at	-2.649	1	Extracellular Space	transporter			64116	67547	295455
FAM92A	family with sequence similarity 92 member A	11739365_x_at	-2.647		Other	other			137392	68099	297903
CCND1	cyclin D1	11721257_at	-2.646	13	Nucleus	transcription regulator	diagnosis,efficacy,prognosis,response to therapy,unspecified application	arsenic trioxide/tretinoin, arsenic trioxide/daunorubicin/tretinoin, arsenic trioxide/gemtuzumab ozogamicin/tretinoin, arsenic trioxide/idarubicin/tretinoin, arsenic trioxide	595	12443	58919
NIP7	NIP7, nucleolar pre-rRNA processing protein	11727850_x_at	-2.643		Nucleus	other			51388	66164	192180
ASNS	asparagine synthetase (glutamine-hydrolyzing)	11748793_a_at	-2.639	14	Cytoplasm	enzyme			440	27053	25612
LAP3	leucine aminopeptidase 3	11721243_a_at	-2.637	16	Cytoplasm	peptidase	safety		51056	66988	289668
C4BPB	complement component 4 binding protein beta	11729899_a_at	-2.634		Extracellular Space	other			725		24236
MAP2	microtubule associated protein 2	11733832_a_at	-2.625		Plasma Membrane	other		estramustine	4133	17756	25595
RFC3	replication factor C subunit 3	11718403_at	-2.62		Nucleus	enzyme			5983	69263	288414
SLC38A6	solute carrier family 38 member 6	11744715_a_at	-2.613		Plasma Membrane	transporter	diagnosis		145389	625098	299139
DDX10	DEAD-box helicase 10	11723101_a_at	-2.611	2	Nucleus	enzyme			1662	77591	300710
TTC27	tetratricopeptide repeat domain 27	11718142_a_at	-2.608	6	Other	other			55622	74196	298782
MBNL3	muscleblind like splicing regulator 3	11735581_a_at	-2.596		Nucleus	other			55796	171170	302492
MEGF9	multiple EGF like domains 9	11743338_at	-2.594		Extracellular Space	other			1955	230316	313270
EPHX1	epoxide hydrolase 1	11741065_a_at	-2.583	5	Cytoplasm	peptidase	diagnosis		2052	13849	25315
G6PD	glucose-6-phosphate dehydrogenase	11716292_a_at	-2.579		Cytoplasm	enzyme			2539	14381	24377
UROD	uroporphyrinogen decarboxylase	11757384_x_at	-2.576	6	Cytoplasm	enzyme			7389	22275	29421
ZSCAN31	zinc finger and SCAN domain containing 31	11727286_a_at	-2.573		Nucleus	transcription regulator			64288
RUVBL1	RuvB like AAA ATPase 1	11715834_x_at	-2.571	13	Nucleus	transcription regulator			8607	56505	65137
ZC3H12C	zinc finger CCCH-type containing 12C	11735242_s_at	-2.571		Other	other			85463	244871	315658
TOMM40L	translocase of outer mitochondrial membrane 40 like	11720197_a_at	-2.567	16	Cytoplasm	other			84134	641376	304971
UHRF1BP1	UHRF1 binding protein 1	11728426_s_at	-2.563	25	Other	other			54887	224648	309637
GCLM	glutamate-cysteine ligase modifier subunit	11723489_at	-2.562	9	Cytoplasm	enzyme			2730	14630	29739
METTL8	methyltransferase like 8	11734142_a_at	-2.56	4	Other	enzyme			79828	228019	502633
PPARG	peroxisome proliferator activated receptor gamma	11753001_a_at	-2.559	10	Nucleus	ligand-dependent nuclear receptor	diagnosis,efficacy,unspecified application	icosapent, amlodipine/telmisartan, inolitazone, aleglitazar, aspirin/dipyridamole/telmisartan, clopidogrel/telmisartan, glimepiride/rosiglitazone, nicotinic acid/pioglitazone, alogliptin/pioglitazone, glimepiride/pioglitazone, rosiglitazone, farglitazar, sulfasalazine, pioglitazone, telmisartan, tesaglitazar, troglitazone, hydrochlorothiazide/telmisartan, balsalazide, mesalamine, bezafibrate	5468	19016	25664
CASP4	caspase 4	11716760_x_at	-2.557	20	Cytoplasm	peptidase			837	12363	114555
PEX1	peroxisomal biogenesis factor 1	11723548_x_at	-2.557		Cytoplasm	enzyme			5189	71382	500006
RABGAP1L	RAB GTPase activating protein 1 like	11724325_a_at	-2.553	7	Cytoplasm	other			9910	29809	304914
MAK16	MAK16 homolog	11725393_s_at	-2.548		Nucleus	other			84549	67920	306526
TLR4	toll like receptor 4	11743197_at	-2.538		Plasma Membrane	transmembrane receptor	efficacy	resatorvid, OM 174 lipid	7099	21898	29260
FECH	ferrochelatase	11727808_s_at	-2.534		Cytoplasm	enzyme			2235	14151	361338
AMDHD1	amidohydrolase domain containing 1	11724671_a_at	-2.53		Cytoplasm	enzyme			144193	71761	299735
VWA8	von Willebrand factor A domain containing 8	11725854_a_at	-2.53	6	Other	other			23078	219189
NOP56	NOP56 ribonucleoprotein	11755342_x_at	-2.528	2	Nucleus	other			10528	67134	362214
OAS1	2'-5'-oligoadenylate synthetase 1	11719588_a_at	-2.526		Cytoplasm	enzyme			4938	23960|246730	192281
SERF1A/SERF1B	small EDRK-rich factor 1A	11728888_s_at	-2.522	4	Other	other			728492|8293	20365	502503
TMEM52B	transmembrane protein 52B	11745046_a_at	-2.52	5	Cytoplasm	other			120939	330428	689963
NXPE3	neurexophilin and PC-esterase domain family member 3	11744630_a_at	-2.517	4	Other	other			91775	385658	681096
GNPDA1	glucosamine-6-phosphate deaminase 1	11754763_a_at	-2.516		Cytoplasm	enzyme			10007	26384	683570
OLR1	oxidized low density lipoprotein receptor 1	11722015_at	-2.512	10	Plasma Membrane	transmembrane receptor	unspecified application		4973	108078	140914
HOXA9	homeobox A9	11725603_a_at	-2.507		Nucleus	transcription regulator	diagnosis		3205	15405	297099
TASP1	taspase 1	11725090_at	-2.506	4	Nucleus	peptidase			55617	75812	311468
HSPD1	heat shock protein family D (Hsp60) member 1	11763017_at	-2.502	13	Cytoplasm	enzyme	diagnosis,prognosis		3329	15510	63868
PCYT2	phosphate cytidylyltransferase 2, ethanolamine	11747322_s_at	-2.499	3	Cytoplasm	enzyme			5833	68671	89841
KCNE3	potassium voltage-gated channel subfamily E regulatory subunit 3	11720713_a_at	-2.495	17	Plasma Membrane	ion channel			10008	57442	63883
MAMLD1	mastermind like domain containing 1	11755364_a_at	-2.492	20	Other	other			10046
FAM169A	family with sequence similarity 169 member A	11754677_a_at	-2.485		Other	other			26049	320557	310013
POLR3K	RNA polymerase III subunit K	11756185_s_at	-2.484	19	Nucleus	transcription regulator			51728	67005	366277
RAPH1	Ras association (RalGDS/AF-6) and pleckstrin homology domains 1	11758403_s_at	-2.484	6	Plasma Membrane	other			65059	77300	363239
WDR5B	WD repeat domain 5B	11733069_at	-2.481	7	Other	other			54554	69544	303907
RABEPK	Rab9 effector protein with kelch motifs	11720808_a_at	-2.476		Cytoplasm	other			10244	227746	296649
GNAL	G protein subunit alpha L	11735070_a_at	-2.475	7	Cytoplasm	enzyme			2774	14680	24611
METAP2	methionyl aminopeptidase 2	11716176_s_at	-2.475	16	Cytoplasm	peptidase	unspecified application	nitroxoline, beloranib, XMT-1107, O-(chloroacetylcarbamoyl)fumagillol, PPI-2458	10988	56307	64370
RDX	radixin	11748967_a_at	-2.472		Cytoplasm	other	unspecified application		5962	19684	315655
QTRT2	queuine tRNA-ribosyltransferase accessory subunit 2	11743555_a_at	-2.468		Cytoplasm	enzyme			79691	106248	288364
SELENOI	selenoprotein I	11752081_a_at	-2.468		Cytoplasm	enzyme			85465	28042	362713
MRPL24	mitochondrial ribosomal protein L24	11717643_a_at	-2.461	7	Cytoplasm	other			79590	67707	295224
PRMT7	protein arginine methyltransferase 7	11736151_a_at	-2.458	17	Cytoplasm	enzyme			54496	214572	361402
DLEU2	deleted in lymphocytic leukemia 2 (non-protein coding)	11744730_s_at	-2.457	24	Other	other			8847
HMGCS1	3-hydroxy-3-methylglutaryl-CoA synthase 1	11754918_s_at	-2.456		Cytoplasm	enzyme			3157	208715	29637
AIMP2	aminoacyl tRNA synthetase complex interacting multifunctional protein 2	11716563_s_at	-2.453		Plasma Membrane	other			7965	231872	288480
AHNAK	AHNAK nucleoprotein	11725501_at	-2.452	13	Nucleus	other			79026	66395	191572
DHRS11	dehydrogenase/reductase 11	11746638_a_at	-2.452		Other	other			79154	192970	360583
CNDP2	CNDP dipeptidase 2 (metallopeptidase M20 family)	11745841_a_at	-2.447		Cytoplasm	peptidase			55748	66054	291394
ADSS	adenylosuccinate synthase	11743362_s_at	-2.446	17	Cytoplasm	enzyme		adenylosuccinate synthetase inhibitor	159	11566	289276
WDR12	WD repeat domain 12	11744275_a_at	-2.446	2	Cytoplasm	other			55759	57750	363237
GGCT	gamma-glutamylcyclotransferase	11724225_a_at	-2.444		Cytoplasm	enzyme			79017	110175	362368
CCT5	chaperonin containing TCP1 subunit 5	11723930_at	-2.443	12	Cytoplasm	other			22948	12465	294864
SLC25A13	solute carrier family 25 member 13	11746815_a_at	-2.442	14	Cytoplasm	transporter			10165	50799
PLAU	plasminogen activator, urokinase	11717154_a_at	-2.439	13	Extracellular Space	peptidase	disease progression,efficacy,prognosis		5328	18792	25619
GAR1	GAR1 ribonucleoprotein	11758592_s_at	-2.434	19	Nucleus	ion channel			54433
METTL21A	methyltransferase like 21A	11758563_at	-2.434		Other	enzyme			151194	67099	102553119
CCT6A	chaperonin containing TCP1 subunit 6A	11715530_a_at	-2.432	12	Cytoplasm	other			908	12466	288620
RHOV	ras homolog family member V	11732437_at	-2.431		Plasma Membrane	enzyme			171177	228543	171581
ATF5	activating transcription factor 5	11717800_a_at	-2.43	22	Nucleus	transcription regulator			22809	107503	282840
IDI1	isopentenyl-diphosphate delta isomerase 1	11739383_a_at	-2.426	1	Cytoplasm	enzyme			3422	319554	89784
C21orf59	chromosome 21 open reading frame 59	11735688_a_at	-2.423	1	Cytoplasm	other			56683	68001	288269
CACYBP	calcyclin binding protein	11727785_s_at	-2.422		Nucleus	other			27101	12301	289144
MRPS12	mitochondrial ribosomal protein S12	11744284_a_at	-2.413		Cytoplasm	other			6183	24030	292758
MRPS16	mitochondrial ribosomal protein S16	11720169_at	-2.408	21	Cytoplasm	other			51021	66242	688912
RRP12	ribosomal RNA processing 12 homolog	11754793_a_at	-2.407	3	Nucleus	other			23223	107094	679127
TJP2	tight junction protein 2	11716742_a_at	-2.407	11	Plasma Membrane	kinase			9414	21873	115769
NOP2	NOP2 nucleolar protein	11737775_a_at	-2.406	20	Nucleus	other			4839	110109	314969
AKAP1	A-kinase anchoring protein 1	11743986_at	-2.404		Cytoplasm	other			8165	11640	114124
POLR1E	RNA polymerase I subunit E	11745730_a_at	-2.404	19	Nucleus	enzyme			64425	64424	313245
UTP4	UTP4, small subunit processome component	11717511_a_at	-2.404	15	Nucleus	other			84916	21771	291987
ZNF30	zinc finger protein 30	11740295_a_at	-2.404		Nucleus	other			90075
FARSB	phenylalanyl-tRNA synthetase beta subunit	11750165_a_at	-2.403	8	Cytoplasm	enzyme			10056	23874	301544
SLC20A1	solute carrier family 20 member 1	11758222_s_at	-2.403		Plasma Membrane	transporter			6574	20515	81826
TTF2	transcription termination factor 2	11747342_a_at	-2.402	22	Cytoplasm	transcription regulator			8458	74044	295324
SLC40A1	solute carrier family 40 member 1	11715789_a_at	-2.4	9	Plasma Membrane	transporter			30061	53945	170840
IFIT1	interferon induced protein with tetratricopeptide repeats 1	11756820_a_at	-2.397		Cytoplasm	other			3434	112419|667373	294090
PDE7B	phosphodiesterase 7B	11757985_s_at	-2.386	5	Cytoplasm	enzyme		dyphylline, nitroglycerin, anagrelide, milrinone, dipyridamole, ketotifen, tolbutamide, theophylline, pentoxifylline	27115	29863	140929
SLC46A1	solute carrier family 46 member 1	11748455_a_at	-2.38		Plasma Membrane	transporter			113235	52466	303333
SQLE	squalene epoxidase	11717730_s_at	-2.378		Cytoplasm	enzyme		tolnaftate, terbinafine, butenafine, naftifine	6713	20775	29230
NQO2	NAD(P)H quinone dehydrogenase 2	11722053_a_at	-2.377	25	Cytoplasm	enzyme		caricotamide	4835	18105	291084
DIS3L	DIS3 like exosome 3'-5' exoribonuclease	11741800_x_at	-2.372		Cytoplasm	enzyme			115752	213550	363077
HMGB1	high mobility group box 1	11739025_a_at	-2.37		Nucleus	transcription regulator	diagnosis		3146
ODC1	ornithine decarboxylase 1	11752515_a_at	-2.369		Cytoplasm	enzyme	efficacy	tazarotene, eflornithine	4953	18263	24609
TIMM10	translocase of inner mitochondrial membrane 10	11743283_a_at	-2.369	16	Cytoplasm	transporter			26519	30059	64464
SMPX	small muscle protein, X-linked	11726768_at	-2.365		Cytoplasm	other			23676	66106	84416
NUP35	nucleoporin 35	11731059_a_at	-2.361	5	Nucleus	transporter			129401	69482	295692
RUFY3	RUN and FYVE domain containing 3	11722081_a_at	-2.361	4	Plasma Membrane	other			22902	52822	360921
POP1	POP1 homolog, ribonuclease P/MRP subunit	11723138_at	-2.358	2	Nucleus	enzyme			10940	67724	315045
POLR2G	RNA polymerase II subunit G	11720926_a_at	-2.354	19	Nucleus	enzyme			5436	67710	117017
CCDC138	coiled-coil domain containing 138	11749706_a_at	-2.352	7	Other	other			165055	76138	499442
C1orf131	chromosome 1 open reading frame 131	11749341_a_at	-2.35	4	Nucleus	other			128061	66523	292100
PPP1R10	protein phosphatase 1 regulatory subunit 10	11718254_a_at	-2.348		Nucleus	other			5514	52040	65045
CDC6	cell division cycle 6	11743065_at	-2.346	24	Nucleus	other			990	23834	360621
ATIC	5-aminoimidazole-4-carboxamide ribonucleotide formyltransferase/IMP cyclohydrolase	11715755_a_at	-2.345	3	Cytoplasm	enzyme		gemcitabine/pemetrexed, pemetrexed	471	108147	81643
SMAD6	SMAD family member 6	11730338_a_at	-2.345		Nucleus	transcription regulator	unspecified application		4091	17130	367100
MTAP	methylthioadenosine phosphorylase	11726115_at	-2.343		Nucleus	enzyme	efficacy,prognosis,safety		4507	66902
TFPI2	tissue factor pathway inhibitor 2	11758967_s_at	-2.343		Extracellular Space	other			7980	21789	286926
TMEM138	transmembrane protein 138	11756133_a_at	-2.343		Extracellular Space	other			51524	72982	361728
HIRA	histone cell cycle regulator	11720837_a_at	-2.342		Nucleus	transcription regulator			7290	15260	363849
RHOBTB3	Rho related BTB domain containing 3	11758664_s_at	-2.342	13	Cytoplasm	enzyme			22836	73296	309922
DIO2	iodothyronine deiodinase 2	11721579_a_at	-2.34		Cytoplasm	enzyme			1734	13371	65162
ITSN1	intersectin 1	11750609_a_at	-2.331		Cytoplasm	other			6453	16443	29491
CDKN2AIP	CDKN2A interacting protein	11727846_a_at	-2.33		Nucleus	transcription regulator			55602	70925	306455
KIAA0101	KIAA0101	11736249_x_at	-2.33	13	Nucleus	other			9768	68026	300795
AMD1	adenosylmethionine decarboxylase 1	11747877_x_at	-2.326		Cytoplasm	enzyme			262	100041585|11702	81640
RBM3	RNA binding motif (RNP1, RRM) protein 3	11744146_x_at	-2.325	8	Cytoplasm	other			5935	100043257|19652	114488
HSD17B11	hydroxysteroid 17-beta dehydrogenase 11	11730778_a_at	-2.324		Cytoplasm	enzyme			51170	114664	289456
CRY1	cryptochrome circadian clock 1	11723709_a_at	-2.322	18	Nucleus	enzyme			1407	12952	299691
PHB	prohibitin	11720610_x_at	-2.322	20	Nucleus	transcription regulator	diagnosis	prohibitin-targeting peptide 1	5245	18673	25344
SELENOP	selenoprotein P	11741874_x_at	-2.321	25	Extracellular Space	other			6414	20363	29360
ADAT2	adenosine deaminase, tRNA specific 2	11732563_a_at	-2.32	4	Nucleus	enzyme			134637	66757	361453
HIBCH	3-hydroxyisobutyryl-CoA hydrolase	11742779_a_at	-2.317		Cytoplasm	enzyme			26275	227095	301384
WDR4	WD repeat domain 4	11739322_a_at	-2.317	14	Nucleus	other			10785	57773	690032
BAG2	BCL2 associated athanogene 2	11742904_s_at	-2.314	14	Cytoplasm	other			9532	213539	690038
NUFIP1	NUFIP1, FMR1 interacting protein 1	11727079_at	-2.313	1	Nucleus	other			26747	27275	364430
TOE1	target of EGR1, member 1 (nuclear)	11718206_x_at	-2.313	19	Nucleus	enzyme			114034	68276	298443
ABCE1	ATP binding cassette subfamily E member 1	11747860_x_at	-2.312	16	Cytoplasm	transporter			6059	24015	361390
ATG3	autophagy related 3	11759680_a_at	-2.31		Cytoplasm	enzyme			64422	67841	171415
TDRKH	tudor and KH domain containing	11715177_s_at	-2.31		Cytoplasm	other			11022	72634	310652
NAA15	N(alpha)-acetyltransferase 15, NatA auxiliary subunit	11745181_a_at	-2.308	8	Nucleus	transcription regulator			80155	74838	310399
TGFBR3	transforming growth factor beta receptor 3	11718901_at	-2.308	10	Plasma Membrane	kinase			7049	21814	29610
NRIP1	nuclear receptor interacting protein 1	11720154_at	-2.305		Nucleus	transcription regulator			8204	268903	304157
CITED4	Cbp/p300 interacting transactivator with Glu/Asp rich carboxy-terminal domain 4	11724948_at	-2.304	15	Nucleus	transcription regulator			163732	56222	114491
PNO1	partner of NOB1 homolog	11729185_at	-2.302	6	Nucleus	other			56902	66249	289809
GON7	GON7, KEOPS complex subunit homolog	11716875_at	-2.297		Other	other			84520	100233175	100233176
LIAS	lipoic acid synthetase	11730301_a_at	-2.297		Cytoplasm	enzyme			11019	79464	305348
SCFD2	sec1 family domain containing 2	11723960_at	-2.297	16	Other	transporter			152579	212986	498353
NUFIP2	NUFIP2, FMR1 interacting protein 2	11718962_a_at	-2.296	11	Cytoplasm	other			57532	68564	681371
FBXO30	F-box protein 30	11723321_at	-2.295	14	Extracellular Space	other			84085	71865	308283
MYPN	myopalladin	11731137_a_at	-2.294		Cytoplasm	other			84665	68802	309760
SLF1	SMC5-SMC6 complex localization factor 1	11751581_a_at	-2.288	12	Nucleus	transcription regulator			84250	105377	294601
CDC45	cell division cycle 45	11719699_a_at	-2.285	24	Nucleus	other			8318	12544	287961
FLRT2	fibronectin leucine rich transmembrane protein 2	11720433_s_at	-2.284	3	Plasma Membrane	other	unspecified application		23768	399558	299236
NIFK	nucleolar protein interacting with the FHA domain of MKI67	11729172_s_at	-2.283	2	Nucleus	other			84365	67949	246042
MRPS36	mitochondrial ribosomal protein S36	11727058_at	-2.281	12	Cytoplasm	other			92259	66128	294696
MDN1	midasin AAA ATPase 1	11736355_at	-2.279	8	Nucleus	other			23195	100019	362498
NFIA	nuclear factor I A	11720853_a_at	-2.278		Nucleus	transcription regulator			4774	18027	25492
UVRAG	UV radiation resistance associated	11719037_a_at	-2.278	16	Nucleus	other			7405	78610	308846
VAV2	vav guanine nucleotide exchange factor 2	11736808_a_at	-2.278		Cytoplasm	transcription regulator			7410	22325	296603
GPATCH2	G-patch domain containing 2	11724218_s_at	-2.277		Other	other			55105	67769
PCDHB17P	protocadherin beta 17 pseudogene	11759954_at	-2.277		Other	other			54661
SNRPD1	small nuclear ribonucleoprotein D1 polypeptide	11724204_s_at	-2.277		Nucleus	other			6632	20641	291794
GTF2H2	general transcription factor IIH subunit 2	11753672_s_at	-2.273		Nucleus	transcription regulator			2966	23894	294693
NSMCE4A	NSE4 homolog A, SMC5-SMC6 complex component	11756175_a_at	-2.273	22	Nucleus	other			54780	67872	293528
MED21	mediator complex subunit 21	11719677_a_at	-2.271	14	Nucleus	transcription regulator	unspecified application		9412	108098	312849
DHX33	DEAH-box helicase 33	11727949_at	-2.268	2	Nucleus	enzyme			56919	216877	287464
EML4	echinoderm microtubule associated protein like 4	11716653_x_at	-2.268		Cytoplasm	other			27436	78798	313861
CCDC173	coiled-coil domain containing 173	11728854_at	-2.267		Other	other			129881	75051	311113
ZNHIT6	zinc finger HIT-type containing 6	11751203_a_at	-2.264	1	Cytoplasm	other			54680	229937	292160
IFI35	interferon induced protein 35	11719492_s_at	-2.263		Nucleus	other			3430	70110	287719
AGMAT	agmatinase	11731675_x_at	-2.262		Cytoplasm	enzyme			79814	75986	298607
ITPRIPL2	inositol 1,4,5-trisphosphate receptor interacting protein like 2	11729033_at	-2.26		Other	other			162073	319622	499253
COG2	component of oligomeric golgi complex 2	11743607_a_at	-2.259		Cytoplasm	transporter	efficacy,safety		22796	76332	690961
GNL3L	G protein nucleolar 3 like	11743701_at	-2.259	15	Nucleus	other			54552	237107	100034253
NAA16	N(alpha)-acetyltransferase 16, NatA auxiliary subunit	11756272_a_at	-2.257	8	Nucleus	enzyme			79612	66897	686240
TGS1	trimethylguanosine synthase 1	11725142_a_at	-2.257	18	Nucleus	enzyme			96764	116940	312947
FH	fumarate hydratase	11744166_at	-2.255		Cytoplasm	enzyme			2271	14194	24368
SAMD11	sterile alpha motif domain containing 11	11724688_a_at	-2.253		Nucleus	other			148398	231004	102549710
IL7	interleukin 7	11747034_a_at	-2.252		Extracellular Space	cytokine	efficacy,unspecified application		3574	16196	25647
ACSL3	acyl-CoA synthetase long-chain family member 3	11743606_a_at	-2.251		Cytoplasm	enzyme			2181	74205	114024
TWNK	twinkle mtDNA helicase	11756456_a_at	-2.25	5	Cytoplasm	enzyme			56652	226153	309441
LSM10	LSM10, U7 small nuclear RNA associated	11729763_a_at	-2.246	14	Nucleus	other			84967	116748	366468
FAR1	fatty acyl-CoA reductase 1	11734735_a_at	-2.24	6	Cytoplasm	enzyme			84188	67420	293173
FAIM	Fas apoptotic inhibitory molecule	11741829_a_at	-2.235	24	Plasma Membrane	other			55179	23873	100362113
DCAF13	DDB1 and CUL4 associated factor 13	11730328_x_at	-2.234	2	Nucleus	other			25879	223499	362902
NNMT	nicotinamide N-methyltransferase	11744776_a_at	-2.234	18	Cytoplasm	enzyme	unspecified application	atorvastatin/niacin, nicotinic acid/pioglitazone, nicotinic acid, lovastatin/niacin	4837	18113	300691
OLFML1	olfactomedin like 1	11733132_at	-2.233		Extracellular Space	other			283298	244198	361621
AGFG1	ArfGAP with FG repeats 1	11723607_a_at	-2.229	1	Nucleus	other			3267	15463	363266
CENPU	centromere protein U	11729648_at	-2.229	2	Nucleus	other			79682	71876	306464
ASPA	aspartoacylase	11726405_a_at	-2.228		Cytoplasm	enzyme			443	11484	79251
KLKB1	kallikrein B1	11734902_a_at	-2.228		Extracellular Space	peptidase		aprotinin, ecallantide	3818	16621	25048
RMDN1	regulator of microtubule dynamics 1	11725991_a_at	-2.227	13	Cytoplasm	other			51115	66302	500419
CLSPN	claspin	11754044_at	-2.226	24	Nucleus	other			63967	269582	298534
HSPB8	heat shock protein family B (small) member 8	11715775_a_at	-2.226	22	Cytoplasm	kinase			26353	80888	113906
CYSTM1	cysteine rich transmembrane module containing 1	11716580_s_at	-2.225		Cytoplasm	other			84418
C12orf45	chromosome 12 open reading frame 45	11723719_at	-2.223	13	Other	other			121053	28109	299700
ANAPC13	anaphase promoting complex subunit 13	11754697_a_at	-2.222		Nucleus	other	disease progression		25847	69010	685029
FZD10	frizzled class receptor 10	11725257_at	-2.221		Plasma Membrane	G-protein coupled receptor			11211	93897	363913
GEMIN6	gem nuclear organelle associated protein 6	11755600_a_at	-2.22	6	Nucleus	other			79833	67242|621705	362688
DBF4	DBF4 zinc finger	11747731_a_at	-2.219	24	Nucleus	kinase			10926	27214	312046
ATP6V0A2	ATPase H+ transporting V0 subunit a2	11728402_a_at	-2.218		Cytoplasm	transporter			23545	21871	116455
SPC25	SPC25, NDC80 kinetochore complex component	11723998_at	-2.218	1	Cytoplasm	other			57405	66442	295661
ENY2	ENY2, transcription and export complex 2 subunit	11758802_a_at	-2.216		Nucleus	transcription regulator			56943	223527	685258
CHCHD10	coiled-coil-helix-coiled-coil-helix domain containing 10	11743127_x_at	-2.215	21	Cytoplasm	other			400916	103172	361824
SP110	SP110 nuclear body protein	11722512_a_at	-2.212		Nucleus	other			3431	546061|109032|624083|101056250|677525|102638047	301570
CFH	complement factor H	11743847_x_at	-2.211	8	Extracellular Space	other	unspecified application		3075	12628	155012
USP36	ubiquitin specific peptidase 36	11760159_a_at	-2.211	9	Nucleus	peptidase			57602	72344	303700
MRTO4	MRT4 homolog, ribosome maturation factor	11758165_s_at	-2.21	2	Cytoplasm	other			51154	434693|69902	298586
RPP40	ribonuclease P/MRP subunit p40	11724083_a_at	-2.208	11	Nucleus	enzyme			10799	208366	291071
C1orf109	chromosome 1 open reading frame 109	11738829_x_at	-2.207		Other	other			54955	194268	500546
GATA2	GATA binding protein 2	11722761_a_at	-2.206	10	Nucleus	transcription regulator			2624	14461	25159
PNPT1	polyribonucleotide nucleotidyltransferase 1	11734725_a_at	-2.202	15	Cytoplasm	enzyme			87178	71701	360992
GEMIN5	gem nuclear organelle associated protein 5	11742740_at	-2.201	11	Nucleus	other			25929	216766	691231
TDP2	tyrosyl-DNA phosphodiesterase 2	11717404_x_at	-2.2		Cytoplasm	transcription regulator			51567	56196	498749
FOPNL	FGFR1OP N-terminal like	11717382_a_at	-2.198	18	Cytoplasm	other			123811	66086	360461
NLN	neurolysin	11725117_a_at	-2.198	19	Cytoplasm	peptidase			57486	75805	117041
SRSF3	serine and arginine rich splicing factor 3	11757962_s_at	-2.194	12	Nucleus	other			6428	20383	361814
DDX21	DExD-box helicase 21	11733073_a_at	-2.193	20	Nucleus	enzyme			9188	56200	317399
FAM134B	family with sequence similarity 134 member B	11753179_s_at	-2.188	4	Cytoplasm	other			54463	66270	619558
GK	glycerol kinase	11734201_s_at	-2.188	2	Cytoplasm	kinase			2710	14625	291468
SLC35B4	solute carrier family 35 member B4	11733119_a_at	-2.188	8	Cytoplasm	transporter			84912	58246	296969
RNFT2	ring finger protein, transmembrane 2	11744527_a_at	-2.187		Other	other			84900	269695	304521
WDYHV1	WDYHV motif containing 1	11718937_at	-2.183	3	Cytoplasm	enzyme			55093	76773	362914
WDR43	WD repeat domain 43	11727834_at	-2.18	2	Nucleus	other			23160	72515	362703
CKLF	chemokine like factor	11721504_a_at	-2.179	16	Extracellular Space	cytokine			51192	75458	245978
GBP1	guanylate binding protein 1	11726328_x_at	-2.177		Cytoplasm	enzyme			2633		304266
PDSS1	prenyl (decaprenyl) diphosphate synthase, subunit 1	11720547_a_at	-2.177		Cytoplasm	enzyme			23590	56075	100364990
FARS2	phenylalanyl-tRNA synthetase 2, mitochondrial	11744181_a_at	-2.176	3	Cytoplasm	enzyme			10667	69955	306879
TMEM87A	transmembrane protein 87A	11734252_at	-2.173	5	Other	other			25963	211499	366170
CARD16	caspase recruitment domain family member 16	11736761_at	-2.172		Other	other			114769
COX14	COX14, cytochrome c oxidase assembly factor	11757518_a_at	-2.171		Cytoplasm	other			84987	66379	681219
MSMO1	methylsterol monooxygenase 1	11740092_x_at	-2.171	1	Cytoplasm	enzyme			6307	66234	140910
ABHD2	abhydrolase domain containing 2	11718472_s_at	-2.169		Cytoplasm	enzyme			11057	54608	293050
TWISTNB	TWIST neighbor	11725397_at	-2.168	19	Nucleus	other			221830	28071	362728
DYX1C1	dyslexia susceptibility 1 candidate 1	11728177_a_at	-2.167	9	Nucleus	other			161582	67685	363096
ORC5	origin recognition complex subunit 5	11727070_a_at	-2.167	24	Nucleus	other			5001	26429	362304
PRPF19	pre-mRNA processing factor 19	11716736_at	-2.167	14	Nucleus	enzyme			27339	28000	246216
TBCCD1	TBCC domain containing 1	11741185_x_at	-2.167		Cytoplasm	other			55171	70573	303830
ALPK2	alpha kinase 2	11723399_at	-2.166		Nucleus	kinase			115701	225638	498875
NR1H3	nuclear receptor subfamily 1 group H member 3	11719393_a_at	-2.162	23	Nucleus	ligand-dependent nuclear receptor			10062	22259	58852
MIPEP	mitochondrial intermediate peptidase	11721859_at	-2.16	21	Cytoplasm	peptidase			4285	70478	81684
SNAPC5	small nuclear RNA activating complex polypeptide 5	11759687_a_at	-2.16	3	Nucleus	transcription regulator			10302	330959	691501
SPR	sepiapterin reductase (7,8-dihydrobiopterin:NADP+ oxidoreductase)	11718640_at	-2.158		Cytoplasm	enzyme			6697	20751	29270
TSTA3	tissue specific transplantation antigen P35B	11756301_x_at	-2.158	8	Plasma Membrane	enzyme			7264	22122	300036
DTNB	dystrobrevin beta	11727319_a_at	-2.155		Plasma Membrane	other			1838	13528	362715
GTF3C6	general transcription factor IIIC subunit 6	11757107_s_at	-2.154	4	Nucleus	transcription regulator			112495	67371	361858
MPP1	membrane palmitoylated protein 1	11722558_x_at	-2.154	8	Plasma Membrane	kinase			4354	17524
ZNF641	zinc finger protein 641	11758902_at	-2.154		Other	other			121274	239652	300197
LSG1	large 60S subunit nuclear export GTPase 1	11744071_at	-2.152		Cytoplasm	enzyme			55341	224092	288029
FDX1	ferredoxin 1	11758335_s_at	-2.151	20	Cytoplasm	transporter			2230	14148	29189
CYB5B	cytochrome b5 type B	11719096_at	-2.15	22	Cytoplasm	enzyme			80777	66427	80773
UBE2T	ubiquitin conjugating enzyme E2 T	11729158_at	-2.148		Nucleus	enzyme			29089	67196	360847
URB2	URB2 ribosome biogenesis 2 homolog (S. cerevisiae)	11746690_a_at	-2.144	2	Nucleus	other			9816	382038	292087
SLC22A3	solute carrier family 22 member 3	11736281_a_at	-2.142		Plasma Membrane	transporter			6581	20519	29504
KBTBD6	kelch repeat and BTB domain containing 6	11723209_s_at	-2.138		Other	other			89890	432879	100909827|306073
PDS5A	PDS5 cohesin associated factor A	11726842_a_at	-2.138	21	Nucleus	other			23244	71521	305343
ACOT13	acyl-CoA thioesterase 13	11721111_a_at	-2.135	8	Cytoplasm	enzyme			55856	66834	291135
DOLK	dolichol kinase	11724825_a_at	-2.133		Cytoplasm	kinase			22845	227697	311847
MARS2	methionyl-tRNA synthetase 2, mitochondrial	11729711_at	-2.133	4	Cytoplasm	enzyme			92935	212679	100911305|316403
TAMM41	TAM41 mitochondrial translocator assembly and maintenance homolog	11733236_a_at	-2.133	23	Cytoplasm	enzyme			132001	68971	362419
ENOPH1	enolase-phosphatase 1	11716816_a_at	-2.132		Cytoplasm	enzyme			58478	67870	305177
VRK1	vaccinia related kinase 1	11743536_at	-2.132		Nucleus	kinase			7443	22367	362779
RANBP1	RAN binding protein 1	11723001_s_at	-2.131		Nucleus	other	unspecified application		5902	19385	360739
ZNF367	zinc finger protein 367	11728101_at	-2.131	13	Nucleus	transcription regulator			195828	238673	306695
HHEX	hematopoietically expressed homeobox	11722321_at	-2.129	5	Nucleus	transcription regulator	diagnosis		3087	15242	79237
KLRG1	killer cell lectin like receptor G1	11735224_a_at	-2.129		Plasma Membrane	other			10219	50928	58975
ZFP36L2	ZFP36 ring finger protein like 2	11757420_s_at	-2.129	1	Nucleus	transcription regulator	unspecified application		678	12193	100911319|298765
CYP11A1	cytochrome P450 family 11 subfamily A member 1	11729652_a_at	-2.128	20	Cytoplasm	enzyme			1583	13070	29680
UTP20	UTP20, small subunit processome component	11731664_at	-2.128	2	Nucleus	other			27340	70683	314713
PIR	pirin	11716500_a_at	-2.123	9	Nucleus	transcription regulator			8544	69656	363465
STYX	serine/threonine/tyrosine interacting protein	11736429_at	-2.123		Cytoplasm	phosphatase			6815	56291	100912536
MAPK9	mitogen-activated protein kinase 9	11740489_at	-2.122		Cytoplasm	kinase			5601	26420	50658
PRNP	prion protein	11715679_s_at	-2.121		Plasma Membrane	other			5621	19122	24686
TRIM14	tripartite motif containing 14	11725413_x_at	-2.121	15	Cytoplasm	other			9830	74735	313236
SRSF2	serine and arginine rich splicing factor 2	11734933_s_at	-2.119	12	Nucleus	transcription regulator			6427	20382	494445
ZNF195	zinc finger protein 195	11759422_x_at	-2.119		Nucleus	other			7748
PKD2	polycystin 2, transient receptor potential cation channel	11718653_a_at	-2.118	15	Plasma Membrane	ion channel			5311	18764	498328
PRDX6	peroxiredoxin 6	11742998_at	-2.118	7	Cytoplasm	enzyme	unspecified application		9588	11758	94167
IFI16	interferon gamma inducible protein 16	11747926_s_at	-2.115	2	Nucleus	transcription regulator	unspecified application		3428	100504287|545384|236312|15951|226691|102639543|15950|100033459|381308|100040462|226695|623121	304988
BOP1	block of proliferation 1	11757102_a_at	-2.114	13	Nucleus	other			23246	12181	300050
NUP98	nucleoporin 98	11731268_a_at	-2.114	5	Nucleus	transporter			4928	269966	81738
FAM136A	family with sequence similarity 136 member A	11717908_s_at	-2.113	21	Cytoplasm	other			84908	66488	297415
GLRX2	glutaredoxin 2	11727209_a_at	-2.112	21	Cytoplasm	enzyme	safety		51022	69367	114022
HINT2	histidine triad nucleotide binding protein 2	11756763_a_at	-2.111	4	Cytoplasm	other			84681	68917	313491
RIBC2	RIB43A domain with coiled-coils 2	11724691_at	-2.109	11	Extracellular Space	other			26150	67747	300122
NOL6	nucleolar protein 6	11720175_a_at	-2.108	2	Nucleus	other			65083	230082	313167
FRMD4B	FERM domain containing 4B	11731574_at	-2.107		Cytoplasm	other			23150	232288	252858
HDDC2	HD domain containing 2	11755458_a_at	-2.107		Cytoplasm	other			51020	69692	361462
IGFN1	immunoglobulin-like and fibronectin type III domain containing 1	11731280_x_at	-2.107		Nucleus	other			91156	226438	304823
MRPL4	mitochondrial ribosomal protein L4	11718011_a_at	-2.104	7	Cytoplasm	other			51073	66163	363023
HSPA4	heat shock protein family A (Hsp70) member 4	11751837_a_at	-2.103	22	Cytoplasm	other	efficacy		3308	15525	266759
PFAS	phosphoribosylformylglycinamidine synthase	11726711_x_at	-2.103	3	Cytoplasm	enzyme			5198	237823	287420
RIOK1	RIO kinase 1	11733924_a_at	-2.103	19	Other	kinase			83732	71340	291061
TSN	translin	11727369_a_at	-2.103	16	Nucleus	other	unspecified application		7247	22099	60381
GALNT6	polypeptide N-acetylgalactosaminyltransferase 6	11739667_at	-2.1		Cytoplasm	enzyme			11226	207839	100361647
FBXO4	F-box protein 4	11756268_a_at	-2.099	24	Nucleus	enzyme			26272	106052	310363
HELLS	helicase, lymphoid-specific	11758572_s_at	-2.099	22	Nucleus	enzyme			3070	15201
DCAF4	DDB1 and CUL4 associated factor 4	11736042_a_at	-2.098	23	Other	other			26094	73828	362762
GINS1	GINS complex subunit 1	11728864_at	-2.097	24	Nucleus	other			9837	69270	499914
PSMG1	proteasome assembly chaperone 1	11717856_a_at	-2.097	8	Plasma Membrane	other			8624	56088	288236
AHCTF1	AT-hook containing transcription factor 1	11730253_a_at	-2.095	5	Nucleus	transcription regulator			25909	226747	360886
LARP4	La ribonucleoprotein domain family member 4	11719613_a_at	-2.095	6	Other	other			113251	207214	100910299
MCM6	minichromosome maintenance complex component 6	11732998_at	-2.095	24	Nucleus	enzyme			4175	17219	29685
ABCC2	ATP binding cassette subfamily C member 2	11759031_at	-2.09		Plasma Membrane	transporter		sulfinpyrazone	1244	12780	25303
MCM10	minichromosome maintenance 10 replication initiation factor	11736368_a_at	-2.089	24	Nucleus	other			55388	70024	307126
ADAMTS1	ADAM metallopeptidase with thrombospondin type 1 motif 1	11732158_a_at	-2.088	20	Extracellular Space	peptidase			9510	11504	79252
ATF7IP	activating transcription factor 7 interacting protein	11742799_at	-2.088	13	Nucleus	transcription regulator			55729	54343	312800
RBM45	RNA binding motif protein 45	11754865_a_at	-2.086	12	Cytoplasm	other			129831	241490	266631
CPSF3	cleavage and polyadenylation specific factor 3	11717571_a_at	-2.085		Nucleus	enzyme			51692	54451	298916
DGAT2	diacylglycerol O-acyltransferase 2	11722641_s_at	-2.085		Cytoplasm	enzyme			84649	67800	252900
ELOVL5	ELOVL fatty acid elongase 5	11757300_s_at	-2.082	23	Cytoplasm	enzyme			60481	68801	171400
MMAB	methylmalonic aciduria (cobalamin deficiency) cblB type	11720535_a_at	-2.082	23	Cytoplasm	enzyme			326625	77697	687861
FAH	fumarylacetoacetate hydrolase	11717400_a_at	-2.079	6	Cytoplasm	enzyme			2184	14085	29383
PUM3	pumilio RNA binding family member 3	11719725_at	-2.079	2	Nucleus	other			9933	52874
CENPL	centromere protein L	11755168_x_at	-2.075	2	Cytoplasm	other			91687	70454	289150
TXLNG	taxilin gamma	11759194_a_at	-2.075	14	Nucleus	other			55787	353170	302680
CHP1	calcineurin like EF-hand protein 1	11754517_a_at	-2.074	15	Cytoplasm	transporter			11261	56398	64152
HERC6	HECT and RLD domain containing E3 ubiquitin protein ligase family member 6	11723128_a_at	-2.073		Cytoplasm	enzyme			55008	67138	362376
NOLC1	nucleolar and coiled-body phosphoprotein 1	11715696_a_at	-2.072	19	Nucleus	transcription regulator			9221		64896
KIAA0930	KIAA0930	11750352_a_at	-2.071	4	Other	other			23313	223739	362974
CISD3	CDGSH iron sulfur domain 3	11739300_a_at	-2.069	21	Cytoplasm	other			284106	217149|100504524
CREM	cAMP responsive element modulator	11740030_s_at	-2.069		Nucleus	transcription regulator			1390	12916	25620
C1QBP	complement C1q binding protein	11757434_a_at	-2.068	21	Cytoplasm	transcription regulator			708	12261	29681
FDPS	farnesyl diphosphate synthase	11758249_s_at	-2.068	23	Cytoplasm	enzyme		alendronate/cholecalciferol, zoledronic acid, minodronate, ibandronic acid, risedronic acid, alendronic acid, pamidronic acid	2224	110196	83791
SCNN1A	sodium channel epithelial 1 alpha subunit	11755282_a_at	-2.066		Plasma Membrane	ion channel	diagnosis	hydrochlorothiazide/triamterene, amiloride, amiloride/hydrochlorothiazide, triamterene	6337	20276	25122
UTP18	UTP18, small subunit processome component	11716868_at	-2.066	2	Nucleus	other			51096	217109	303456
HAUS1	HAUS augmin like complex subunit 1	11717314_a_at	-2.065	12	Nucleus	other			115106	225745	192228
BIVM	basic, immunoglobulin-like variable motif containing	11747383_a_at	-2.064		Extracellular Space	other			54841	246229	102548228
GCH1	GTP cyclohydrolase 1	11721733_a_at	-2.062		Cytoplasm	enzyme			2643	14528	29244
NMNAT2	nicotinamide nucleotide adenylyltransferase 2	11742025_a_at	-2.062	1	Cytoplasm	enzyme			23057	226518	289095
CLUH	clustered mitochondria homolog	11717787_a_at	-2.061	21	Cytoplasm	translation regulator			23277	74148	303300
NPFFR2	neuropeptide FF receptor 2	11756628_a_at	-2.061		Plasma Membrane	G-protein coupled receptor			10886	104443	78964
NRCAM	neuronal cell adhesion molecule	11724337_s_at	-2.06	5	Plasma Membrane	other			4897	319504	497815
SLC16A5	solute carrier family 16 member 5	11761672_at	-2.06	17	Plasma Membrane	other			9121	217316	690212
BEND3	BEN domain containing 3	11725579_s_at	-2.059	23	Nucleus	other			57673	331623	683923
MRPS17	mitochondrial ribosomal protein S17	11757672_s_at	-2.059	11	Cytoplasm	other			51373	66258	288621
PSIP1	PC4 and SFRS1 interacting protein 1	11742933_a_at	-2.058	7	Nucleus	transcription regulator	disease progression		11168	101739	313323
TMEM177	transmembrane protein 177	11724356_a_at	-2.058		Other	other			80775	66343	304735
FRMD6	FERM domain containing 6	11739451_a_at	-2.055	5	Cytoplasm	other			122786	319710	257646
PNKD	paroxysmal nonkinesigenic dyskinesia	11735722_a_at	-2.055	14	Nucleus	other			25953	56695	100188944
ANKRD28	ankyrin repeat domain 28	11748347_a_at	-2.052	7	Cytoplasm	other			23243	105522	306264
USP1	ubiquitin specific peptidase 1	11727789_a_at	-2.052		Cytoplasm	peptidase			7398	230484	313387
MCM3	minichromosome maintenance complex component 3	11749478_a_at	-2.051	24	Nucleus	enzyme			4172	17215	316273
CLN6	ceroid-lipofuscinosis, neuronal 6, late infantile, variant	11717128_a_at	-2.05	9	Cytoplasm	other			54982	76524	315746
LXN	latexin	11717465_s_at	-2.05	23	Cytoplasm	other			56925	17035	59073
WDR74	WD repeat domain 74	11744382_a_at	-2.05	2	Nucleus	other			54663	107071	690229
DHRSX	dehydrogenase/reductase X-linked	11729180_at	-2.047	4	Other	enzyme			207063	236082	288525
ADCY3	adenylate cyclase 3	11716872_a_at	-2.044	21	Plasma Membrane	enzyme			109	104111	64508
MECOM	MDS1 and EVI1 complex locus	11734507_s_at	-2.044	7	Nucleus	transcription regulator	prognosis		2122	14013
ZNF280C	zinc finger protein 280C	11739896_at	-2.044		Nucleus	other			55609	208968	302812
DHX35	DEAH-box helicase 35	11717779_at	-2.043		Other	enzyme			60625	71715	362260
RAI14	retinoic acid induced 14	11716775_a_at	-2.043	21	Nucleus	transcription regulator			26064	75646	294804
PARP9	poly(ADP-ribose) polymerase family member 9	11744434_a_at	-2.041		Nucleus	enzyme			83666	80285	303905
POLR1B	RNA polymerase I subunit B	11741721_x_at	-2.04	19	Nucleus	enzyme			84172	20017	83582
ACACA	acetyl-CoA carboxylase alpha	11718264_a_at	-2.039	23	Cytoplasm	enzyme			31	107476	60581
AKAP2	A-kinase anchoring protein 2	11723298_s_at	-2.039		Plasma Membrane	other			11217	11641	298024
DDX39A	DExD-box helicase 39A	11733198_a_at	-2.039	13	Nucleus	enzyme			10212	68278	89827
NDUFAF6	NADH:ubiquinone oxidoreductase complex assembly factor 6	11728513_a_at	-2.038		Cytoplasm	other			137682	76947	297821
PYGO1	pygopus family PHD finger 1	11759358_at	-2.038	12	Nucleus	other			26108	72135	691857
EIF2AK1	eukaryotic translation initiation factor 2 alpha kinase 1	11726990_at	-2.037		Cytoplasm	kinase			27102	15467	27137
RAD1	RAD1 checkpoint DNA exonuclease	11750907_x_at	-2.036		Nucleus	enzyme			5810	19355	294800
MID1IP1	MID1 interacting protein 1	11718480_s_at	-2.035	23	Cytoplasm	other			58526	68041	404280
PPIP5K2	diphosphoinositol pentakisphosphate kinase 2	11726148_a_at	-2.034		Cytoplasm	kinase			23262	227399
PSMB8	proteasome subunit beta 8	11747961_a_at	-2.034	25	Cytoplasm	peptidase		carfilzomib, carfilzomib/dexamethasone/lenalidomide, carfilzomib/dexamethasone/rituximab, carfilzomib/dexamethasone	5696	16913	24968
WDR77	WD repeat domain 77	11716082_s_at	-2.034	19	Nucleus	transcription regulator			79084	70465	100911453|310769
AP4B1	adaptor related protein complex 4 beta 1 subunit	11754625_a_at	-2.03	15	Cytoplasm	transporter			10717	67489	310746
CHN1	chimerin 1	11741137_a_at	-2.03	25	Cytoplasm	other	unspecified application		1123	108699	689153
TPMT	thiopurine S-methyltransferase	11727822_a_at	-2.03	15	Cytoplasm	enzyme	response to therapy	olsalazine	7172	22017	690050
WDR46	WD repeat domain 46	11716873_a_at	-2.03	2	Nucleus	enzyme			9277	57315	309628
PSPH	phosphoserine phosphatase	11730796_x_at	-2.029	1	Cytoplasm	phosphatase	diagnosis		5723	100678	304429
CCDC28B	coiled-coil domain containing 28B	11721904_a_at	-2.028	4	Cytoplasm	other			79140	66264	682445
CSNK1D	casein kinase 1 delta	11763311_a_at	-2.028	18	Cytoplasm	kinase			1453	104318	64462
WDR73	WD repeat domain 73	11747288_s_at	-2.028		Extracellular Space	other			84942	71968	308751
CDCA7	cell division cycle associated 7	11758478_s_at	-2.026	13	Nucleus	other			83879	66953	311742
SLC7A2	solute carrier family 7 member 2	11733045_at	-2.026	5	Plasma Membrane	transporter			6542	11988	64554
PRPS1	phosphoribosyl pyrophosphate synthetase 1	11717085_a_at	-2.025	16	Cytoplasm	kinase			5631	19139	29562
NDC80	NDC80, kinetochore complex component	11744274_at	-2.023	14	Nucleus	other			10403	67052	301701
MCM9	minichromosome maintenance 9 homologous recombination repair factor	11760239_at	-2.021	24	Nucleus	enzyme			254394	71567	499437
EIF2B3	eukaryotic translation initiation factor 2B subunit gamma	11722040_a_at	-2.019		Cytoplasm	other			8891	108067	171145
GINS3	GINS complex subunit 3	11739763_a_at	-2.018	24	Nucleus	other			64785	78833	307639
PSEN2	presenilin 2	11723672_a_at	-2.018	25	Cytoplasm	peptidase	diagnosis	tarenflurbil	5664	19165	81751
CXCL3	C-X-C motif chemokine ligand 3	11728476_a_at	-2.015		Extracellular Space	cytokine	unspecified application		2921	20310	114105
NUP153	nucleoporin 153	11719635_a_at	-2.014	5	Nucleus	transporter			9972	218210	25281
SLC35C1	solute carrier family 35 member C1	11724277_a_at	-2.014		Cytoplasm	transporter	diagnosis		55343	228368	311204
UBIAD1	UbiA prenyltransferase domain containing 1	11723661_at	-2.014	15	Nucleus	enzyme			29914	71707	313706
SDAD1	SDA1 domain containing 1	11722829_x_at	-2.013	2	Nucleus	other			55153	231452	289504
POLR3C	RNA polymerase III subunit C	11721549_a_at	-2.012	19	Nucleus	enzyme			10623	74414	310685
PPRC1	peroxisome proliferator-activated receptor gamma, coactivator-related 1	11748712_a_at	-2.012		Nucleus	transcription regulator			23082	226169	294007
SMIM4	small integral membrane protein 4	11743474_a_at	-2.011		Cytoplasm	other			440957		361111
SCML1	sex comb on midleg-like 1 (Drosophila)	11734955_a_at	-2.01		Nucleus	transcription regulator			6322
C1orf216	chromosome 1 open reading frame 216	11718801_a_at	-2.008	3	Other	other			127703	230757	313595|100912566
PHTF2	putative homeodomain transcription factor 2	11758167_s_at	-2.006		Cytoplasm	other			57157	68770	296762
ITGAE	integrin subunit alpha E	11721781_a_at	-2.004	8	Plasma Membrane	other	unspecified application		3682	16407	83577
DROSHA	drosha ribonuclease III	11749636_a_at	-2.003		Nucleus	enzyme			29102	14000	310159
ITPA	inosine triphosphatase	11741697_a_at	-2.003	6	Cytoplasm	enzyme	safety		3704	16434	311422
PA2G4	proliferation-associated 2G4	11757850_s_at	-2.003	11	Nucleus	transcription regulator			5036	18813	288778
SCIN	scinderin	11731606_at	-2.002		Cytoplasm	other			85477	20259	298975
NUDC	nuclear distribution C, dynein complex regulator	11716166_x_at	-2.001	23	Cytoplasm	other			10726	18221	29648
QRSL1	glutaminyl-tRNA synthase (glutamine-hydrolyzing)-like 1	11730226_x_at	-2.001		Cytoplasm	enzyme			55278	76563	309911
ZBTB24	zinc finger and BTB domain containing 24	11736594_x_at	-2.001	3	Nucleus	other			9841	268294	365590
ALDH18A1	aldehyde dehydrogenase 18 family member A1	11748467_a_at	2.001		Cytoplasm	kinase			5832	56454	361755
FYN	FYN proto-oncogene, Src family tyrosine kinase	11754587_a_at	2.001	9	Plasma Membrane	kinase	efficacy	dasatinib, JNJ-26483327	2534	14360	25150
CXorf40A/CXorf40B	chromosome X open reading frame 40A	11723090_x_at	2.002	11	Other	other			91966|541578	68618	292328
FAM107B	family with sequence similarity 107 member B	11754295_a_at	2.006	19	Other	other			83641	66540	498796
VDAC1	voltage dependent anion channel 1	11715655_s_at	2.008	16	Cytoplasm	ion channel			7416	22333	83529
CCR10	C-C motif chemokine receptor 10	11729900_at	2.009		Plasma Membrane	G-protein coupled receptor			2826	12777	363682
PREP	prolyl endopeptidase	11758548_s_at	2.009	20	Cytoplasm	peptidase		Z 321	5550	19072	83471
CERK	ceramide kinase	11717116_at	2.01	2	Plasma Membrane	kinase			64781	223753	300129
DHX40	DEAH-box helicase 40	11750762_a_at	2.01		Other	enzyme			79665	67487	287595
ZFP36L1	ZFP36 ring finger protein like 1	11758557_s_at	2.011		Nucleus	transcription regulator			677	12192	29344
FSCN2	fascin actin-bundling protein 2, retinal	11740769_a_at	2.013		Cytoplasm	other			25794	238021	303741
GTF2IRD2/GTF2IRD2B	GTF2I repeat domain containing 2	11741068_s_at	2.014		Other	other			84163|389524
TICAM2	toll like receptor adaptor molecule 2	11730553_a_at	2.014		Plasma Membrane	other			353376	225471	364867
XRRA1	X-ray radiation resistance associated 1	11740419_a_at	2.017		Cytoplasm	other			143570	446101	365313
HDAC3	histone deacetylase 3	11718151_a_at	2.019		Nucleus	transcription regulator		tributyrin, belinostat, pyroxamide, mocetinostat, bortezomib/vorinostat, chidamide, 4SC-202, vorinostat	8841	15183	84578
MYH9	myosin heavy chain 9	11752051_a_at	2.019	13	Cytoplasm	enzyme	unspecified application		4627	17886	100911597
C1orf21	chromosome 1 open reading frame 21	11755335_a_at	2.021		Other	other			81563	69399	289084
CD164	CD164 molecule	11742099_x_at	2.021	3	Plasma Membrane	other			8763	53599	83689
NEGR1	neuronal growth regulator 1	11744915_a_at	2.022	1	Plasma Membrane	other			257194	320840	59318
AIG1	androgen induced 1	11743394_a_at	2.023		Other	other			51390	66253	292486
ATP2B1	ATPase plasma membrane Ca2+ transporting 1	11727930_a_at	2.024	20	Plasma Membrane	transporter			490	67972	29598
KIAA2013	KIAA2013	11719568_s_at	2.025	12	Other	other			90231	77034	313699
ERF	ETS2 repressor factor	11718262_a_at	2.03	1	Nucleus	transcription regulator			2077	13875	292721
LANCL3	LanC like 3	11735483_at	2.031		Other	other			347404	236285	302540
MAPK7	mitogen-activated protein kinase 7	11744231_a_at	2.032		Cytoplasm	kinase			5598	23939	100912585|114509
AGXT	alanine-glyoxylate aminotransferase	11762478_at	2.033		Cytoplasm	enzyme			189	11611	24792
ZBTB1	zinc finger and BTB domain containing 1	11733178_a_at	2.033		Nucleus	other			22890	268564	314246
ABCB6	ATP binding cassette subfamily B member 6 (Langereis blood group)	11751468_a_at	2.037	21	Cytoplasm	transporter			10058	74104	140669
ABL1	ABL proto-oncogene 1, non-receptor tyrosine kinase	11740485_a_at	2.04		Nucleus	kinase	efficacy,response to therapy,unspecified application	nilotinib, dasatinib, saracatinib, regorafenib, KW 2449, ponatinib, cyclophosphamide/daunorubicin/imatinib/prednisone/vincristine, imatinib/nilotinib/pegintron, bosutinib, imatinib, temozolomide	25	11350	100909750|311860
DUSP3	dual specificity phosphatase 3	11753617_a_at	2.04	20	Cytoplasm	phosphatase			1845	72349	498003
PGAM1	phosphoglycerate mutase 1	11750438_x_at	2.04		Cytoplasm	phosphatase			5223	18648	24642
HDAC6	histone deacetylase 6	11756962_x_at	2.041	12	Nucleus	transcription regulator	efficacy	tributyrin, belinostat, pyroxamide, bortezomib/vorinostat, ricolinostat, vorinostat	10013	15185	84581
DNAJC25	DnaJ heat shock protein family (Hsp40) member C25	11727646_a_at	2.043	22	Other	other			548645	72429	362526
AK2	adenylate kinase 2	11760208_at	2.045	15	Cytoplasm	kinase			204	11637	24184
ING2	inhibitor of growth family member 2	11727091_a_at	2.046	20	Nucleus	transcription regulator			3622	69260	290744
NARF	nuclear prelamin A recognition factor	11755377_a_at	2.047		Nucleus	enzyme			26502	67608	360681
TMSB10/TMSB4X	thymosin beta 10	11745932_x_at	2.05		Cytoplasm	other	diagnosis		9168|7114	100042318	81814|50665
ALOX5AP	arachidonate 5-lipoxygenase activating protein	11719479_at	2.053	10	Plasma Membrane	other			241	11690	29624
ENDOG	endonuclease G	11723065_at	2.053	16	Cytoplasm	enzyme			2021	13804	362100
PKD1	polycystin 1, transient receptor potential channel interacting	11718716_s_at	2.053	21	Plasma Membrane	ion channel			5310	18763	24650
KAT6B	lysine acetyltransferase 6B	11740234_a_at	2.054		Nucleus	enzyme			23522
NPR3	natriuretic peptide receptor 3	11746683_a_at	2.054	25	Plasma Membrane	G-protein coupled receptor		nesiritide	4883	18162	25339
NFKBIZ	NFKB inhibitor zeta	11757513_at	2.055		Nucleus	transcription regulator			64332	80859	304005
ELFN2	extracellular leucine rich repeat and fibronectin type III domain containing 2	11731225_a_at	2.057		Extracellular Space	other			114794	207393	100910536
PTCH1	patched 1	11743680_x_at	2.057		Plasma Membrane	transmembrane receptor	efficacy		5727	19206	89830
CKB	creatine kinase B	11753004_a_at	2.058	14	Cytoplasm	kinase	safety		1152	12709	24264
KMT2C	lysine methyltransferase 2C	11739411_a_at	2.061	7	Nucleus	transcription regulator			58508	231051	502710
LGR4	leucine rich repeat containing G protein-coupled receptor 4	11743626_s_at	2.063	14	Plasma Membrane	transmembrane receptor			55366	107515	286994
GCHFR	GTP cyclohydrolase I feedback regulator	11723063_a_at	2.066		Cytoplasm	other			2644	320415	171128
GEMIN7	gem nuclear organelle associated protein 7	11726718_a_at	2.066	18	Nucleus	other			79760	69731
LACTB	lactamase beta	11734305_a_at	2.07	22	Cytoplasm	other			114294	80907	300803
MGAT4A	mannosyl (alpha-1,3-)-glycoprotein beta-1,4-N-acetylglucosaminyltransferase, isozyme A	11739493_at	2.07	3	Cytoplasm	enzyme			11320	269181	367252
SGSM2	small G protein signaling modulator 2	11752029_a_at	2.07	6	Cytoplasm	other			9905	97761	303304
JAKMIP1	janus kinase and microtubule interacting protein 1	11750942_x_at	2.071	21	Cytoplasm	other			152789	76071	305434
SIRT4	sirtuin 4	11728178_at	2.071		Cytoplasm	enzyme			23409	75387	304539
GPC5	glypican 5	11729727_at	2.072		Plasma Membrane	other			2262	103978	306157
ALDOA	aldolase, fructose-bisphosphate A	11745964_x_at	2.074		Cytoplasm	enzyme	unspecified application		226	11674	24189
ARNTL	aryl hydrocarbon receptor nuclear translocator like	11755151_a_at	2.074	18	Nucleus	transcription regulator			406	11865	29657
ATP11B	ATPase phospholipid transporting 11B (putative)	11739434_a_at	2.076		Plasma Membrane	transporter			23200	76295	361929
FBXL2	F-box and leucine rich repeat protein 2	11755039_s_at	2.076		Cytoplasm	enzyme			25827	72179	363156
ZBTB44	zinc finger and BTB domain containing 44	11718544_s_at	2.076	14	Other	other			29068	235132	363035
GMPPA	GDP-mannose pyrophosphorylase A	11744114_a_at	2.077	19	Cytoplasm	enzyme			29926	69080	501167
NUDT1	nudix hydrolase 1	11757372_a_at	2.079		Extracellular Space	phosphatase			4521	17766	117260
TACSTD2	tumor-associated calcium signal transducer 2	11717301_at	2.081	11	Plasma Membrane	other			4070	56753	494343
SCOC	short coiled-coil protein	11745740_x_at	2.083		Cytoplasm	other			60592	56367	364981
LGALS8	galectin 8	11758955_at	2.084		Extracellular Space	other			3964	56048	116641
SLPI	secretory leukocyte peptidase inhibitor	11716033_at	2.084	13	Cytoplasm	other	diagnosis,prognosis		6590	20568
PLAC8	placenta specific 8	11755748_s_at	2.087	24	Nucleus	other			51316	231507	360914
SPANXD (includes others)	SPANX family member C	11738785_at	2.088		Nucleus	other			30014|728712|64648|728695|64663
PDIA3	protein disulfide isomerase family A member 3	11743440_at	2.09		Cytoplasm	peptidase	diagnosis		2923	14827	29468
PDGFRL	platelet derived growth factor receptor like	11723535_at	2.091	1	Plasma Membrane	kinase			5157	68797	290771
FBXO45	F-box protein 45	11733169_at	2.092	12	Plasma Membrane	other			200933	268882	288042
RHOB	ras homolog family member B	11746573_s_at	2.097		Cytoplasm	enzyme			388	11852	64373
TMED10	transmembrane p24 trafficking protein 10	11715545_at	2.1	25	Cytoplasm	transporter			10972	100042773|68581	84599
HMGCL	3-hydroxymethyl-3-methylglutaryl-CoA lyase	11756250_s_at	2.101	22	Cytoplasm	enzyme			3155	15356	79238
RABGEF1	RAB guanine nucleotide exchange factor 1	11715315_s_at	2.101		Cytoplasm	enzyme			27342	56715	360797
NEIL2	nei like DNA glycosylase 2	11723394_s_at	2.102	7	Nucleus	enzyme			252969	382913	305957
APLP1	amyloid beta precursor like protein 1	11718756_a_at	2.103	25	Extracellular Space	other			333	11803	502317
SH3BP4	SH3 domain binding protein 4	11754466_a_at	2.103		Cytoplasm	other	unspecified application		23677	98402	64634
JPH3	junctophilin 3	11724696_a_at	2.105		Plasma Membrane	ion channel			57338	57340	307916
FIBCD1	fibrinogen C domain containing 1	11731038_a_at	2.106		Other	other			84929	98970	311861
GBP2	guanylate binding protein 2	11719447_s_at	2.108	14	Cytoplasm	enzyme			2634	14469	171164
EHD2	EH domain containing 2	11746200_s_at	2.11		Nucleus	other			30846	259300	361512
TLL1	tolloid like 1	11737088_at	2.111	1	Extracellular Space	peptidase			7092	21892	678743
DUSP4	dual specificity phosphatase 4	11744162_a_at	2.113		Nucleus	phosphatase	diagnosis		1846	319520	60587
TMEM45B	transmembrane protein 45B	11725450_a_at	2.117		Extracellular Space	other			120224	235135	315524
PDZD4	PDZ domain containing 4	11724042_a_at	2.119	4	Cytoplasm	other			57595	245469	293856
PANX1	pannexin 1	11719240_at	2.122	23	Plasma Membrane	transporter			24145	55991	315435
DYNC1H1	dynein cytoplasmic 1 heavy chain 1	11715589_at	2.123		Cytoplasm	peptidase			1778	13424	29489
TLDC1	TBC/LysM-associated domain containing 1	11730350_a_at	2.124	2	Cytoplasm	other			57707	74347	307901
ZFP36	ZFP36 ring finger protein	11715691_s_at	2.124	10	Nucleus	transcription regulator			7538	22695	79426
DNER	delta/notch like EGF repeat containing	11718876_at	2.125	25	Plasma Membrane	transmembrane receptor			92737	227325	316573
ABCG1	ATP binding cassette subfamily G member 1	11725517_x_at	2.127	17	Plasma Membrane	transporter	efficacy,unspecified application		9619	11307	85264
CARHSP1	calcium regulated heat stable protein 1	11720512_at	2.13		Cytoplasm	other			23589	52502	260416
SMS	spermine synthase	11716139_s_at	2.13		Cytoplasm	enzyme		(±)-2-hydroxyoleic acid	6611	671878|20603	363469
CRELD1	cysteine rich with EGF like domains 1	11739914_a_at	2.132	14	Other	other			78987	171508	312638
OSMR	oncostatin M receptor	11733184_a_at	2.132		Plasma Membrane	transmembrane receptor	diagnosis,efficacy,unspecified application		9180	18414	310132
SNX33	sorting nexin 33	11755880_a_at	2.134		Cytoplasm	other			257364	235406	315696
PCGF5	polycomb group ring finger 5	11724554_s_at	2.136	11	Cytoplasm	other			84333	76073	681178
MXRA7	matrix remodeling associated 7	11758622_s_at	2.14		Other	other			439921
RNMT	RNA guanine-7 methyltransferase	11728296_a_at	2.14		Nucleus	enzyme			8731	67897	291534
HIC2	HIC ZBTB transcriptional repressor 2	11724028_a_at	2.141	4	Nucleus	other			23119	58180	287940
HSPA13	heat shock protein family A (Hsp70) member 13	11719069_s_at	2.145	22	Cytoplasm	other			6782	110920	29734
FAM216A	family with sequence similarity 216 member A	11760307_x_at	2.146		Other	other			29902	68948	288667
FBXL16	F-box and leucine rich repeat protein 16	11719527_a_at	2.152	1	Cytoplasm	other			146330	214931	494223
TGIF2	TGFB induced factor homeobox 2	11718929_a_at	2.153		Nucleus	transcription regulator	prognosis		60436	228839	499929
FAM63A	family with sequence similarity 63 member A	11749177_a_at	2.154		Cytoplasm	peptidase			55793	75007	310665
TANC2	tetratricopeptide repeat, ankyrin repeat and coiled-coil containing 2	11754329_a_at	2.155		Nucleus	transcription regulator			26115	77097	303599
TMEM107	transmembrane protein 107	11751813_a_at	2.155		Other	other			84314	66910	691750
TPI1	triosephosphate isomerase 1	11754053_x_at	2.157	9	Cytoplasm	enzyme	diagnosis,unspecified application		7167	21991	100911515
NOD2	nucleotide binding oligomerization domain containing 2	11731340_at	2.159		Cytoplasm	other			64127	257632	291912
C1GALT1	core 1 synthase, glycoprotein-N-acetylgalactosamine 3-beta-galactosyltransferase 1	11758562_s_at	2.161	16	Plasma Membrane	enzyme			56913	94192	65044
MRGBP	MRG domain binding protein	11743991_at	2.161		Nucleus	other			55257	73247	311713
TPPP	tubulin polymerization promoting protein	11728893_at	2.161	12	Cytoplasm	other			11076	72948	361466
EPCAM	epithelial cell adhesion molecule	11716887_a_at	2.162	11	Plasma Membrane	other	unspecified application	tucotuzumab celmoleukin, catumaxomab, adecatumumab	4072	17075	171577
CANX	calnexin	11727426_a_at	2.163		Cytoplasm	other	efficacy		821	12330	29144
PMEPA1	prostate transmembrane protein, androgen induced 1	11716151_a_at	2.164	3	Plasma Membrane	other			56937	65112	311676
SLC25A4	solute carrier family 25 member 4	11756096_a_at	2.164	16	Cytoplasm	transporter		clodronic acid	291	11739	85333
ENO1	enolase 1	11728640_s_at	2.166	14	Cytoplasm	enzyme	diagnosis		2023	13806|433182	24333
FZD3	frizzled class receptor 3	11746437_a_at	2.166		Plasma Membrane	G-protein coupled receptor			7976	14365	266715
RNF122	ring finger protein 122	11735256_at	2.169		Other	other			79845	68867
SLC11A1	solute carrier family 11 member 1	11747774_a_at	2.17		Plasma Membrane	transporter			6556	18173	316519
SLC6A6	solute carrier family 6 member 6	11721993_at	2.176		Plasma Membrane	transporter			6533	21366	29464
POLG	DNA polymerase gamma, catalytic subunit	11718899_at	2.177	7	Cytoplasm	enzyme	diagnosis	lamivudine/nelfinavir/stavudine, lamivudine/stavudine, lamivudine/nevirapine/stavudine, stavudine, vidarabine, zalcitabine	5428	18975	85472
BRK1	BRICK1, SCAR/WAVE actin nucleating complex subunit	11715979_x_at	2.179		Cytoplasm	other			55845	101314	679934
EIF4EBP1	eukaryotic translation initiation factor 4E binding protein 1	11718283_a_at	2.185		Cytoplasm	translation regulator	efficacy		1978	13685	116636
CREB3L1	cAMP responsive element binding protein 3 like 1	11720678_a_at	2.186	8	Nucleus	transcription regulator	unspecified application		90993	26427	362165
BCKDHA	branched chain keto acid dehydrogenase E1, alpha polypeptide	11733731_s_at	2.187	21	Cytoplasm	enzyme			593	12039	25244
RFX2	regulatory factor X2	11739797_a_at	2.189	9	Nucleus	transcription regulator			5990	19725	301121
HRH1	histamine receptor H1	11737050_x_at	2.192		Plasma Membrane	G-protein coupled receptor		paliperidone, risperidone, antazoline/naphazoline, antazoline, dexbrompheniramine, acetaminophen/clemastine/pseudoephedrine, acetaminophen/dexbrompheniramine/pseudoephedrine, dexbrompheniramine/pseudoephedrine, chlorpheniramine/ibuprofen/pseudoephedrine, cetirizine/pseudoephedrine, asenapine, bilastine, doxylamine, cinnarizine, trimeprazine, tripelennamine, mequitazine, desmethylazelastine, dimet…	3269	15465	24448
TET1	tet methylcytosine dioxygenase 1	11726932_a_at	2.192	9	Nucleus	enzyme			80312	52463	309902
NEK6	NIMA related kinase 6	11753405_a_at	2.194	22	Nucleus	kinase			10783	59126	360161
PI3	peptidase inhibitor 3	11721650_at	2.197		Extracellular Space	other			5266
TMEM40	transmembrane protein 40	11745250_a_at	2.197	10	Other	other			55287	94346	680858
C17orf96	chromosome 17 open reading frame 96	11726147_at	2.202	21	Other	other			100170841	103551	691153
MAP2K1	mitogen-activated protein kinase kinase 1	11749555_a_at	2.202	14	Cytoplasm	kinase		selumetinib, pimasertib, ARRY-424704, trametinib, E 6201, refametinib, TAK 733, cobimetinib, AS703988, dabrafenib/trametinib, cobimetinib/vemurafenib, MKK1 inhibitor, dabrafenib/trametinib/vemurafenib, dabrafenib/panitumumab/trametinib, PD184352	5604	26395	170851
PFKL	phosphofructokinase, liver type	11730211_x_at	2.203		Cytoplasm	kinase			5211	18641	25741
PDGFC	platelet derived growth factor C	11723338_a_at	2.204	13	Extracellular Space	growth factor			56034	54635	79429
RAB11FIP5	RAB11 family interacting protein 5	11716386_a_at	2.204		Cytoplasm	other			26056	52055	312502
POM121/POM121C	POM121 transmembrane nucleoporin	11745660_x_at	2.205	5	Nucleus	other			100101267|9883	107939	113975
MANBA	mannosidase beta	11758386_s_at	2.206	10	Cytoplasm	enzyme			4126	110173	310864
SERPINI1	serpin family I member 1	11721902_a_at	2.207		Extracellular Space	other			5274	20713	116459
PDSS2	prenyl (decaprenyl) diphosphate synthase, subunit 2	11744571_a_at	2.21	21	Cytoplasm	enzyme			57107	71365	365592
IL32	interleukin 32	11735174_a_at	2.212		Extracellular Space	cytokine			9235
EEF2K	eukaryotic elongation factor 2 kinase	11728792_x_at	2.213	16	Cytoplasm	kinase			29904	13631	25435
RASA3	RAS p21 protein activator 3	11748645_a_at	2.213		Plasma Membrane	ion channel			22821	19414	29372
SERTAD1	SERTA domain containing 1	11718631_at	2.214	9	Nucleus	transcription regulator	unspecified application		29950	55942	361526
APLN	apelin	11724665_at	2.218	10	Extracellular Space	other	unspecified application		8862	30878	58812
KDM2B	lysine demethylase 2B	11740621_a_at	2.218		Nucleus	enzyme			84678	30841	304495
CDKN1C	cyclin dependent kinase inhibitor 1C	11729118_a_at	2.219	24	Nucleus	other	unspecified application		1028
MSANTD3	Myb/SANT DNA binding domain containing 3	11727937_x_at	2.22		Other	other			91283	66665	362516
DOCK8	dedicator of cytokinesis 8	11733612_s_at	2.221		Cytoplasm	other			81704	76088	499337
WIPF2	WAS/WASL interacting protein family member 2	11758840_at	2.221		Cytoplasm	other			147179	68524	360620
CDK19	cyclin dependent kinase 19	11719253_at	2.223	12	Nucleus	kinase		alvocidib	23097	78334	309804
PNPLA8	patatin like phospholipase domain containing 8	11745750_a_at	2.224	7	Cytoplasm	enzyme			50640	67452	314075
FAM110C	family with sequence similarity 110 member C	11740491_at	2.225	18	Cytoplasm	other			642273	104943	500638
UPRT	uracil phosphoribosyltransferase homolog	11735031_a_at	2.227		Other	enzyme			139596	331487	317237
GLRX	glutaredoxin	11718048_a_at	2.229	15	Cytoplasm	enzyme			2745	93692	64045
MB	myoglobin	11715709_x_at	2.229		Cytoplasm	transporter	diagnosis,safety,unspecified application		4151	17189	59108
LOXL1	lysyl oxidase like 1	11717551_a_at	2.232	2	Extracellular Space	enzyme	unspecified application		4016	16949	315714
HSP90B1	heat shock protein 90 beta family member 1	11754606_a_at	2.235	22	Cytoplasm	other		alvespimycin, retaspimycin, cisplatin	7184	22027	362862
FOLR1	folate receptor 1	11717930_x_at	2.237		Plasma Membrane	transporter	diagnosis	farletuzumab	2348	14275	171049
SLC39A14	solute carrier family 39 member 14	11736570_a_at	2.237	1	Plasma Membrane	transporter	unspecified application		23516	213053	306009
TSC22D3	TSC22 domain family member 3	11717829_s_at	2.238		Nucleus	transcription regulator			1831	14605
WFS1	wolframin ER transmembrane glycoprotein	11751105_s_at	2.239		Cytoplasm	enzyme	diagnosis		7466	22393	83725
NAB2	NGFI-A binding protein 2	11744292_at	2.243	10	Nucleus	transcription regulator			4665	17937	314910
XPNPEP1	X-prolyl aminopeptidase 1	11748020_a_at	2.245	12	Cytoplasm	peptidase			7511	170750	170751
GNRH1	gonadotropin releasing hormone 1	11728496_a_at	2.252	20	Extracellular Space	other		GNRH1, flutamide/goserelin, anastrozole/goserelin, goserelin/tamoxifen, anastrozole/goserelin/tamoxifen, anastrozole/fulvestrant/goserelin/tamoxifen, exemestane/fulvestrant/goserelin/letrozole/tamoxifen, bicalutamide/goserelin, triptorelin, goserelin	2796	14714	25194
MAP3K8	mitogen-activated protein kinase kinase kinase 8	11736217_at	2.259		Cytoplasm	kinase			1326	26410	116596
CLDN7	claudin 7	11717015_a_at	2.261	11	Plasma Membrane	other	unspecified application		1366	53624	65132
PARP8	poly(ADP-ribose) polymerase family member 8	11722679_a_at	2.261		Other	other			79668	52552	294762
CRYBG3	crystallin beta-gamma domain containing 3	11723630_a_at	2.263		Other	other			131544	224273	288204
SESN1	sestrin 1	11719062_a_at	2.264	8	Nucleus	other			27244	140742	294518
CLK1	CDC like kinase 1	11744828_a_at	2.267	11	Nucleus	kinase			1195	12747	301434
ELANE	elastase, neutrophil expressed	11727965_at	2.268		Extracellular Space	peptidase	diagnosis,efficacy	2-O,3-O-desulfated heparin, SERPINA1	1991	50701	299606
SPICE1	spindle and centriole associated protein 1	11730126_a_at	2.269	14	Cytoplasm	other			152185	212514	288111
KCTD9	potassium channel tetramerization domain containing 9	11722080_s_at	2.27	6	Other	other			54793	105440	364410
SH3BGRL3	SH3 domain binding glutamate rich protein like 3	11715919_a_at	2.27	6	Nucleus	other			83442	73723	298544
ATRN	attractin	11719061_a_at	2.272		Extracellular Space	other			8455	11990	83526
LGALSL	galectin like	11754824_a_at	2.273	10	Other	other			29094	216551	360983
AP3S1	adaptor related protein complex 3 sigma 1 subunit	11742902_s_at	2.274	1	Cytoplasm	transporter			1176	11777	302290
GOLGA6L9 (includes others)	golgin A6 family-like 9	11745580_x_at	2.274		Other	other			643707|647042|440295|100133220
SLC25A45	solute carrier family 25 member 45	11756535_a_at	2.274		Cytoplasm	transporter			283130	107375	689625
B4GALT4	beta-1,4-galactosyltransferase 4	11719785_s_at	2.278	6	Cytoplasm	enzyme			8702	56375	303923
SMAP1	small ArfGAP 1	11720018_a_at	2.285	8	Cytoplasm	other			60682	98366	684800
ZNF160	zinc finger protein 160	11731710_x_at	2.285		Nucleus	other			90338
ZNF337	zinc finger protein 337	11724429_s_at	2.288		Nucleus	other			26152
BACH1	BTB domain and CNC homolog 1	11726369_at	2.289		Nucleus	transcription regulator			571	12013	304127
HIST1H2AG	histone cluster 1 H2A family member g	11734234_at	2.289	20	Nucleus	other			8969	319170	502129
CNPY3	canopy FGF signaling regulator 3	11739119_s_at	2.29		Cytoplasm	other			10695	72029	685174
GCLC	glutamate-cysteine ligase catalytic subunit	11759894_at	2.295	9	Cytoplasm	enzyme			2729	14629	25283
PAPD7	poly(A) RNA polymerase D7, non-canonical	11716283_at	2.296	24	Nucleus	enzyme			11044	210106	306672
PITPNM3	PITPNM family member 3	11726548_at	2.297		Cytoplasm	transporter			83394	327958	287467
IFFO2	intermediate filament family orphan 2	11721208_at	2.298		Other	other			126917	212632	641315
SLC41A1	solute carrier family 41 member 1	11720412_a_at	2.299		Plasma Membrane	transporter			254428	98396	363985
ZBTB21	zinc finger and BTB domain containing 21	11726152_a_at	2.302	20	Nucleus	other			49854	114565
TWIST2	twist family bHLH transcription factor 2	11759871_at	2.304		Nucleus	transcription regulator			117581	13345	59327
ANKRD12	ankyrin repeat domain 12	11757991_s_at	2.305	9	Nucleus	other			23253	106585	316775
SERGEF	secretion regulating guanine nucleotide exchange factor	11756092_a_at	2.305		Nucleus	other			26297	27414	365243
SAV1	salvador family WW domain containing protein 1	11722240_a_at	2.306	7	Cytoplasm	other			60485	64010	299116
SPRY3	sprouty RTK signaling antagonist 3	11729019_at	2.306		Plasma Membrane	other			10251	236576	498159
BDKRB1	bradykinin receptor B1	11728504_a_at	2.307		Plasma Membrane	G-protein coupled receptor			623	12061	81509
IL1B	interleukin 1 beta	11719916_at	2.31		Extracellular Space	cytokine	diagnosis,efficacy,prognosis	canakinumab, gevokizumab, canakinumab/INS, gallium nitrate	3553	16176	24494
TMEM144	transmembrane protein 144	11741276_s_at	2.31		Other	other			55314	70652	361968
FAHD1	fumarylacetoacetate hydrolase domain containing 1	11724525_at	2.312	15	Cytoplasm	enzyme			81889	68636	302980
GRPEL1	GrpE like 1, mitochondrial	11749311_a_at	2.318		Cytoplasm	other			80273	17713	79563
RNF187	ring finger protein 187	11730196_at	2.32		Nucleus	enzyme			149603	108660	360533
ZNF185	zinc finger protein 185 (LIM domain)	11754710_s_at	2.32		Plasma Membrane	other	unspecified application		7739		689949
TSHZ2	teashirt zinc finger homeobox 2	11758468_s_at	2.321		Other	other	unspecified application		128553	228911	100911757
OPRL1	opioid related nociceptin receptor 1	11744636_a_at	2.323		Plasma Membrane	G-protein coupled receptor		ZP120, cebranopadol	4987	18389	29256
PLEKHA1	pleckstrin homology domain containing A1	11757389_s_at	2.323	24	Cytoplasm	other			59338	101476	361659
CSNK1E	casein kinase 1 epsilon	11727002_a_at	2.324	18	Cytoplasm	kinase			1454	27373	58822
SGO2	shugoshin 2	11753254_a_at	2.325	20	Nucleus	other			151246	244495|68549	316425
ARSJ	arylsulfatase family member J	11746863_x_at	2.327		Extracellular Space	enzyme			79642	271970	311013
UCA1	urothelial cancer associated 1 (non-protein coding)	11753942_a_at	2.328	1	Other	other			652995
HLA-A	major histocompatibility complex, class I, A	11749990_x_at	2.331		Plasma Membrane	other	efficacy,response to therapy		3105	15013|15006|110557|667977|14972|69717|15015|15018|14964|14963|15007	24973|368153|414779|414783|414819|414793|309607|309603|414792|100364500|414790|24974
MFSD10	major facilitator superfamily domain containing 10	11756332_x_at	2.332	11	Other	transporter			10227	68294	305449
BACE2	beta-site APP-cleaving enzyme 2	11756068_a_at	2.333	20	Cytoplasm	peptidase			25825	56175	288227
TSGA10	testis specific 10	11732634_a_at	2.338	3	Cytoplasm	other			80705	211484	252923
LY6K	lymphocyte antigen 6 complex, locus K	11739799_a_at	2.339	3	Nucleus	other			54742
COL6A1	collagen type VI alpha 1 chain	11752384_s_at	2.342		Extracellular Space	other		collagenase clostridium histolyticum	1291	12833	294337
SMYD2	SET and MYND domain containing 2	11754789_a_at	2.343	7	Cytoplasm	enzyme			56950	226830	289372
LPIN3	lipin 3	11755861_a_at	2.346	25	Nucleus	phosphatase			64900	64899	362261
RLF	rearranged L-myc fusion	11758122_s_at	2.347		Nucleus	transcription regulator			6018	109263	313566
S100A2	S100 calcium binding protein A2	11718779_at	2.347	2	Nucleus	other			6273
CALR	calreticulin	11715375_x_at	2.348		Cytoplasm	transcription regulator	efficacy,unspecified application		811	12317	64202
PYGL	glycogen phosphorylase L	11719302_a_at	2.352		Cytoplasm	enzyme			5836	110095	64035
GPR137B	G protein-coupled receptor 137B	11743011_a_at	2.353		Plasma Membrane	other			7107	83924
RPTOR	regulatory associated protein of MTOR complex 1	11722497_a_at	2.353	17	Cytoplasm	other			57521	74370	287871
SEC24A	SEC24 homolog A, COPII coat complex component	11757836_s_at	2.353	23	Cytoplasm	transporter	unspecified application		10802	77371	287275
BIRC3	baculoviral IAP repeat containing 3	11722852_s_at	2.354		Cytoplasm	enzyme	diagnosis	birinapant	330	11796	78971
CHD1L	chromodomain helicase DNA binding protein 1 like	11717371_a_at	2.355	13	Nucleus	enzyme			9557	68058	310707
VGLL4	vestigial like family member 4	11715976_a_at	2.358		Nucleus	other			9686	232334	297523
MOB3A	MOB kinase activator 3A	11720493_s_at	2.359	4	Other	other			126308	208228	362833
EHBP1L1	EH domain binding protein 1 like 1	11743954_a_at	2.365		Other	other			254102
TNNT3	troponin T3, fast skeletal type	11723967_a_at	2.366	16	Cytoplasm	other			7140	21957
TNFAIP3	TNF alpha induced protein 3	11718939_s_at	2.368		Nucleus	enzyme			7128	21929	683206
PITPNC1	phosphatidylinositol transfer protein, cytoplasmic 1	11725746_a_at	2.371		Cytoplasm	transporter			26207		498015
MT2A	metallothionein 2A	11753900_x_at	2.373	11	Cytoplasm	other			4502
TUBB3	tubulin beta 3 class III	11754593_x_at	2.374	12	Cytoplasm	other	response to therapy	epothilone B, ixabepilone, colchicine/probenecid, larotaxel, ABT-751, eribulin, simotaxel, davunetide, vintafolide, milataxel, cevipabulin, gemcitabine/paclitaxel, docetaxel/prednisone, capecitabine/docetaxel, paclitaxel/trastuzumab, capecitabine/ixabepilone, cyclophosphamide/prednisone/vincristine, docetaxel/hydrocortisone, cyclophosphamide/docetaxel, gemcitabine/vinorelbine, cyclophosphamide/da…	10381	22152	246118
TSPAN9	tetraspanin 9	11717082_a_at	2.376		Plasma Membrane	other			10867	109246	312728
SLC26A6	solute carrier family 26 member 6	11733413_a_at	2.378		Cytoplasm	transporter			65010	171429	301010
EPB41L2	erythrocyte membrane protein band 4.1 like 2	11757789_a_at	2.379	7	Plasma Membrane	other			2037	13822	309557
KLF7	Kruppel like factor 7	11759429_a_at	2.379	4	Nucleus	transcription regulator			8609	93691
NGLY1	N-glycanase 1	11730767_x_at	2.379	6	Cytoplasm	enzyme			55768	59007	361014
TGFBR1	transforming growth factor beta receptor 1	11758014_s_at	2.379	10	Plasma Membrane	kinase	disease progression,prognosis	galunisertib, TEW-7197	7046	21812	29591
CDK2AP2	cyclin dependent kinase 2 associated protein 2	11716622_x_at	2.381		Nucleus	other			10263	52004	688405
EML1	echinoderm microtubule associated protein like 1	11743569_a_at	2.382	12	Cytoplasm	other			2009	68519	362783
ORAI3	ORAI calcium release-activated calcium modulator 3	11744228_x_at	2.386		Other	other			93129	269999	309000
HCFC1R1	host cell factor C1 regulator 1	11724066_s_at	2.388	4	Nucleus	other			54985	353502	287097
ASL	argininosuccinate lyase	11720822_a_at	2.39	3	Cytoplasm	enzyme			435	109900	59085
RELL1	RELT like 1	11726839_s_at	2.39		Plasma Membrane	other			768211	100532	289635
SLFN11	schlafen family member 11	11741126_s_at	2.391	6	Nucleus	enzyme			91607
SRD5A3	steroid 5 alpha-reductase 3	11720124_at	2.392		Cytoplasm	enzyme			79644	57357	305291
NPHP4	nephrocystin 4	11754699_a_at	2.393	21	Cytoplasm	other			261734	260305	313749
GAL3ST1	galactose-3-O-sulfotransferase 1	11722951_a_at	2.395	8	Cytoplasm	enzyme			9514	53897	683713
TCP11L2	t-complex 11 like 2	11737373_at	2.395	4	Other	other			255394	216198	314683
PLEKHA8	pleckstrin homology domain containing A8	11763984_s_at	2.399		Extracellular Space	transporter			84725	231999	500132
TBC1D9B	TBC1 domain family member 9B	11718709_a_at	2.399		Other	other			23061	76795	360520
PTPRF	protein tyrosine phosphatase, receptor type F	11715845_s_at	2.401		Plasma Membrane	phosphatase			5792	19268	360406
WNT10B	Wnt family member 10B	11726776_a_at	2.405		Extracellular Space	other			7480	22410	315294
ZIC2	Zic family member 2	11753245_a_at	2.405	13	Nucleus	transcription regulator			7546	22772	361096
ASUN	asunder, spermatogenesis regulator	11744221_a_at	2.406	1	Cytoplasm	other			55726	71177	690728
HS1BP3	HCLS1 binding protein 3	11722490_a_at	2.407	5	Other	other			64342	58240	313950
SCARB1	scavenger receptor class B member 1	11728298_a_at	2.409	23	Plasma Membrane	transporter			949	20778	25073
SPAG9	sperm associated antigen 9	11718898_s_at	2.412		Cytoplasm	other			9043	70834	360600
C10orf54	chromosome 10 open reading frame 54	11718001_a_at	2.413	13	Plasma Membrane	other			64115	74048	690899
MXD1	MAX dimerization protein 1	11719249_at	2.417	3	Nucleus	transcription regulator			4084	17119	362391
CNTNAP1	contactin associated protein 1	11725761_at	2.42	25	Plasma Membrane	other			8506	53321	84008
AP1S2	adaptor related protein complex 1 sigma 2 subunit	11746337_a_at	2.424		Cytoplasm	transporter			8905	108012	302671
JARID2	jumonji and AT-rich interaction domain containing 2	11720012_at	2.429	24	Nucleus	transcription regulator			3720	16468	681740
SETBP1	SET binding protein 1	11726870_at	2.432		Nucleus	other			26040	240427	291423
COL7A1	collagen type VII alpha 1 chain	11721705_at	2.434		Extracellular Space	other		collagenase clostridium histolyticum	1294	12836	301012
PIK3IP1	phosphoinositide-3-kinase interacting protein 1	11757868_a_at	2.434		Cytoplasm	other			113791	216505	305472
IGF2	insulin like growth factor 2	11739787_a_at	2.44		Extracellular Space	growth factor	diagnosis,efficacy,prognosis	BI 836845	3481	16002	24483
RYR2	ryanodine receptor 2	11763522_a_at	2.449	25	Plasma Membrane	ion channel			6262	20191	689560
CA13	carbonic anhydrase 13	11730049_at	2.45	19	Cytoplasm	enzyme		methazolamide, hydrochlorothiazide, acetazolamide, trichloromethiazide, chlorothiazide, chlorthalidone, benzthiazide, sulfacetamide, topiramate	377677	71934	499566
CREG2	cellular repressor of E1A stimulated genes 2	11734220_at	2.452		Extracellular Space	enzyme			200407	263764	316353
GPI	glucose-6-phosphate isomerase	11755817_s_at	2.455	23	Extracellular Space	enzyme	unspecified application		2821	14751	292804
LRP1	LDL receptor related protein 1	11715534_a_at	2.458	7	Plasma Membrane	transmembrane receptor		paclitaxel-angiopep-2 conjugate	4035	16971	299858
DISC1	disrupted in schizophrenia 1	11728961_a_at	2.463	12	Cytoplasm	other	diagnosis		27185	244667	307940
PAQR5	progestin and adipoQ receptor family member 5	11740481_x_at	2.465		Other	other			54852	74090	315741
SLC16A3	solute carrier family 16 member 3	11736030_a_at	2.47	15	Plasma Membrane	transporter			9123	80879	80878
SLC25A42	solute carrier family 25 member 42	11762184_at	2.471	15	Cytoplasm	transporter			284439	73095	689414
MEX3B	mex-3 RNA binding family member B	11730404_at	2.472	14	Other	kinase			84206	108797	308790
ZNF654	zinc finger protein 654	11730998_at	2.475		Other	other			55279	72020	288354
ZBTB25	zinc finger and BTB domain containing 25	11733500_a_at	2.476		Nucleus	transcription regulator			7597	109929	314245
LMAN1	lectin, mannose binding 1	11724210_at	2.479	12	Cytoplasm	other			3998	70361	116666
ICAM5	intercellular adhesion molecule 5	11734245_at	2.486		Plasma Membrane	other			7087	15898	313785
METRNL	meteorin like, glial cell differentiation regulator	11745701_a_at	2.486		Cytoplasm	other			284207	210029	316842
LONP1	lon peptidase 1, mitochondrial	11748721_a_at	2.489	13	Cytoplasm	peptidase			9361	74142	170916
CEP85L	centrosomal protein 85 like	11759324_s_at	2.496		Cytoplasm	other			387119	100038725	100365935
PRKAG2	protein kinase AMP-activated non-catalytic subunit gamma 2	11718379_x_at	2.496		Cytoplasm	kinase			51422	108099	373545
RFX7	regulatory factor X7	11721956_at	2.502		Other	other			64864	319758	315804
JPH2	junctophilin 2	11754657_a_at	2.505	21	Cytoplasm	enzyme			57158	59091	296345
RASA4	RAS p21 protein activator 4	11754224_x_at	2.507	14	Cytoplasm	other			10156	54153	288589
NPHP3	nephrocystin 3	11732489_a_at	2.508		Extracellular Space	other			27031	74025	363126
ATP2C1	ATPase secretory pathway Ca2+ transporting 1	11745222_s_at	2.517	3	Cytoplasm	transporter		sevoflurane, isoflurane, desflurane, enflurane, Ca2+	27032	235574	170699
UAP1L1	UDP-N-acetylglucosamine pyrophosphorylase 1 like 1	11733346_at	2.517		Other	other			91373	227620	296560
HSPA5	heat shock protein family A (Hsp70) member 5	11725931_at	2.519	14	Cytoplasm	enzyme	efficacy,unspecified application		3309	14828	25617
SH3YL1	SH3 and SYLF domain containing 1	11737145_s_at	2.522	7	Plasma Membrane	other			26751	24057	362724
FOSL1	FOS like 1, AP-1 transcription factor subunit	11724478_s_at	2.523	10	Nucleus	transcription regulator			8061	14283	25445
RNF165	ring finger protein 165	11755518_a_at	2.527		Nucleus	enzyme			494470	225743	307251
HSDL1	hydroxysteroid dehydrogenase like 1	11733790_at	2.528		Cytoplasm	enzyme			83693	72552	361418
SLC2A5	solute carrier family 2 member 5	11748758_a_at	2.528	15	Plasma Membrane	transporter			6518	56485	65197
AHRR	aryl-hydrocarbon receptor repressor	11729561_a_at	2.531	10	Nucleus	other			57491	11624	498999
DLX4	distal-less homeobox 4	11758660_s_at	2.532	9	Nucleus	transcription regulator	disease progression		1748	13394	303469
TMEM134	transmembrane protein 134	11747375_a_at	2.539		Other	kinase			80194	66990	361695
FZD1	frizzled class receptor 1	11739813_a_at	2.54		Plasma Membrane	G-protein coupled receptor			8321	14362	58868
NFE2L1	nuclear factor, erythroid 2 like 1	11748075_a_at	2.54	9	Nucleus	transcription regulator			4779	18023	360610
MAP3K1	mitogen-activated protein kinase kinase kinase 1	11728094_s_at	2.544	14	Cytoplasm	kinase		E 6201	4214	26401	116667|100912399
PEX3	peroxisomal biogenesis factor 3	11749361_a_at	2.547		Cytoplasm	other			8504	56535	83519
SLC1A3	solute carrier family 1 member 3	11726252_a_at	2.55	25	Plasma Membrane	transporter		riluzole	6507	20512	29483
RUNX3	runt related transcription factor 3	11740486_a_at	2.551		Nucleus	transcription regulator	diagnosis,disease progression,prognosis		864	12399	156726
CABIN1	calcineurin binding protein 1	11756575_a_at	2.552		Nucleus	other			23523	104248	94165
PRKCA	protein kinase C alpha	11754557_s_at	2.555		Cytoplasm	kinase		aprinocarsen, L-threo-safingol, ingenol mebutate	5578	18750	24680
CPM	carboxypeptidase M	11731461_x_at	2.556	10	Plasma Membrane	peptidase			1368	70574	314855
HIST1H4H	histone cluster 1 H4 family member h	11738060_s_at	2.564	8	Nucleus	other			8365	319160	500351
ARHGAP22	Rho GTPase activating protein 22	11715167_at	2.567	5	Cytoplasm	other			58504	239027	306279
ANKRD9	ankyrin repeat domain 9	11745199_x_at	2.568		Other	other			122416	74251	314457
FAM234B	family with sequence similarity 234 member B	11723319_a_at	2.572	5	Other	other			57613	74525	362455
FOXN3	forkhead box N3	11740361_s_at	2.576		Nucleus	transcription regulator	unspecified application		1112
TTYH3	tweety family member 3	11739152_a_at	2.577		Plasma Membrane	ion channel			80727	78339	304315
ATF3	activating transcription factor 3	11753632_x_at	2.578		Nucleus	transcription regulator	unspecified application		467	11910	25389
NAV1	neuron navigator 1	11757767_s_at	2.582		Other	enzyme			89796	215690	685707
RAET1E	retinoic acid early transcript 1E	11760837_at	2.585	24	Plasma Membrane	other			135250
CDA	cytidine deaminase	11755103_a_at	2.586	3	Nucleus	enzyme		E7727, cytidine deaminase inhibitor	978	72269	362638|100909857
BCKDK	branched chain ketoacid dehydrogenase kinase	11719705_a_at	2.588	20	Cytoplasm	kinase			10295	12041	29603
NAGS	N-acetylglutamate synthase	11727324_at	2.59		Cytoplasm	enzyme			162417	217214	303563
IMP3	IMP3, U3 small nucleolar ribonucleoprotein	11715773_a_at	2.591	2	Cytoplasm	other			55272	102462	315697
AHNAK2	AHNAK nucleoprotein 2	11717131_a_at	2.595		Cytoplasm	other			113146	100041194	314478
PTGS1	prostaglandin-endoperoxide synthase 1	11722209_a_at	2.595		Cytoplasm	enzyme	efficacy	acetaminophen/pentazocine, acetaminophen/clemastine/pseudoephedrine, aspirin/butalbital/caffeine, acetaminophen/caffeine/dihydrocodeine, aspirin/hydrocodone, aspirin/oxycodone, acetaminophen/aspirin/caffeine, aspirin/pravastatin, acetaminophen/dexbrompheniramine/pseudoephedrine, aspirin/meprobamate, aspirin/caffeine/propoxyphene, aspirin/butalbital/caffeine/codeine, aspirin/caffeine/dihydrocodein…	5742	19224	24693
PDCD6	programmed cell death 6	11759804_x_at	2.598		Cytoplasm	other			10016	18570	308061
KIAA1958	KIAA1958	11759222_at	2.6		Other	other			158405
FAM212A	family with sequence similarity 212 member A	11724713_at	2.601	4	Cytoplasm	other			389119	68176	316001
HIST2H2AA3/HIST2H2AA4	histone cluster 2 H2A family member a3	11742688_s_at	2.603	11	Nucleus	other			8337|723790	15267|319192	365877|690131
PPME1	protein phosphatase methylesterase 1	11744165_a_at	2.603	23	Other	enzyme			51400	72590	361613
CHSY1	chondroitin sulfate synthase 1	11757950_s_at	2.604		Cytoplasm	enzyme			22856	269941	292999
LHX9	LIM homeobox 9	11741412_at	2.607	12	Nucleus	transcription regulator			56956	16876	289048
ALKBH5	alkB homolog 5, RNA demethylase	11751450_a_at	2.611	9	Nucleus	enzyme			54890	268420	303193
KDM4C	lysine demethylase 4C	11752155_a_at	2.613	24	Nucleus	enzyme			23081	76804	298144
NAMPT	nicotinamide phosphoribosyltransferase	11743111_s_at	2.627		Extracellular Space	cytokine	diagnosis,prognosis	KPT-9274	10135	59027	297508
RAP2A	RAP2A, member of RAS oncogene family	11719402_a_at	2.635		Plasma Membrane	enzyme	diagnosis		5911	76108
SEC24D	SEC24 homolog D, COPII coat complex component	11763396_x_at	2.637	18	Cytoplasm	transporter			9871	69608	310843
IGFBP6	insulin like growth factor binding protein 6	11717909_at	2.638		Extracellular Space	other			3489	16012	25641
KDM7A	lysine demethylase 7A	11755223_a_at	2.641	9	Nucleus	enzyme			80853	338523	684297
WDR26	WD repeat domain 26	11734909_s_at	2.643	7	Cytoplasm	other			80232	226757	498301
EGFR	epidermal growth factor receptor	11751983_a_at	2.648	6	Plasma Membrane	kinase	diagnosis,disease progression,efficacy,prognosis,response to therapy,safety,unspecified application	cetuximab, AEE 788, panitumumab, BMS-599626, varlitinib, tesevatinib, BMS-690514, bevacizumab/erlotinib, afatinib, nimotuzumab, necitumumab, BIBX 1382BS, icotinib, MP 412, sapitinib, cetuximab/irinotecan, lapatinib/pazopanib, irinotecan/panitumumab, erlotinib/vismodegib, erlotinib/gemcitabine, JNJ-26483327, lapatinib/letrozole, capecitabine/lapatinib, bevacizumab/panitumumab, bevacizumab/cetuxima…	1956	13649	24329
CCNY	cyclin Y	11729384_s_at	2.65	16	Nucleus	other			219771	67974	361261
CHST11	carbohydrate sulfotransferase 11	11759497_at	2.65		Cytoplasm	enzyme			50515	58250	314694
CXCL16	C-X-C motif chemokine ligand 16	11739280_a_at	2.653		Extracellular Space	cytokine	diagnosis,disease progression,unspecified application		58191	66102	497942
ZDBF2	zinc finger DBF-type containing 2	11731237_at	2.653	13	Other	other			57683	73884	501153
FOXO3	forkhead box O3	11718891_s_at	2.658		Nucleus	transcription regulator	efficacy		2309	56484	294515
IKZF2	IKAROS family zinc finger 2	11730549_a_at	2.66	17	Nucleus	transcription regulator			22807	22779	301476
INSIG1	insulin induced gene 1	11716339_a_at	2.663		Cytoplasm	other			3638	231070	64194
PDXP	pyridoxal phosphatase	11717117_a_at	2.664		Plasma Membrane	phosphatase			57026	57028	727679
SPTLC3	serine palmitoyltransferase long chain base subunit 3	11739749_at	2.664		Cytoplasm	enzyme			55304	228677	296188
PRSS53	protease, serine 53	11729558_a_at	2.668		Other	other			339105	330657	499270
TM4SF19	transmembrane 4 L six family member 19	11733584_a_at	2.668		Other	other			116211	277203	288044
RSRP1	arginine and serine rich protein 1	11721441_x_at	2.67	19	Other	other			57035	27981	362626
TRAF5	TNF receptor associated factor 5	11728512_a_at	2.675	17	Cytoplasm	transporter			7188	22033	684173
STAMBPL1	STAM binding protein like 1	11738644_a_at	2.678	10	Other	other			57559	76630	687696
RSBN1	round spermatid basic protein 1	11724550_at	2.681		Nucleus	other			54665	229675	310749
ARL6	ADP ribosylation factor like GTPase 6	11759843_s_at	2.69		Cytoplasm	transporter			84100	56297	363760
TMTC2	transmembrane and tetratricopeptide repeat containing 2	11729777_at	2.691		Cytoplasm	other			160335	278279	299762
ZNF385A	zinc finger protein 385A	11723521_x_at	2.692	15	Nucleus	other			25946	29813	685474
RASSF1	Ras association domain family member 1	11763754_a_at	2.695		Nucleus	other	diagnosis,efficacy		11186	56289	363140
NEDD4L	neural precursor cell expressed, developmentally down-regulated 4-like, E3 ubiquitin protein ligase	11741141_x_at	2.702	11	Cytoplasm	enzyme			23327	83814	291553
RAB6A	RAB6A, member RAS oncogene family	11747777_s_at	2.703		Cytoplasm	enzyme			5870	19346	84379
AIF1L	allograft inflammatory factor 1 like	11754966_a_at	2.705	1	Plasma Membrane	other			83543	108897	362107
RAP2B	RAP2B, member of RAS oncogene family	11733944_at	2.706		Plasma Membrane	enzyme			5912	74012	170923
HES1	hes family bHLH transcription factor 1	11716551_s_at	2.71	22	Nucleus	transcription regulator			3280	15205	29577
TRIM29	tripartite motif containing 29	11746730_a_at	2.716	17	Cytoplasm	transcription regulator	diagnosis		23650	72169	300656
HLA-B	major histocompatibility complex, class I, B	11759581_x_at	2.721		Plasma Membrane	transmembrane receptor	safety		3106
PTX3	pentraxin 3	11718157_s_at	2.723	8	Extracellular Space	other	efficacy		5806	19288	689388
GLTP	glycolipid transfer protein	11719591_s_at	2.725		Cytoplasm	transporter			51228	56356	288707
FBXO42	F-box protein 42	11733888_a_at	2.735		Other	other			54455	213499	362646
ADARB1	adenosine deaminase, RNA specific B1	11718016_a_at	2.738	2	Nucleus	enzyme			104	110532	25367
FHL1	four and a half LIM domains 1	11745722_x_at	2.738	17	Cytoplasm	other			2273	14199	25177
HLA-E	major histocompatibility complex, class I, E	11744829_s_at	2.74		Plasma Membrane	transmembrane receptor	prognosis		3133	667803|15040	294228
KCNQ1	potassium voltage-gated channel subfamily Q member 1	11723325_a_at	2.744		Plasma Membrane	ion channel		dextromethorphan/quinidine, indapamide, quinidine	3784	16535	84020
KDM4B	lysine demethylase 4B	11755420_a_at	2.749	7	Nucleus	enzyme			23030	193796	301128
FAM207A	family with sequence similarity 207 member A	11757099_s_at	2.751	20	Other	other			85395	108707	294333
KRT17	keratin 17	11715280_s_at	2.751		Cytoplasm	other	diagnosis,efficacy		3872	16667	287702
IGIP	IgA inducing protein	11718824_at	2.753		Other	other			492311	109169	100363266
PAQR7	progestin and adipoQ receptor family member 7	11734324_at	2.757		Plasma Membrane	other			164091	71904	313615
SLC5A3	solute carrier family 5 member 3	11757415_s_at	2.763		Plasma Membrane	transporter			6526	53881	114507
UACA	uveal autoantigen with coiled-coil domains and ankyrin repeats	11729317_a_at	2.765	7	Cytoplasm	other			55075	72565	315732
MAP1LC3B	microtubule associated protein 1 light chain 3 beta	11731632_s_at	2.767		Cytoplasm	other			81631	67443	64862
NR4A3	nuclear receptor subfamily 4 group A member 3	11741458_a_at	2.776		Nucleus	ligand-dependent nuclear receptor			8013	18124	58853
CD55	CD55 molecule (Cromer blood group)	11760294_a_at	2.791		Plasma Membrane	other			1604	13136|13137	64036
ZNF331	zinc finger protein 331	11745137_a_at	2.793	20	Nucleus	other			55422
CECR5	cat eye syndrome chromosome region, candidate 5	11717059_a_at	2.794	6	Cytoplasm	other			27440	214932	312680
ITGA7	integrin subunit alpha 7	11718243_a_at	2.798		Plasma Membrane	other			3679	16404	81008
PER1	period circadian clock 1	11717168_a_at	2.808	18	Nucleus	other		avibactam	5187	18626	287422
TRIM36	tripartite motif containing 36	11736582_a_at	2.814		Cytoplasm	enzyme			55521	28105	291597
CBWD5	COBW domain containing 5	11761460_s_at	2.823		Other	other			220869
FSTL3	follistatin like 3	11716130_a_at	2.823	1	Extracellular Space	other			10272	83554	114031
ZNF2	zinc finger protein 2	11732363_x_at	2.826	3	Other	other			7549	72180	100909998
CAV2	caveolin 2	11729334_a_at	2.827		Plasma Membrane	other			858	12390	363425
RBPJ	recombination signal binding protein for immunoglobulin kappa J region	11762366_s_at	2.833		Nucleus	transcription regulator			3516	19664	679028
NPTX1	neuronal pentraxin 1	11755325_s_at	2.835	3	Extracellular Space	other			4884	18164	266777
TMEM41A	transmembrane protein 41A	11756432_x_at	2.835		Other	other			90407	66664	681708
AOX1	aldehyde oxidase 1	11756912_a_at	2.846	2	Cytoplasm	enzyme			316	11761	54349
IL2RG	interleukin 2 receptor subunit gamma	11753882_a_at	2.861	17	Plasma Membrane	transmembrane receptor	unspecified application	aldesleukin, denileukin diftitox	3561	16186	140924
F3	coagulation factor III, tissue factor	11721290_a_at	2.869		Plasma Membrane	transmembrane receptor	efficacy,unspecified application	activated recombinant human factor VII	2152	14066	25584
PLOD1	procollagen-lysine,2-oxoglutarate 5-dioxygenase 1	11715611_a_at	2.873	19	Cytoplasm	enzyme			5351	18822	116552
P4HB	prolyl 4-hydroxylase subunit beta	11752448_a_at	2.885		Cytoplasm	enzyme			5034	18453	25506
HBB	hemoglobin subunit beta	11715347_s_at	2.887	9	Cytoplasm	transporter		iron dextran	3043	100503605|101488143	100134871|689064|24440|361619
NREP	neuronal regeneration related protein	11741504_a_at	2.895	22	Cytoplasm	other			9315	27528	338475
TMEM91	transmembrane protein 91	11756345_x_at	2.896		Other	other			641649	320208	100359879
GLG1	golgi glycoprotein 1	11736603_a_at	2.904		Cytoplasm	other			2734	20340	29476
TRAM2	translocation associated membrane protein 2	11717506_at	2.906		Other	other			9697	170829	100361830
CDCP1	CUB domain containing protein 1	11732062_a_at	2.907	9	Plasma Membrane	other			64866	109332	301082
SDC2	syndecan 2	11745007_s_at	2.908	25	Plasma Membrane	other			6383	15529	25615
RCOR2	REST corepressor 2	11725018_at	2.909	9	Nucleus	transcription regulator			283248	104383	305811
HIVEP2	human immunodeficiency virus type I enhancer binding protein 2	11754206_a_at	2.914	15	Nucleus	transcription regulator			3097	15273	29721
LBH	limb bud and heart development	11716160_at	2.917		Nucleus	transcription regulator			81606	77889	683626
ADGRA2	adhesion G protein-coupled receptor A2	11744493_x_at	2.926		Plasma Membrane	G-protein coupled receptor			25960	78560	100363275
IRF7	interferon regulatory factor 7	11718916_a_at	2.937		Nucleus	transcription regulator			3665	54123	293624
TGFB1	transforming growth factor beta 1	11716385_at	2.938	1	Extracellular Space	growth factor	diagnosis,efficacy,prognosis,safety,unspecified application	dalantercept	7040	21803	59086
C8orf58	chromosome 8 open reading frame 58	11725003_s_at	2.941		Nucleus	other			541565	268759	361066
SERINC2	serine incorporator 2	11748053_x_at	2.944		Plasma Membrane	transporter			347735	230779	313057
TSPAN1	tetraspanin 1	11744051_at	2.946		Cytoplasm	other			10103	66805	298436
CDKN2D	cyclin dependent kinase inhibitor 2D	11725107_at	2.951	24	Cytoplasm	transcription regulator			1032	12581
KCNN1	potassium calcium-activated channel subfamily N member 1	11731936_at	2.957	25	Plasma Membrane	ion channel			3780	84036	54261
HIST1H2BD	histone cluster 1 H2B family member d	11728153_x_at	2.958		Nucleus	other			3017	78303	303175
CSPG5	chondroitin sulfate proteoglycan 5	11722981_a_at	2.96		Extracellular Space	growth factor			10675	29873	50568
GXYLT2	glucoside xylosyltransferase 2	11731126_at	2.967		Other	other			727936	232313	688618
CABP7	calcium binding protein 7	11732847_at	2.98		Cytoplasm	other			164633	192650	360970
HELZ	helicase with zinc finger	11719510_at	2.98	7	Nucleus	enzyme			9931	78455	287773
LHFP	lipoma HMGIC fusion partner	11718198_at	2.987		Other	other			10186	108927	499615
IGFBP4	insulin like growth factor binding protein 4	11715465_at	2.991		Extracellular Space	other			3487	16010	360622
NBAS	neuroblastoma amplified sequence	11720960_a_at	2.992	16	Nucleus	other			51594	71169
HAGH	hydroxyacylglutathione hydrolase	11717501_a_at	2.996	21	Cytoplasm	enzyme			3029	14651	24439
SHC2	SHC adaptor protein 2	11728145_a_at	2.997	18	Cytoplasm	other			25759	216148	314612
SVIL	supervillin	11728498_a_at	3	10	Plasma Membrane	other			6840	225115	361256
FABP3	fatty acid binding protein 3	11742981_a_at	3.001	12	Cytoplasm	transporter	diagnosis,unspecified application		2170	14077	79131
SLC43A3	solute carrier family 43 member 3	11716847_a_at	3.002		Extracellular Space	other			29015	58207	311170
PPP2R2A	protein phosphatase 2 regulatory subunit Balpha	11756714_a_at	3.009	23	Cytoplasm	phosphatase			5520	71978	117104
UAP1	UDP-N-acetylglucosamine pyrophosphorylase 1	11725045_a_at	3.016		Nucleus	enzyme			6675	107652	498272
ALOX12B	arachidonate 12-lipoxygenase, 12R type	11740549_at	3.027	10	Cytoplasm	enzyme			242	11686	287425
CYFIP2	cytoplasmic FMR1 interacting protein 2	11717676_a_at	3.047		Cytoplasm	other			26999	76884
DPCD	deleted in primary ciliary dyskinesia homolog (mouse)	11719122_at	3.054	4	Nucleus	other			25911	226162
ARID3A	AT-rich interaction domain 3A	11730399_at	3.057	3	Nucleus	transcription regulator			1820	13496	314616
ZNF511	zinc finger protein 511	11746076_a_at	3.063		Nucleus	other			118472	69752	293586
MLLT3	MLLT3, super elongation complex subunit	11747870_a_at	3.07	23	Nucleus	other			4300	70122
MUC1	mucin 1, cell surface associated	11750536_x_at	3.079		Plasma Membrane	other	diagnosis,disease progression,efficacy,prognosis,unspecified application	HuHMFG1, yttrium y 90 clivatuzumab tetraxetan, GO-203-2C	4582
RRAGA	Ras related GTP binding A	11758655_s_at	3.082	8	Cytoplasm	enzyme			10670	68441	117044
TPBG	trophoblast glycoprotein	11719118_a_at	3.083		Plasma Membrane	other			7162	21983	83684
CEP250	centrosomal protein 250	11752316_a_at	3.088	12	Nucleus	other			11190	16328	311573
APP	amyloid beta precursor protein	11752199_a_at	3.1	4	Plasma Membrane	other	diagnosis,efficacy,unspecified application	bapineuzumab, florbetapir F18, florbetaben F	351	11820	54226
STAC	SH3 and cysteine rich domain	11730551_a_at	3.106		Cytoplasm	other			6769	20840	363152
TIMP3	TIMP metallopeptidase inhibitor 3	11715435_s_at	3.112		Extracellular Space	other	diagnosis,prognosis,unspecified application		7078	21859	25358
IMMP2L	inner mitochondrial membrane peptidase subunit 2	11728799_at	3.114		Cytoplasm	peptidase	safety		83943	93757	100359529
ZNF503	zinc finger protein 503	11731596_a_at	3.118		Nucleus	other			84858	218820	305687
SMAP2	small ArfGAP2	11747948_a_at	3.122	8	Cytoplasm	other			64744	69780	298500
SERPINB7	serpin family B member 7	11733997_a_at	3.124	1	Cytoplasm	other			8710	116872	117092
TUBA1A	tubulin alpha 1a	11757913_x_at	3.135	12	Cytoplasm	other	unspecified application	epothilone B, colchicine/probenecid, larotaxel, eribulin, davunetide, vintafolide, milataxel, cevipabulin, gemcitabine/paclitaxel, docetaxel/prednisone, capecitabine/docetaxel, paclitaxel/trastuzumab, cyclophosphamide/prednisone/vincristine, docetaxel/hydrocortisone, cyclophosphamide/docetaxel, gemcitabine/vinorelbine, cyclophosphamide/daunorubicin/imatinib/prednisone/vincristine, cyclophosphamid…	7846	22142	64158
ZDHHC9	zinc finger DHHC-type containing 9	11756224_s_at	3.139	5	Cytoplasm	enzyme			51114	208884	302808
PCOLCE2	procollagen C-endopeptidase enhancer 2	11728451_a_at	3.146	23	Extracellular Space	other			26577	76477	684050
CDCA2	cell division cycle associated 2	11755466_a_at	3.159	5	Nucleus	other			157313	108912	305984
CLIC3	chloride intracellular channel 3	11724885_at	3.166	4	Nucleus	ion channel			9022	69454	296566
PAIP2B	poly(A) binding protein interacting protein 2B	11722146_s_at	3.169		Other	translation regulator			400961	232164	312490
FANK1	fibronectin type III and ankyrin repeat domains 1	11756271_a_at	3.17		Nucleus	transcription regulator			92565	66930	309071
RNF24	ring finger protein 24	11740117_a_at	3.172	4	Other	other			11237	51902
VKORC1	vitamin K epoxide reductase complex subunit 1	11715579_a_at	3.173		Cytoplasm	enzyme	efficacy	acenocoumarol, phenprocoumon, phenindione, dicumarol, warfarin, vitamin K3	79001	27973	309004
DNAJB2	DnaJ heat shock protein family (Hsp40) member B2	11739871_a_at	3.174	22	Nucleus	other			3300	56812	689593
MAFK	MAF bZIP transcription factor K	11719388_x_at	3.183	9	Nucleus	transcription regulator			7975	17135	246760
CPA4	carboxypeptidase A4	11729129_a_at	3.186	1	Extracellular Space	peptidase			51200	71791	502736
PLAUR	plasminogen activator, urokinase receptor	11742818_a_at	3.186		Plasma Membrane	transmembrane receptor	diagnosis,disease progression		5329	18793	50692
FAM167A	family with sequence similarity 167 member A	11723789_a_at	3.189	17	Other	other			83648	219148	498533
FA2H	fatty acid 2-hydroxylase	11724063_s_at	3.194	6	Cytoplasm	enzyme			79152	338521	307855
NRIP3	nuclear receptor interacting protein 3	11746599_a_at	3.195	15	Other	other			56675	78593	361625
TMPRSS3	transmembrane protease, serine 3	11728105_x_at	3.214	10	Plasma Membrane	peptidase			64699	140765	309665
PRR5L	proline rich 5 like	11731197_a_at	3.217	10	Cytoplasm	other			79899	72446	362171
BTG1	BTG anti-proliferation factor 1	11733024_x_at	3.219		Nucleus	transcription regulator			694	12226	29618
IL20RB	interleukin 20 receptor subunit beta	11727589_a_at	3.223	5	Plasma Membrane	other			53833	213208	501043
LRRFIP1	LRR binding FLII interacting protein 1	11736533_s_at	3.225	15	Cytoplasm	other			9208	16978
CCDC80	coiled-coil domain containing 80	11758224_s_at	3.249	11	Nucleus	other			151887	67896	64387
CLSTN1	calsyntenin 1	11715572_a_at	3.251	25	Plasma Membrane	other	diagnosis		22883	65945	313717
PFKP	phosphofructokinase, platelet	11715971_a_at	3.259		Cytoplasm	kinase			5214	56421	60416
DDIT4	DNA damage inducible transcript 4	11743972_a_at	3.26	17	Cytoplasm	other			54541	74747	140942
HSF2BP	heat shock transcription factor 2 binding protein	11728558_a_at	3.266	1	Cytoplasm	other			11077	74377	499413
FAM210A	family with sequence similarity 210 member A	11728566_x_at	3.278	18	Cytoplasm	other			125228	108654	307343
FRMD3	FERM domain containing 3	11745309_a_at	3.279		Other	other			257019	242506	298141
SAP30	Sin3A associated protein 30	11727477_at	3.281		Nucleus	transcription regulator	unspecified application		8819	60406	680122
RASSF2	Ras association domain family member 2	11746639_a_at	3.283	7	Nucleus	kinase			9770	215653	311437
METTL26	methyltransferase like 26	11742651_a_at	3.287		Other	other			84326	68347	302998
MME	membrane metalloendopeptidase	11741562_a_at	3.295	20	Plasma Membrane	peptidase	diagnosis,efficacy,unspecified application	sacubitril/valsartan, sacubitril	4311	17380	24590
FAM69A	family with sequence similarity 69 member A	11743910_at	3.298		Other	other			388650	67266	360906
PRDM1	PR/SET domain 1	11726218_a_at	3.301	17	Nucleus	transcription regulator			639	12142	309871
BMT2	base methyltransferase of 25S rRNA 2 homolog	11723621_at	3.308		Other	other			154743	101148	500034
PPP1R16A	protein phosphatase 1 regulatory subunit 16A	11716243_a_at	3.308		Plasma Membrane	other			84988	73062	362944
MPI	mannose phosphate isomerase	11744376_a_at	3.313	4	Cytoplasm	enzyme			4351	110119	300741
GYS1	glycogen synthase 1	11753041_a_at	3.33		Cytoplasm	enzyme			2997	14936	690987
CDK18	cyclin dependent kinase 18	11737808_s_at	3.331	18	Cytoplasm	kinase			5129	18557	289019
PGK1	phosphoglycerate kinase 1	11756213_x_at	3.333	9	Cytoplasm	kinase			5230	18655	24644
ZNRF1	zinc and ring finger 1	11732356_at	3.336		Cytoplasm	enzyme			84937	170737	690769
OLFM1	olfactomedin 1	11752633_a_at	3.337	6	Cytoplasm	other			10439	56177	93667
WDR45B	WD repeat domain 45B	11750162_a_at	3.347	6	Other	other			56270	66840	360682
ARHGAP45	Rho GTPase activating protein 45	11723537_a_at	3.372	17	Cytoplasm	transporter			23526	70719	314618
WISP2	WNT1 inducible signaling pathway protein 2	11735059_a_at	3.373		Extracellular Space	growth factor	diagnosis		8839	22403	29576
CXCR4	C-X-C motif chemokine receptor 4	11739094_a_at	3.381		Plasma Membrane	G-protein coupled receptor	diagnosis	cladribine/cytarabine/filgrastim/idarubicin/plerixafor, POL6326, BL-8040, LY-2510924, burixafor, plerixafor	7852	12767	60628
C3orf67	chromosome 3 open reading frame 67	11753380_a_at	3.391	11	Other	other			200844	74430	361016
STEAP3	STEAP3 metalloreductase	11722677_a_at	3.393		Cytoplasm	transporter			55240	68428	170824
RAB8B	RAB8B, member RAS oncogene family	11720799_s_at	3.396		Cytoplasm	enzyme			51762	235442	266688
ZMIZ1	zinc finger MIZ-type containing 1	11720334_a_at	3.401	1	Nucleus	other			57178	328365	361103
ELL2	elongation factor for RNA polymerase II 2	11736477_a_at	3.416		Nucleus	transcription regulator			22936	192657	309918
SCGB2A1	secretoglobin family 2A member 1	11722863_at	3.416		Extracellular Space	other	diagnosis		4246
SERPINB2	serpin family B member 2	11716631_s_at	3.418	10	Extracellular Space	other			5055	18788	60325
FGFR1	fibroblast growth factor receptor 1	11727301_a_at	3.425	21	Plasma Membrane	kinase	diagnosis,prognosis,unspecified application	pazopanib, lenvatinib, nintedanib, regorafenib, bortezomib/sorafenib, dexamethasone/lenalidomide/sorafenib, GSK3052230, lucitanib, cytarabine/idarubicin/sorafenib, 5-azacytidine/sorafenib, decitabine/sorafenib, debio 1347, ARQ 087, SAR103168, sulfatinib, everolimus/sorafenib, INCB054828, PRN1371, docetaxel/nintedanib, sorafenib, orantinib	2260	14182	79114
CCDC107	coiled-coil domain containing 107	11751801_a_at	3.426	4	Other	other			203260	622404	313496
BHLHE40	basic helix-loop-helix family member e40	11725983_at	3.429	18	Nucleus	transcription regulator			8553	20893	79431
PHF21A	PHD finger protein 21A	11720589_s_at	3.429		Nucleus	enzyme			51317	192285	362166
MEGF6	multiple EGF like domains 6	11727947_at	3.438	6	Cytoplasm	other			1953	230971	100911486|65049
PCSK6	proprotein convertase subtilisin/kexin type 6	11723385_s_at	3.468		Extracellular Space	peptidase			5046	18553	25507
MPZL2	myelin protein zero like 2	11719834_a_at	3.495	3	Plasma Membrane	other			10205	14012	300679
SLC6A8	solute carrier family 6 member 8	11716740_a_at	3.503	23	Cytoplasm	transporter			6535	102857	50690
PDZD2	PDZ domain containing 2	11718913_s_at	3.507	25	Plasma Membrane	other			23037	68070	65034
DNM1	dynamin 1	11720616_a_at	3.51		Cytoplasm	enzyme			1759	13429	140694
SMAD9	SMAD family member 9	11740220_a_at	3.517		Nucleus	transcription regulator			4093	55994	85435
TFR2	transferrin receptor 2	11728023_a_at	3.521	9	Plasma Membrane	transporter			7036	50765	288562
MAFF	MAF bZIP transcription factor F	11726611_x_at	3.547	9	Nucleus	transcription regulator			23764	17133	366960
IMPAD1	inositol monophosphatase domain containing 1	11758201_s_at	3.55		Cytoplasm	enzyme			54928	242291	312952
FAM13A	family with sequence similarity 13 member A	11744779_a_at	3.563	8	Cytoplasm	other			10144
FOS	Fos proto-oncogene, AP-1 transcription factor subunit	11734659_a_at	3.568	3	Nucleus	transcription regulator	diagnosis,efficacy		2353	14281	314322
KLHL35	kelch like family member 35	11736674_a_at	3.598		Other	other			283212	72184	308850
PIM2	Pim-2 proto-oncogene, serine/threonine kinase	11721810_at	3.599	5	Nucleus	kinase		SGI 1776, AZD-1208, LGH447	11040	18715	317366
FOSL2	FOS like 2, AP-1 transcription factor subunit	11763171_at	3.609		Nucleus	transcription regulator			2355	14284	25446
KDELR3	KDEL endoplasmic reticulum protein retention receptor 3	11719002_at	3.634	1	Cytoplasm	transporter			11015	105785	315131
ETS1	ETS proto-oncogene 1, transcription factor	11722300_a_at	3.635		Nucleus	transcription regulator	unspecified application		2113	23871	24356
FAM57A	family with sequence similarity 57 member A	11754591_a_at	3.64		Plasma Membrane	other			79850	116972	100360533
B4GALT7	beta-1,4-galactosyltransferase 7	11748293_x_at	3.647	5	Cytoplasm	enzyme			11285	218271	364675
EGLN1	egl-9 family hypoxia inducible factor 1	11753665_x_at	3.66	9	Cytoplasm	enzyme	prognosis		54583	112405	308913
SFXN3	sideroflexin 3	11723217_x_at	3.668	6	Cytoplasm	transporter			81855	94280	65042
SLC35E1	solute carrier family 35 member E1	11739254_at	3.67	18	Other	other			79939	270066	498599
MKNK2	MAP kinase interacting serine/threonine kinase 2	11739147_a_at	3.687	18	Cytoplasm	kinase		eFT508	2872	17347	299618
ZSWIM5	zinc finger SWIM-type containing 5	11728185_at	3.69	21	Extracellular Space	other			57643	74464	313524
DDX41	DEAD-box helicase 41	11735689_a_at	3.7	9	Nucleus	enzyme			51428	72935	314336
IRS2	insulin receptor substrate 2	11718013_at	3.707		Cytoplasm	enzyme			8660	384783	29376
GPRC5A	G protein-coupled receptor class C group 5 member A	11719792_at	3.71		Plasma Membrane	G-protein coupled receptor			9052	232431	312790
TMEM65	transmembrane protein 65	11743095_at	3.71	16	Cytoplasm	other			157378	74868	500874
FEM1C	fem-1 homolog C	11723272_at	3.746	21	Nucleus	transcription regulator			56929	240263	302288
TGFBI	transforming growth factor beta induced	11734549_s_at	3.747	8	Extracellular Space	other			7045	21810	116487
NRG4	neuregulin 4	11737657_a_at	3.749	24	Extracellular Space	growth factor			145957	83961	690919
ISM2	isthmin 2	11741915_a_at	3.761		Other	other			145501
SEC14L4	SEC14 like lipid binding 4	11755667_x_at	3.766		Other	transporter			284904	103655	498399
STBD1	starch binding domain 1	11719215_a_at	3.784		Cytoplasm	other			8987	52331	305234
FNIP2	folliculin interacting protein 2	11723091_s_at	3.794	8	Cytoplasm	other			57600	329679	310538
NFIL3	nuclear factor, interleukin 3 regulated	11743010_at	3.794	17	Nucleus	transcription regulator			4783	18030	114519
NOG	noggin	11740638_at	3.809		Extracellular Space	growth factor	unspecified application		9241	18121	25495
IL1A	interleukin 1 alpha	11725198_at	3.812		Extracellular Space	cytokine	efficacy,prognosis,unspecified application		3552	16175	24493
CXCL8	C-X-C motif chemokine ligand 8	11763226_x_at	3.815		Extracellular Space	cytokine	diagnosis,efficacy,prognosis,unspecified application		3576
SYDE1	synapse defective Rho GTPase homolog 1	11741658_s_at	3.828		Cytoplasm	other			85360	71709	362842
YEATS2	YEATS domain containing 2	11755912_s_at	3.842	21	Nucleus	transcription regulator			55689	208146	498112
EFNA1	ephrin A1	11754106_a_at	3.87		Plasma Membrane	other			1942	13636	94268
AGPAT5	1-acylglycerol-3-phosphate O-acyltransferase 5	11730753_at	3.872		Cytoplasm	enzyme			55326	52123	306582
AXL	AXL receptor tyrosine kinase	11716587_at	3.897	10	Plasma Membrane	kinase		cabozantinib, R428, cabozantinib/erlotinib, MGCD516, gilteritinib, bosutinib	558	26362	308444
QSOX1	quiescin sulfhydryl oxidase 1	11715556_a_at	3.905	22	Cytoplasm	enzyme			5768	104009	84491
CA5B	carbonic anhydrase 5B	11729522_at	3.932	19	Cytoplasm	enzyme		methazolamide, hydrochlorothiazide, acetazolamide, trichloromethiazide, chlorothiazide, chlorthalidone, benzthiazide, sulfacetamide, topiramate	11238	56078	302669
ROPN1L	rhophilin associated tail protein 1 like	11720349_at	3.943	4	Cytoplasm	kinase			83853	252967	685646
IKBIP	IKBKB interacting protein	11728427_at	3.948		Cytoplasm	other			121457	67454	314730
MAFB	MAF bZIP transcription factor B	11721630_at	3.965	19	Nucleus	transcription regulator			9935	16658	54264
PAM	peptidylglycine alpha-amidating monooxygenase	11743830_a_at	3.98		Plasma Membrane	enzyme			5066	18484	25508
GAD1	glutamate decarboxylase 1	11725619_a_at	3.981	12	Cytoplasm	enzyme	unspecified application		2571	14415	24379
GPRC5C	G protein-coupled receptor class C group 5 member C	11717742_a_at	4.019		Plasma Membrane	G-protein coupled receptor	unspecified application		55890	70355	287805
CSRP2	cysteine and glycine rich protein 2	11729239_x_at	4.02	1	Nucleus	other			1466	13008	29317
ARRDC3	arrestin domain containing 3	11718724_at	4.047	22	Plasma Membrane	other			57561	105171	309945
PIGA	phosphatidylinositol glycan anchor biosynthesis class A	11746260_x_at	4.052	5	Cytoplasm	enzyme			5277	18700	363464
RIOK3	RIO kinase 3	11725950_s_at	4.072	15	Cytoplasm	kinase			8780	66878	361293
PIAS2	protein inhibitor of activated STAT 2	11729722_a_at	4.079		Nucleus	transcription regulator			9063	17344	83422
PRADC1	protease associated domain containing 1	11748541_s_at	4.095		Extracellular Space	other			84279	73327	686393
CCNG2	cyclin G2	11726624_a_at	4.097	12	Nucleus	other			901	12452	29157
RALGDS	ral guanine nucleotide dissociation stimulator	11757908_x_at	4.114		Cytoplasm	other			5900	19730	29622
SIRPA	signal regulatory protein alpha	11719728_s_at	4.121		Plasma Membrane	phosphatase			140885	19261	25528
JMJD6	arginine demethylase and lysine hydroxylase	11744289_a_at	4.128	5	Plasma Membrane	transmembrane receptor			23210	107817	360665
DPYSL3	dihydropyrimidinase like 3	11715751_a_at	4.132	1	Cytoplasm	enzyme	unspecified application		1809	22240	25418
SNAPC3	small nuclear RNA activating complex polypeptide 3	11739238_at	4.138	3	Nucleus	other			6619	77634	362537
NR5A2	nuclear receptor subfamily 5 group A member 2	11727749_a_at	4.15		Nucleus	ligand-dependent nuclear receptor			2494	26424	60349
CITED2	Cbp/p300 interacting transactivator with Glu/Asp rich carboxy-terminal domain 2	11753421_a_at	4.157	22	Nucleus	transcription regulator			10370	17684	114490
ZNF292	zinc finger protein 292	11743672_at	4.161		Nucleus	transcription regulator			23036	30046	50552
GOLGA8A/GOLGA8B	golgin A8 family member A	11744407_x_at	4.17		Cytoplasm	other			440270|23015
UNC119	unc-119 lipid binding chaperone	11719219_a_at	4.179		Cytoplasm	other			9094	22248	29402
ALOX15B	arachidonate 15-lipoxygenase, type B	11752283_a_at	4.185	10	Cytoplasm	enzyme	diagnosis,disease progression		247	11688	266604
TNNT1	troponin T1, slow skeletal type	11745127_x_at	4.19	16	Cytoplasm	other	unspecified application		7138	21955	171409
BOK	BOK, BCL2 family apoptosis regulator	11718630_s_at	4.209		Cytoplasm	other			666	51800	29884
C4orf3	chromosome 4 open reading frame 3	11730175_at	4.241	23	Other	other			401152
CACHD1	cache domain containing 1	11731090_s_at	4.252	1	Other	other			57685	320508	298267
UNC5B	unc-5 netrin receptor B	11727069_at	4.254	8	Plasma Membrane	transmembrane receptor			219699	107449	60630
CNOT8	CCR4-NOT transcription complex subunit 8	11746336_a_at	4.256		Nucleus	transcription regulator			9337	69125	363603
SSBP2	single stranded DNA binding protein 2	11718781_s_at	4.261	12	Nucleus	transcription regulator			23635	66970	361877
UPK1A	uroplakin 1A	11753307_a_at	4.263		Plasma Membrane	other			11045	109637	365227
RIPK4	receptor interacting serine/threonine kinase 4	11722617_at	4.273	15	Nucleus	kinase			54101	72388	304053
TIPARP	TCDD inducible poly(ADP-ribose) polymerase	11755700_a_at	4.285	3	Nucleus	enzyme			25976	99929	310467
SERTAD2	SERTA domain containing 2	11733919_s_at	4.329		Cytoplasm	transcription regulator			9792	58172	498423
CLEC2B	C-type lectin domain family 2 member B	11721303_at	4.377		Plasma Membrane	other			9976
TNFRSF10D	TNF receptor superfamily member 10d	11723310_at	4.389	17	Plasma Membrane	transmembrane receptor			8793
MEF2A	myocyte enhancer factor 2A	11718096_a_at	4.404		Nucleus	transcription regulator			4205	17258	309957
SRPX	sushi repeat containing protein, X-linked	11720794_a_at	4.408		Cytoplasm	other			8406	51795	64316
PORCN	porcupine homolog (Drosophila)	11726888_a_at	4.435	1	Cytoplasm	enzyme		LGK-974, ETC-1922159	64840	53627	317368
CSRNP1	cysteine and serine rich nuclear protein 1	11757721_s_at	4.461		Nucleus	transcription regulator			64651	215418	363165
NEBL	nebulette	11730881_a_at	4.493		Plasma Membrane	other			10529		307189
PPP1R1C	protein phosphatase 1 regulatory inhibitor subunit 1C	11763834_a_at	4.513		Cytoplasm	phosphatase			151242	75276	499818
HOXA4	homeobox A4	11728626_a_at	4.532	9	Nucleus	transcription regulator	diagnosis		3201	15401	100360577|100912525
WDR54	WD repeat domain 54	11722807_a_at	4.544		Other	other			84058	75659	500226
RAB40C	RAB40C, member RAS oncogene family	11721151_s_at	4.545	19	Plasma Membrane	enzyme			57799	224624	359728
TBC1D8B	TBC1 domain family member 8B	11731819_a_at	4.56		Other	other			54885	245638	315912
BMPER	BMP binding endothelial regulator	11729824_at	4.562	15	Extracellular Space	other			168667	73230	300455
CAV1	caveolin 1	11757013_x_at	4.575	21	Plasma Membrane	transmembrane receptor	diagnosis		857	12389	25404
RNLS	renalase, FAD dependent amine oxidase	11732827_a_at	4.594		Extracellular Space	enzyme			55328	67795	361751
IDH2	isocitrate dehydrogenase (NADP(+)) 2, mitochondrial	11715537_x_at	4.685	8	Cytoplasm	enzyme		AG-221	3418	269951	361596
DHRS13	dehydrogenase/reductase 13	11719707_a_at	4.691		Other	enzyme			147015	70451	303275
S100A8	S100 calcium binding protein A8	11753823_a_at	4.693	10	Cytoplasm	other	diagnosis,efficacy,unspecified application		6279	20201	116547
FOXD1	forkhead box D1	11728563_at	4.703	15	Nucleus	transcription regulator			2297	15229	171299
MTMR4	myotubularin related protein 4	11717041_at	4.719		Cytoplasm	phosphatase			9110	170749	287607
RYBP	RING1 and YY1 binding protein	11717539_at	4.755	11	Nucleus	transcription regulator			23429	628746|56353
MAB21L3	mab-21 like 3	11737475_at	4.844		Other	other			126868	242125	295326
LNPK	lunapark, ER junction formation factor	11732298_a_at	4.918		Cytoplasm	other			80856	69605	362151
MALL	mal, T-cell differentiation protein like	11723448_x_at	4.945	5	Plasma Membrane	other			7851	228576	362211
SYT7	synaptotagmin 7	11739375_at	4.987		Cytoplasm	transporter			9066	54525
CCSAP	centriole, cilia and spindle associated protein	11720143_at	5.025		Cytoplasm	other			126731	73420	307926
TTC9	tetratricopeptide repeat domain 9	11727514_at	5.048		Extracellular Space	other			23508	69480	500689
ADORA2B	adenosine A2b receptor	11741056_a_at	5.091		Plasma Membrane	G-protein coupled receptor		adenosine, enprofylline, dyphylline, aspirin/butalbital/caffeine, acetaminophen/caffeine/dihydrocodeine, acetaminophen/aspirin/caffeine, caffeine/ergotamine, aspirin/caffeine/propoxyphene, aspirin/butalbital/caffeine/codeine, aspirin/caffeine/dihydrocodeine, acetaminophen/butalbital/caffeine, aspirin/caffeine/orphenadrine, acetaminophen/butalbital/caffeine/codeine, theophylline, caffeine, acetami…	136	11541	29316
SERPINB4	serpin family B member 4	11753202_s_at	5.098		Cytoplasm	other	diagnosis		6318	20248	498209
FN1	fibronectin 1	11739535_s_at	5.105	8	Extracellular Space	enzyme	diagnosis,efficacy,prognosis,unspecified application	ocriplasmin, L19-IL2 monoclonal antibody-cytokine fusion protein	2335	14268	25661
SAMD4A	sterile alpha motif domain containing 4A	11745209_a_at	5.14		Cytoplasm	translation regulator			23034	74480	305826
COL5A1	collagen type V alpha 1 chain	11717272_at	5.143		Extracellular Space	other		collagenase clostridium histolyticum	1289	12831	85490
SLC2A1	solute carrier family 2 member 1	11752572_a_at	5.175	17	Plasma Membrane	transporter	diagnosis,efficacy		6513	20525	24778
AK4	adenylate kinase 4	11758943_s_at	5.313	6	Cytoplasm	kinase			205	11639	29223
HCAR2	hydroxycarboxylic acid receptor 2	11724835_s_at	5.324		Plasma Membrane	G-protein coupled receptor		atorvastatin/niacin, nicotinic acid/pioglitazone, nicotinic acid, lovastatin/niacin	338442	80885	353250
ARHGEF37	Rho guanine nucleotide exchange factor 37	11756078_a_at	5.332		Other	other			389337	328967	307398
METTL21B	methyltransferase like 21B	11737816_x_at	5.358	13	Other	other			25895	100504608	679247
MARCH3	membrane associated ring-CH-type finger 3	11725738_at	5.368	20	Cytoplasm	other			115123	320253	364878
ARHGEF10	Rho guanine nucleotide exchange factor 10	11760634_at	5.377		Cytoplasm	enzyme			9639	234094	306618
GADD45B	growth arrest and DNA damage inducible beta	11759525_at	5.446	17	Cytoplasm	other			4616	17873	299626
SH3BP2	SH3 domain binding protein 2	11724312_a_at	5.47		Cytoplasm	other			6452	24055	305450
PPP1R3E	protein phosphatase 1 regulatory subunit 3E	11751738_a_at	5.52		Cytoplasm	other			90673	105651	691447
DUSP5	dual specificity phosphatase 5	11717863_a_at	5.536		Nucleus	phosphatase			1847	240672	171109
ANKZF1	ankyrin repeat and zinc finger domain containing 1	11756442_a_at	5.542	4	Nucleus	transcription regulator			55139	52231	363255
PPP2R5B	protein phosphatase 2 regulatory subunit B'beta	11719874_a_at	5.569		Cytoplasm	phosphatase			5526	225849	309179|100909468
VEGFA	vascular endothelial growth factor A	11738414_a_at	5.584	22	Extracellular Space	growth factor	diagnosis,efficacy,prognosis,safety,unspecified application	dalteparin, bevacizumab, ranibizumab, aflibercept, bevacizumab/erlotinib, bevacizumab/sorafenib, bevacizumab/5-fluorouracil, bevacizumab/temozolomide, bevacizumab/irinotecan, bevacizumab/carmustine/lomustine, bevacizumab/paclitaxel, bevacizumab/irinotecan/oxaliplatin, aflibercept/irinotecan, bevacizumab/capecitabine/oxaliplatin, bevacizumab/panitumumab, bevacizumab/cetuximab, bevacizumab/pemetrex…	7422	22339	83785
KLC3	kinesin light chain 3	11731363_a_at	5.606	19	Cytoplasm	other			147700	232943	171549
C11orf96	chromosome 11 open reading frame 96	11719899_at	5.611		Other	other			387763	620695	499839
FAM162A	family with sequence similarity 162 member A	11716061_a_at	5.62	16	Cytoplasm	other			26355	70186	360721
PLOD2	procollagen-lysine,2-oxoglutarate 5-dioxygenase 2	11748610_a_at	5.645	19	Cytoplasm	enzyme			5352	26432	300901
PPP1R3G	protein phosphatase 1 regulatory subunit 3G	11735684_at	5.651		Cytoplasm	other			648791	76487	291069
GPT2	glutamic--pyruvic transaminase 2	11719162_a_at	5.755	13	Cytoplasm	enzyme			84706	108682	307759
HEY1	hes related family bHLH transcription factor with YRPW motif 1	11718201_at	5.765	25	Nucleus	transcription regulator			23462	15213	155437
B3GNT4	UDP-GlcNAc:betaGal beta-1,3-N-acetylglucosaminyltransferase 4	11731951_at	5.818		Plasma Membrane	enzyme			79369	231727	288752
PEPD	peptidase D	11715957_s_at	5.862		Cytoplasm	peptidase			5184	18624	292808
CP	ceruloplasmin	11726982_a_at	5.863	23	Extracellular Space	enzyme	efficacy		1356	12870	24268
PLAGL1	PLAG1 like zinc finger 1	11745820_s_at	5.941		Nucleus	transcription regulator			5325	22634	25157
PPP1R3B	protein phosphatase 1 regulatory subunit 3B	11721034_at	6.007		Cytoplasm	other			79660	244416	192280
HOXA13	homeobox A13	11740558_at	6.011		Nucleus	transcription regulator			3209	15398	500129
AIM1L	absent in melanoma 1-like	11731202_a_at	6.025	14	Extracellular Space	other			55057	230806	298543
SPRY1	sprouty RTK signaling antagonist 1	11738073_s_at	6.059		Cytoplasm	other			10252	24063
SLC6A3	solute carrier family 6 member 3	11727356_a_at	6.074		Plasma Membrane	transporter		acetaminophen/clemastine/pseudoephedrine, acetaminophen/dexbrompheniramine/pseudoephedrine, dexbrompheniramine/pseudoephedrine, chlorpheniramine/ibuprofen/pseudoephedrine, cetirizine/pseudoephedrine, lisdexamfetamine, DOV-102,677, armodafinil, phentermine/topiramate, ioflupane I-123, hydrocodone/pseudoephedrine, bupropion/naltrexone, fexofenadine/pseudoephedrine, fenfluramine/phentermine, loratad…	6531	13162	24898
C3orf58	chromosome 3 open reading frame 58	11741630_a_at	6.122		Cytoplasm	other			205428	68861	315891
KCNK3	potassium two pore domain channel subfamily K member 3	11726445_at	6.179		Plasma Membrane	ion channel		doxapram, nicorandil, amiodarone, halothane	3777	16527	29553
EFEMP2	EGF containing fibulin like extracellular matrix protein 2	11728352_x_at	6.244	11	Extracellular Space	other			30008	58859	293677
PPL	periplakin	11722429_s_at	6.301	17	Cytoplasm	other	diagnosis		5493	19041	302934
MAP3K15	mitogen-activated protein kinase kinase kinase 15	11730674_x_at	6.346		Other	other			389840	270672	501558
MYCL	v-myc avian myelocytomatosis viral oncogene lung carcinoma derived homolog	11728523_a_at	6.378	13	Nucleus	transcription regulator			4610	16918	298506
KCTD12	potassium channel tetramerization domain containing 12	11715948_at	6.384		Plasma Membrane	ion channel			115207	239217	364458
SORBS1	sorbin and SH3 domain containing 1	11725743_s_at	6.413		Plasma Membrane	other			10580	20411	686098
S100A9	S100 calcium binding protein A9	11716523_at	6.463	10	Cytoplasm	other	diagnosis,unspecified application		6280	20202	94195
SERPINB3	serpin family B member 3	11752805_s_at	6.465		Cytoplasm	other	diagnosis		6317	394252
RUNX1	runt related transcription factor 1	11728761_a_at	6.485		Nucleus	transcription regulator			861	12394	50662
GBE1	1,4-alpha-glucan branching enzyme 1	11720049_a_at	6.506	17	Cytoplasm	enzyme			2632	74185	288333
GPR160	G protein-coupled receptor 160	11727146_at	6.52		Plasma Membrane	G-protein coupled receptor			26996	71862	499588
P4HA1	prolyl 4-hydroxylase subunit alpha 1	11730853_s_at	6.523		Cytoplasm	enzyme	unspecified application		5033	18451	64475
CCL28	C-C motif chemokine ligand 28	11759368_x_at	6.572	17	Extracellular Space	cytokine			56477	56838	114492
WSB1	WD repeat and SOCS box containing 1	11760162_at	6.615		Cytoplasm	enzyme			26118	78889	303336
GALNT18	polypeptide N-acetylgalactosaminyltransferase 18	11730866_a_at	6.632		Cytoplasm	enzyme			374378	233733	293181
MRGPRX3	MAS related GPR family member X3	11738052_at	6.773	10	Plasma Membrane	G-protein coupled receptor			117195	668725|668727|233221|235712	252960
FAM117B	family with sequence similarity 117 member B	11726459_at	6.895		Other	other			150864	72750	363236
HOMER1	homer scaffolding protein 1	11725387_x_at	7.016		Plasma Membrane	other			9456	26556	29546
RIMKLA	ribosomal modification protein rimK like family member A	11731049_at	7.029		Cytoplasm	enzyme			284716	194237
ARFGEF3	ARFGEF family member 3	11755839_x_at	7.036	6	Other	other			57221	215821
PAG1	phosphoprotein membrane anchor with glycosphingolipid microdomains 1	11724378_s_at	7.044	25	Plasma Membrane	other			55824	94212	64019
PDK3	pyruvate dehydrogenase kinase 3	11730952_a_at	7.114	6	Cytoplasm	kinase			5165	236900	296849
ZNF395	zinc finger protein 395	11722858_s_at	7.249		Cytoplasm	other			55893	380912	305972
PLA2G4D	phospholipase A2 group IVD	11738277_a_at	7.261	7	Cytoplasm	enzyme			283748	78390	691905
CRABP2	cellular retinoic acid binding protein 2	11757595_x_at	7.282		Cytoplasm	transporter			1382	12904
OLFML2A	olfactomedin like 2A	11720277_a_at	7.297	4	Extracellular Space	other			169611	241327	296708
HCAR3	hydroxycarboxylic acid receptor 3	11722615_s_at	7.323		Plasma Membrane	other		atorvastatin/niacin, nicotinic acid/pioglitazone, nicotinic acid, lovastatin/niacin	8843
HPCAL4	hippocalcin like 4	11729106_a_at	7.346	1	Other	transporter			51440	170638	50872
PDE4C	phosphodiesterase 4C	11730703_a_at	7.349		Cytoplasm	enzyme		dyphylline, nitroglycerin, caffeine/ergotamine, arofylline, tetomilast, L 869298, ibudilast, anagrelide, cilomilast, milrinone, dipyridamole, L-826,141, ketotifen, roflumilast, tolbutamide, theophylline, pentoxifylline, caffeine	5143	110385	290646
FAM153C	family with sequence similarity 153, member C, pseudogene	11740946_at	7.55		Other	other			653316
IER3	immediate early response 3	11720062_s_at	7.573		Cytoplasm	other	unspecified application		8870	15937	294235
PTTG1IP	pituitary tumor-transforming 1 interacting protein	11723941_a_at	7.606	24	Nucleus	other			754	108705	365548
FUT11	fucosyltransferase 11	11745681_a_at	7.632		Cytoplasm	enzyme			170384	73068	286971
NOTCH3	notch 3	11716569_at	7.644		Plasma Membrane	transcription regulator	unspecified application		4854	18131	56761
SLC2A3	solute carrier family 2 member 3	11734657_s_at	7.678	17	Plasma Membrane	transporter	efficacy		6515	20527	100909595|25551
KCTD11	potassium channel tetramerization domain containing 11	11725178_at	7.788		Cytoplasm	other			147040	216858	363634
CTAGE9 (includes others)	CTAGE family member 9	11735769_at	7.861		Other	other			340307|643854|100142659|441294|100128553
KDM3A	lysine demethylase 3A	11716573_a_at	7.867		Nucleus	transcription regulator			55818	104263	312440
PPP1R3C	protein phosphatase 1 regulatory subunit 3C	11717575_at	7.876		Cytoplasm	phosphatase			5507	53412	309513
RNASE4	ribonuclease A family member 4	11741447_s_at	7.976	16	Extracellular Space	enzyme			6038	58809	56759
LHX1	LIM homeobox 1	11759211_at	8.034	12	Nucleus	transcription regulator			3975	16869	257634
AMPD3	adenosine monophosphate deaminase 3	11749016_a_at	8.098		Cytoplasm	enzyme			272	11717	25095
NKX2-1	NK2 homeobox 1	11727742_a_at	8.411	22	Nucleus	transcription regulator	unspecified application		7080	21869	25628
PDK1	pyruvate dehydrogenase kinase 1	11733981_a_at	8.436	6	Cytoplasm	kinase		dichloroacetic acid	5163	228026	116551
EFNA3	ephrin A3	11727617_a_at	8.51		Plasma Membrane	kinase			1944	13638	170901
APOLD1	apolipoprotein L domain containing 1	11719883_a_at	8.773	8	Other	other			81575	381823	444983
ALDOC	aldolase, fructose-bisphosphate C	11724461_a_at	8.866		Cytoplasm	enzyme	unspecified application		230	11676	24191
ERO1A	endoplasmic reticulum oxidoreductase 1 alpha	11726320_at	9.254		Cytoplasm	enzyme			30001	50527	171562
CCL20	C-C motif chemokine ligand 20	11724828_at	9.348		Extracellular Space	cytokine			6364	20297	29538
ITGA5	integrin subunit alpha 5	11715703_s_at	9.369		Plasma Membrane	transmembrane receptor	prognosis		3678	16402	315346
BNIP3L	BCL2 interacting protein 3 like	11753422_a_at	9.692		Cytoplasm	other			665	100043324|12177	140923
PRELID2	PRELI domain containing 2	11732849_x_at	9.764		Cytoplasm	other			153768	77619	681037
WFDC3	WAP four-disulfide core domain 3	11734454_a_at	10.016		Extracellular Space	other			140686
EDN2	endothelin 2	11731286_at	10.049	18	Extracellular Space	growth factor			1907	13615	24324
INSIG2	insulin induced gene 2	11719141_a_at	10.103		Cytoplasm	other	diagnosis		51141	72999	288985
AFAP1L1	actin filament associated protein 1 like 1	11733205_a_at	10.237		Other	other	unspecified application		134265	106877	291565
RRAGD	Ras related GTP binding D	11728239_at	10.271	8	Cytoplasm	enzyme			58528	52187	297960
LOXL2	lysyl oxidase like 2	11718833_a_at	10.321	8	Extracellular Space	enzyme			4017	94352	290350
ITGB2	integrin subunit beta 2	11717337_a_at	10.345		Plasma Membrane	transmembrane receptor			3689	16414	309684
ANG	angiogenin	11721569_a_at	10.357	7	Extracellular Space	enzyme	response to therapy		283	11727	305843|497229
P4HA2	prolyl 4-hydroxylase subunit alpha 2	11717118_a_at	10.505		Cytoplasm	transporter			8974	18452	360526
SLCO1B3	solute carrier organic anion transporter family member 1B3	11732569_at	10.685		Plasma Membrane	transporter			28234	28253	58978
EFCAB3	EF-hand calcium binding domain 3	11735237_at	10.764		Other	other			146779	70894	303589
MXI1	MAX interactor 1, dimerization protein	11730843_a_at	10.886		Nucleus	transcription regulator			4601	17859	25701
SLC2A14	solute carrier family 2 member 14	11736555_s_at	10.891		Nucleus	transporter			144195
TMEM158	transmembrane protein 158 (gene/pseudogene)	11724275_s_at	10.984	5	Plasma Membrane	other			25907	72309	117582
BIK	BCL2 interacting killer	11722953_a_at	11.224	11	Cytoplasm	other			638	12124	114496
ISG20	interferon stimulated exonuclease gene 20	11756806_a_at	12.156		Nucleus	enzyme			3669	57444	293052
DEPTOR	DEP domain containing MTOR-interacting protein	11724762_a_at	12.235	19	Cytoplasm	other			64798	97998	314979
VLDLR	very low density lipoprotein receptor	11721181_a_at	12.551		Plasma Membrane	transporter			7436	22359	25696
ADM	adrenomedullin	11753618_a_at	12.764		Extracellular Space	other	prognosis,unspecified application		133	11535	25026
GPR155	G protein-coupled receptor 155	11740208_x_at	13.02		Plasma Membrane	G-protein coupled receptor			151556	68526	311730
PPFIA4	PTPRF interacting protein alpha 4	11729492_a_at	13.135		Plasma Membrane	phosphatase			8497
ERRFI1	ERBB receptor feedback inhibitor 1	11715659_s_at	13.395		Cytoplasm	other			54206	74155	313729
BNIP3	BCL2 interacting protein 3	11743084_s_at	13.761		Cytoplasm	other			664	12176	84480
JUN	Jun proto-oncogene, AP-1 transcription factor subunit	11718397_s_at	14.088		Nucleus	transcription regulator	prognosis		3725	16476	24516
SYTL2	synaptotagmin like 2	11731755_a_at	14.406	11	Cytoplasm	other			54843	83671	361604
COL13A1	collagen type XIII alpha 1 chain	11730533_a_at	14.431		Plasma Membrane	other		collagenase clostridium histolyticum	1305	12817	499431
ENO2	enolase 2	11743100_a_at	14.649		Cytoplasm	enzyme	diagnosis,efficacy,prognosis		2026	13807	100911625|24334
STC1	stanniocalcin 1	11724197_at	15.813		Extracellular Space	kinase	diagnosis		6781	20855	81801
CA12	carbonic anhydrase 12	11754856_a_at	15.858	19	Plasma Membrane	enzyme		methazolamide, hydrochlorothiazide, acetazolamide, trichloromethiazide, chlorothiazide, chlorthalidone, benzthiazide, sulfacetamide, topiramate	771	76459	363085
TMEM45A	transmembrane protein 45A	11728022_a_at	16.84		Plasma Membrane	other			55076	56277	100911041|680866
C4orf47	chromosome 4 open reading frame 47	11755087_a_at	17.14		Cytoplasm	other			441054	69479	502086
SERPINE1	serpin family E member 1	11746856_a_at	17.875		Extracellular Space	other	diagnosis,disease progression,efficacy,prognosis,safety	drotrecogin alfa	5054	18787	24617
HK2	hexokinase 2	11756138_a_at	17.907	20	Cytoplasm	kinase			3099	15277	25059
HILPDA	hypoxia inducible lipid droplet associated	11757044_x_at	17.956		Cytoplasm	other	diagnosis		29923	69573	100361568
ANGPTL4	angiopoietin like 4	11716630_a_at	18.325		Extracellular Space	other			51129	57875	362850
IGFBP1	insulin like growth factor binding protein 1	11717473_s_at	18.457		Extracellular Space	other	diagnosis,efficacy		3484	16006	25685
ANKRD37	ankyrin repeat domain 37	11721917_a_at	18.499		Other	other			353322	654824	361149
IGFBP3	insulin like growth factor binding protein 3	11721135_s_at	18.978		Extracellular Space	other	diagnosis,disease progression,efficacy,prognosis,safety		3486	16009	24484
SPAG4	sperm associated antigen 4	11727331_at	19.332	1	Cytoplasm	other			6676	245865	100911109|83623
STC2	stanniocalcin 2	11721436_a_at	20.616		Extracellular Space	other			8614	20856	63878
PTGFR	prostaglandin F receptor	11734179_a_at	20.877		Plasma Membrane	G-protein coupled receptor		(+)-fluprostenol, dinoprost, tafluprost, latanoprost/timolol, travoprost, isopropyl unoprostone, bimatoprost, latanoprost	5737	19220	25652
TSPAN5	tetraspanin 5	11749969_a_at	22.184	5	Plasma Membrane	other			10098	56224	362048
EGLN3	egl-9 family hypoxia inducible factor 3	11757444_a_at	22.959	9	Cytoplasm	enzyme			112399	112407	54702
MT1X	metallothionein 1X	11757581_x_at	24.807	11	Other	other	diagnosis		4501
IGFBP5	insulin like growth factor binding protein 5	11758196_s_at	25.017		Extracellular Space	other	unspecified application		3488	16011	25285
FLG	filaggrin	11741116_at	25.967	11	Cytoplasm	other			2312
RORA	RAR related orphan receptor A	11725676_a_at	27.244	18	Nucleus	ligand-dependent nuclear receptor			6095	19883	300807
PFKFB4	6-phosphofructo-2-kinase/fructose-2,6-biphosphatase 4	11722406_at	30.195	25	Cytoplasm	kinase			5210	270198	54283
BHLHE41	basic helix-loop-helix family member e41	11758031_s_at	30.297	18	Nucleus	transcription regulator			79365
CA9	carbonic anhydrase 9	11752982_x_at	34.596	19	Nucleus	enzyme	diagnosis,efficacy,prognosis,unspecified application	girentuximab, I 131 chimeric G250, Y 90 chimeric G250, SLC-0111, DTP348, methazolamide, hydrochlorothiazide, acetazolamide, trichloromethiazide, chlorothiazide, chlorthalidone, benzthiazide, sulfacetamide, topiramate	768	230099	313495
NMU	neuromedin U	11728376_s_at	37.606	5	Extracellular Space	other			10874	56183	63887
LOX	lysyl oxidase	11728200_a_at	54.115	11	Extracellular Space	enzyme			4015	16948	24914
NDRG1	N-myc downstream regulated 1	11753232_a_at	54.245		Nucleus	kinase			10397	17988	299923
(+)-MK-801	--	--			Other	chemical drug
(-)-arctigenin	--	--			Other	chemical reagent
1,1-bis(3'-indolyl)-1-(4-trifluoromethyl-phenyl)methane	--	--			Other	chemical reagent
1-methyl-4-phenyl-1,2,3,6-tetrahydropyridine	--	--			Other	chemical toxicant
1-palmitoyl-2-oleoylglycero-3-phosphoglycerol	--	--			Other	chemical reagent
10-(6'-ubiquinonyl)decyltriphenylphosphonium	--	--			Other	chemical drug
10E,12Z-octadecadienoic acid	--	--			Other	chemical - endogenous mammalian
12(S)-hydroxyeicosatetraenoic acid	--	--			Other	chemical - endogenous non-mammalian
14-3-3	--	--		19	Cytoplasm	group	unspecified application
15-deoxy-delta-12,14 -PGJ 2	--	--			Other	chemical - endogenous non-mammalian
15-LOX	--	--		6	Other	group
17-alpha-ethinylestradiol	--	--			Other	chemical drug
1L-6-hydroxymethyl-chiro-inositol 2-(R)-2-O-methyl-3-O-octadecylcarbonate	--	--			Other	chemical - kinase inhibitor
2,4,5,2',4',5'-hexachlorobiphenyl	--	--			Other	chemical toxicant
2,4,5-trichlorophenoxyacetic acid	--	--			Other	chemical toxicant
2,4-dinitrophenol-ovalbumin conjugate	--	--			Other	chemical reagent
2-(3-chlorophenylamino)phenylacetic acid	--	--			Other	chemical drug
2-aminopurine	--	--			Other	chemical reagent
2-arachidonoylglycerol	--	--			Other	chemical - endogenous mammalian
2-bromoethylamine	--	--			Other	chemical reagent
2-deoxyglucose	--	--			Other	chemical drug
2-mercaptoacetate	--	--			Other	chemical - endogenous non-mammalian
2-mercaptoethanol	--	--			Other	chemical - endogenous mammalian
2-methoxyestradiol	--	--			Other	chemical - endogenous mammalian
2-oxoglutarate:oxygen oxidoreductase	--	--		9	Other	group
24-hydroxycholesterol	--	--			Other	chemical - endogenous mammalian
25-hydroxycholesterol	--	--			Other	chemical reagent
26s Proteasome	--	--			Cytoplasm	complex		carfilzomib, delanzomib, oprozomib, bortezomib/sorafenib, bortezomib/paclitaxel, bortezomib/melphalan, bortezomib/doxorubicin, bortezomib/vorinostat, bortezomib/rituximab, belinostat/bortezomib, bortezomib
3,3'-diindolylmethane	--	--			Other	chemical drug
3,7-dimethyl-1-propargylxanthine	--	--			Other	chemical reagent
3-deazaneplanocin	--	--			Other	chemical drug
3-deoxy-2-octulosonic acid(2)-lipid A	--	--			Other	chemical - endogenous non-mammalian
3-methyladenine	--	--			Other	chemical toxicant
3-methylcholanthrene	--	--			Other	chemical toxicant
3-nitropropionic acid	--	--			Other	chemical toxicant
4-(2-aminoethyl)benzenesulfonylfluoride	--	--			Other	chemical - protease inhibitor
4-hydroxynonenal	--	--			Other	chemical toxicant
4-hydroxytamoxifen	--	--			Other	chemical drug
4-phenylbutyric acid	--	--			Other	chemical - endogenous mammalian
48s	--	--		16	Cytoplasm	complex
5-azacytidine	--	--			Other	chemical drug
5-fluorouracil	--	--			Other	chemical drug
5-hydroxytryptamine	--	--			Other	chemical - endogenous mammalian	diagnosis,efficacy,response to therapy
5-hydroxytryptophan	--	--			Other	chemical - endogenous mammalian
5-N-ethylcarboxamido adenosine	--	--			Other	chemical reagent
5-O-mycolyl-beta-araf-(1->2)-5-O-mycolyl-alpha-araf-(1->1')-glycerol	--	--			Other	chemical - endogenous non-mammalian
5-thio-D-glucose	--	--			Other	chemical reagent
6,7-dinitroquinoxaline-2,3-dione	--	--			Other	chemical reagent
6-aminonicotinamide	--	--			Other	chemical reagent
6-cyano-7-nitroquinoxaline-2,3-dione	--	--			Other	chemical reagent
6-hydroxydopamine	--	--			Other	chemical toxicant
7-ketocholesterol	--	--			Other	chemical - endogenous mammalian
7S NGF	--	--			Other	complex
8-bromo-cAMP	--	--			Other	chemical reagent
8-bromoguanosine 3',5'-cyclic monophosphate	--	--			Other	chemical - kinase inhibitor
8-hydroxyguanine	--	--			Other	chemical - endogenous mammalian
9,10-dimethyl-1,2-benzanthracene	--	--			Other	chemical toxicant
A23187	--	--			Other	chemical reagent
A2M	alpha-2-macroglobulin	--			Extracellular Space	transporter			2	232345	100911545|24153
AATF	apoptosis antagonizing transcription factor	--			Nucleus	transcription regulator			26574	56321	114512
ABCA1	ATP binding cassette subfamily A member 1	--			Plasma Membrane	transporter		probucol	19	11303	313210
ABCB4	ATP binding cassette subfamily B member 4	--			Plasma Membrane	transporter	unspecified application		5244	18670	24891
abscisic acid	--	--			Other	chemical - endogenous non-mammalian
ACAC	--	--		18	Cytoplasm	group
acadesine	--	--			Other	chemical drug
ACE2	angiotensin I converting enzyme 2	--			Plasma Membrane	peptidase		hydrochlorothiazide/lisinopril, hydrochlorothiazide/moexipril, moexipril, lisinopril	59272	70008	302668
acetaldehyde	--	--			Other	chemical - endogenous mammalian
acetaminophen	--	--			Other	chemical drug
AChR	--	--			Plasma Membrane	complex
acitretin	--	--			Other	chemical drug
ACKR1	atypical chemokine receptor 1 (Duffy blood group)	--			Plasma Membrane	G-protein coupled receptor			2532	13349	689105
ACKR2	atypical chemokine receptor 2	--			Plasma Membrane	G-protein coupled receptor			1238	59289	140473
ACKR3	atypical chemokine receptor 3	--			Plasma Membrane	G-protein coupled receptor			57007	12778	84348
ACO1	aconitase 1	--			Cytoplasm	enzyme			48	11428	50655
acrylamide	--	--			Other	chemical toxicant
ACS84	--	--			Other	chemical reagent
Actin	--	--		21	Cytoplasm	group	response to therapy
actinomycin D	--	--			Other	chemical drug
ACTN4	actinin alpha 4	--			Cytoplasm	transcription regulator			81	60595	63836
ACVR1C	activin A receptor type 1C	--			Plasma Membrane	kinase			130399	269275	245921
ACVRL1	activin A receptor like type 1	--			Plasma Membrane	kinase	diagnosis,unspecified application	PF-3446962, P7170	94	11482	25237
ADA	adenosine deaminase	--			Cytoplasm	enzyme		pentostatin, aspirin/dipyridamole/telmisartan, cyclophosphamide/pentostatin/rituximab, pentostatin/rituximab, alemtuzumab/pentostatin, adenosine deaminase inhibitor, dipyridamole, aspirin/dipyridamole, vidarabine	100	11486	24165
ADAM10	ADAM metallopeptidase domain 10	--			Plasma Membrane	peptidase			102	11487	29650
ADAM12	ADAM metallopeptidase domain 12	--			Plasma Membrane	peptidase	diagnosis		8038	11489	679837
ADAM17	ADAM metallopeptidase domain 17	--			Plasma Membrane	peptidase	unspecified application		6868	11491	57027
ADCY	--	--		21	Cytoplasm	group
ADCYAP1	adenylate cyclase activating polypeptide 1	--			Extracellular Space	other			116	11516	24166
adenosine	--	--			Other	chemical - endogenous mammalian
ADIPOQ	adiponectin, C1Q and collagen domain containing	--			Extracellular Space	other	diagnosis,efficacy,prognosis,response to therapy,safety,unspecified application		9370	11450	246253
ADORA2A	adenosine A2a receptor	--			Plasma Membrane	G-protein coupled receptor	unspecified application	adenosine, istradefylline, dyphylline, aspirin/butalbital/caffeine, acetaminophen/caffeine/dihydrocodeine, acetaminophen/aspirin/caffeine, caffeine/ergotamine, aspirin/caffeine/propoxyphene, aspirin/butalbital/caffeine/codeine, aspirin/caffeine/dihydrocodeine, binodenoson, regadenoson, preladenant, caffeine/ethanol, SCH-412348, PBF-509, acetaminophen/butalbital/caffeine, aspirin/caffeine/orphenad…	135	11540	25369
ADP	--	--			Other	chemical - endogenous mammalian
ADRA1	--	--		25	Plasma Membrane	group		ibuprofen/phenylephrine, chlorpheniramine/ibuprofen/phenylephrine, ketorolac/phenylephrine, betaxolol, phenylephrine, ziprasidone, chlorpheniramine/dextromethorphan/phenylephrine
ADRA1A	adrenoceptor alpha 1A	--			Plasma Membrane	G-protein coupled receptor		paliperidone, risperidone, antazoline/naphazoline, acetaminophen/clemastine/pseudoephedrine, articaine/epinephrine, bupivacaine/epinephrine, caffeine/ergotamine, acetaminophen/dexbrompheniramine/pseudoephedrine, dapiprazole, dexbrompheniramine/pseudoephedrine, chlorpheniramine/ibuprofen/pseudoephedrine, dipivefrin, cetirizine/pseudoephedrine, asenapine, epinephrine/prilocaine, epinephrine/lidocai…	148	11549	29412
ADRA1B	adrenoceptor alpha 1B	--			Plasma Membrane	G-protein coupled receptor		paliperidone, risperidone, antazoline/naphazoline, acetaminophen/clemastine/pseudoephedrine, articaine/epinephrine, bupivacaine/epinephrine, caffeine/ergotamine, acetaminophen/dexbrompheniramine/pseudoephedrine, dapiprazole, dexbrompheniramine/pseudoephedrine, chlorpheniramine/ibuprofen/pseudoephedrine, dipivefrin, cetirizine/pseudoephedrine, asenapine, epinephrine/prilocaine, epinephrine/lidocai…	147	11548	24173
ADRA1D	adrenoceptor alpha 1D	--			Plasma Membrane	G-protein coupled receptor		paliperidone, risperidone, antazoline/naphazoline, acetaminophen/clemastine/pseudoephedrine, articaine/epinephrine, caffeine/ergotamine, acetaminophen/dexbrompheniramine/pseudoephedrine, dapiprazole, dexbrompheniramine/pseudoephedrine, chlorpheniramine/ibuprofen/pseudoephedrine, dipivefrin, cetirizine/pseudoephedrine, asenapine, epinephrine/prilocaine, epinephrine/lidocaine, DL 017, myogane, UK-2…	146	11550	29413
ADRB	--	--			Plasma Membrane	group		epinephrine/methotrexate, epinephrine
ADRB1	adrenoceptor beta 1	--			Plasma Membrane	G-protein coupled receptor	prognosis,unspecified application	articaine/epinephrine, bupivacaine/epinephrine, carteolol, dipivefrin, epinephrine/prilocaine, epinephrine/lidocaine, KUL 7211, celiprolol, myogane, practolol, nebivolol, bopindolol, latanoprost/timolol, epinephrine/methotrexate, nebivolol/valsartan, bisoprolol/hydrochlorothiazide, amiodarone, carvedilol, ephedrine, guanethidine, levalbuterol, propranolol, betaxolol, pindolol, esmolol, atenolol, …	153	11554	24925
advanced glycation end-products	--	--			Other	chemical - endogenous mammalian
AEBP1	AE binding protein 1	--			Nucleus	peptidase			165	11568	305494
AG490	--	--			Other	chemical - kinase inhibitor
AGER	advanced glycosylation end-product specific receptor	--			Plasma Membrane	transmembrane receptor	diagnosis,efficacy,unspecified application	2-O,3-O-desulfated heparin	177	11596	81722
AGN194204	--	--			Other	chemical drug
AGR2	anterior gradient 2, protein disulphide isomerase family member	--			Extracellular Space	other	diagnosis		10551	23795	298961
AGT	angiotensinogen	--			Extracellular Space	growth factor	efficacy		183	11606	24179
AGTR1	angiotensin II receptor type 1	--			Plasma Membrane	G-protein coupled receptor		amlodipine/olmesartan medoxomil, olmesartan, amlodipine/hydrochlorothiazide/valsartan, amlodipine/telmisartan, aliskiren/valsartan, azilsartan, azilsartan kamedoxomil, amlodipine/hydrochlorothiazide/olmesartan medoxomil, aspirin/dipyridamole/telmisartan, clopidogrel/telmisartan, azilsartan medoxomil/chlorthalidone, sacubitril/valsartan, amlodipine/valsartan, nebivolol/valsartan, hydrochlorothiazi…	185	11607	24180
AHR	aryl hydrocarbon receptor	--			Nucleus	ligand-dependent nuclear receptor			196	11622	25690
AKAP13	A-kinase anchoring protein 13	--			Cytoplasm	other			11214	75547	293024
Akt	--	--		24	Cytoplasm	group	diagnosis,disease progression,efficacy,prognosis,response to therapy,safety	afuresertib, ipatasertib, ONC-201, AT13148, SR-13668, MSC2363318A
AKT1	AKT serine/threonine kinase 1	--			Cytoplasm	kinase	diagnosis,efficacy,response to therapy	triciribine, MK2206, GSK2141795, triciribine phosphate, ipatasertib, LY2780301, ARQ 092, AZD5363, BAY1125976, MPT0E028, archexin, ARQ 751, enzastaurin, perifosine	207	11651	24185
ALB	albumin	--			Extracellular Space	transporter	diagnosis,efficacy,prognosis,safety,unspecified application	gadofosveset trisodium, aldoxorubicin	213	11657	24186
alcohol group acceptor phosphotransferase	--	--		18	Other	group
aldesleukin	--	--			Other	biologic drug
ALDH2	aldehyde dehydrogenase 2 family (mitochondrial)	--			Cytoplasm	enzyme	unspecified application	disulfiram/gemcitabine, disulfiram, chlorpropamide	217	11669	29539
ALDH1A2	aldehyde dehydrogenase 1 family member A2	--			Cytoplasm	enzyme			8854	19378	116676
aldosterone	--	--			Other	chemical - endogenous mammalian	diagnosis,efficacy
alitretinoin	--	--			Other	chemical drug
allopurinol	--	--			Other	chemical drug
ALOX12	arachidonate 12-lipoxygenase, 12S type	--			Cytoplasm	enzyme		sulfasalazine, balsalazide, mesalamine, masoprocol	239	11684	287454
ALOX15	arachidonate 15-lipoxygenase	--			Cytoplasm	enzyme	disease progression,efficacy		246	11687	81639
Alp	--	--		14	Other	group	diagnosis,efficacy,prognosis,safety,unspecified application
Alpha 1 antitrypsin	--	--		8	Extracellular Space	group	unspecified application
Alpha catenin	--	--			Cytoplasm	group
Alpha tubulin	--	--		12	Cytoplasm	group
alpha-tocopherol	--	--			Other	chemical drug	efficacy
alvocidib	--	--			Other	chemical drug
amantadine	--	--			Other	chemical drug
AMBP	alpha-1-microglobulin/bikunin precursor	--			Extracellular Space	transporter	safety,unspecified application		259	11699	25377
AMH	anti-Mullerian hormone	--			Extracellular Space	growth factor	efficacy		268	11705	25378
amiloride	--	--			Other	chemical drug
amino acids	--	--			Other	chemical - endogenous mammalian
amiodarone	--	--			Other	chemical drug
ammonium chloride	--	--			Other	chemical drug
amphetamine	--	--			Other	chemical drug
anandamide	--	--			Other	chemical - endogenous mammalian
androgen	--	--			Other	chemical drug	efficacy
Androgen-AR	--	--		15	Nucleus	complex
ANGPT1	angiopoietin 1	--			Extracellular Space	growth factor	disease progression,efficacy,prognosis	trebananib	284	11600	89807
ANGPT2	angiopoietin 2	--			Extracellular Space	growth factor	diagnosis,efficacy,prognosis,unspecified application	trebananib, CVX-060	285	11601	89805
anisomycin	--	--			Other	chemical - endogenous non-mammalian
Ant	--	--		16	Cytoplasm	group
anti-benzo(a)pyrene-diol-epoxide	--	--			Other	chemical toxicant
ANXA1	annexin A1	--			Plasma Membrane	enzyme	diagnosis,prognosis,unspecified application	hydrocortisone, hydrocortisone/prednisone, hydrocortisone/mitoxantrone	301	16952	25380
Ap1	--	--		21	Nucleus	complex
Ap2 alpha	--	--			Plasma Membrane	group
AP2A1	adaptor related protein complex 2 alpha 1 subunit	--			Cytoplasm	transporter			160	11771	308578
APAF1	apoptotic peptidase activating factor 1	--			Cytoplasm	other	diagnosis		317	11783	78963
apamin	--	--			Other	chemical toxicant
APBA1	amyloid beta precursor protein binding family A member 1	--			Cytoplasm	transporter	diagnosis,response to therapy		320	319924	83589
APBB1	amyloid beta precursor protein binding family B member 1	--			Cytoplasm	transcription regulator			322	11785	29722
APC	APC, WNT signaling pathway regulator	--			Nucleus	enzyme	diagnosis,disease progression,efficacy,prognosis,safety		324	11789	24205
APH-1	--	--		25	Other	group
APH1A	aph-1 homolog A, gamma-secretase subunit	--			Cytoplasm	peptidase			51107	226548	365872
apigenin	--	--			Other	chemical - endogenous non-mammalian
aplidine	--	--			Other	biologic drug
APLP2	amyloid beta precursor like protein 2	--			Cytoplasm	other			334	11804	64312
APOA1	apolipoprotein A1	--			Extracellular Space	transporter	diagnosis,efficacy,unspecified application		335	11806	25081
APOE	apolipoprotein E	--			Extracellular Space	transporter	diagnosis,efficacy,prognosis,unspecified application		348	11816	25728
aprotinin	--	--			Other	biologic drug
apyrase	--	--		15	Other	group
AQP11	aquaporin 11	--			Plasma Membrane	transporter			282679	66333	286758
AR	androgen receptor	--			Nucleus	ligand-dependent nuclear receptor	diagnosis,disease progression,efficacy	estradiol valerate/testosterone enanthate, estradiol cypionate/testosterone cypionate, BMS-641988, cyproterone acetate/ethinyl estradiol, enzalutamide, galeterone, ostarine, 1-testosterone, flutamide/goserelin, nandrolone phenpropionate, androgen receptor antagonist, apalutamide, ODM-201, AZD3514, APC-100, EPI-506, bicalutamide/leuprolide, bicalutamide/goserelin, dexamethasone/enzalutamide, SHR36…	367	11835	24208
arachidonic acid	--	--			Other	chemical - endogenous mammalian	efficacy
ARAF	A-Raf proto-oncogene, serine/threonine kinase	--			Cytoplasm	kinase		vemurafenib, MLN2480, cobimetinib/vemurafenib, dabrafenib/trametinib/vemurafenib	369	11836	64363
AREG	amphiregulin	--			Extracellular Space	growth factor	diagnosis,efficacy,prognosis,response to therapy		374	11839	29183
ARF1	ADP ribosylation factor 1	--			Cytoplasm	enzyme			375	11840	64310
ARHGAP21	Rho GTPase activating protein 21	--			Cytoplasm	other			57584	71435	307178
ARNT	aryl hydrocarbon receptor nuclear translocator	--			Nucleus	transcription regulator			405	11863	25242
ARNT2	aryl hydrocarbon receptor nuclear translocator 2	--			Nucleus	transcription regulator			9915	11864	25243
ARRB1	arrestin beta 1	--			Cytoplasm	other			408	109689	25387
ARRB2	arrestin beta 2	--			Cytoplasm	other			409	216869	25388
arsenic	--	--			Other	chemical toxicant
arsenic trioxide	--	--			Other	chemical drug
arsenite	--	--			Other	chemical toxicant
artesunic acid	--	--			Other	chemical drug
asbestos	--	--			Other	chemical toxicant
ascorbic acid	--	--			Other	chemical - endogenous mammalian	safety
asparagine	--	--			Other	chemical - endogenous mammalian
aspirin	--	--			Other	chemical drug
astressin 2B	--	--			Other	biologic drug
ASXL1	additional sex combs like 1, transcriptional regulator	--			Nucleus	transcription regulator			171023	228790	311553
ASXL2	additional sex combs like 2, transcriptional regulator	--			Extracellular Space	other			55252	75302	313922
ATE1	arginyltransferase 1	--			Nucleus	enzyme			11101	11907	293526
ATF2	activating transcription factor 2	--			Nucleus	transcription regulator	prognosis		1386	11909	81647
ATF4	activating transcription factor 4	--			Nucleus	transcription regulator	efficacy		468	11911	79255
ATF6	activating transcription factor 6	--			Cytoplasm	transcription regulator	efficacy		22926	226641	304962
ATG16L1	autophagy related 16 like 1	--			Cytoplasm	enzyme			55054	77040	363278
ATM	ATM serine/threonine kinase	--			Nucleus	kinase	diagnosis	AZD0156	472	11920	300711
ATN1	atrophin 1	--			Nucleus	transcription regulator			1822	13498	100911672|29515
atorvastatin	--	--			Other	chemical drug
ATP	--	--			Other	chemical - endogenous mammalian
ATP synthase	--	--		11	Cytoplasm	complex
ATP-gamma-S	--	--			Other	chemical reagent
ATP2A1	ATPase sarcoplasmic/endoplasmic reticulum Ca2+ transporting 1	--			Cytoplasm	transporter	unspecified application		487	11937	116601
ATP2B2	ATPase plasma membrane Ca2+ transporting 2	--			Plasma Membrane	transporter			491	11941	24215
ATP7A	ATPase copper transporting alpha	--			Plasma Membrane	transporter			538	11977	24941
ATP7B	ATPase copper transporting beta	--			Cytoplasm	transporter			540	11979	24218
ATPase	--	--		13	Other	group
atrasentan	--	--			Other	chemical drug
Atrial Natriuretic Peptide	--	--		11	Other	group
auranofin	--	--			Other	chemical drug
AURKB	aurora kinase B	--			Nucleus	kinase		barasertib, tozasertib, AT-9283, SNS 314, danusertib, TAK-901, GSK1070916, CYC 116, TTP607, AMG 900, ilorasertib, chiauranib	9212	20877	114592
aurothiomalate	--	--			Other	chemical drug
AVP	arginine vasopressin	--			Plasma Membrane	other	diagnosis,efficacy		551	11998	24221
AXIN1	axin 1	--			Cytoplasm	other			8312	12005	79257
azelaic acid	--	--			Other	chemical - endogenous mammalian
azetidyl-2-carboxylic acid	--	--			Other	chemical reagent
AZGP1	alpha-2-glycoprotein 1, zinc-binding	--			Extracellular Space	transporter	unspecified application		563	12007	25294
azoxymethane	--	--			Other	chemical toxicant
B2M	beta-2-microglobulin	--			Plasma Membrane	transmembrane receptor	disease progression,efficacy,safety,unspecified application	4'-iodo-4'-deoxydoxorubicin	567	12010	24223
B4GALNT1	beta-1,4-N-acetyl-galactosaminyltransferase 1	--			Cytoplasm	enzyme	diagnosis,prognosis		2583	14421	64828
BACH2	BTB domain and CNC homolog 2	--			Nucleus	transcription regulator			60468	12014	313125
baclofen	--	--			Other	chemical drug
BAD	BCL2 associated agonist of cell death	--			Cytoplasm	other	efficacy		572	12015	64639
BAG1	BCL2 associated athanogene 1	--			Cytoplasm	other			573	12017	297994
baicalein	--	--			Other	chemical - endogenous non-mammalian
baicalin	--	--			Other	chemical - endogenous non-mammalian
BAK1	BCL2 antagonist/killer 1	--			Cytoplasm	other	efficacy		578	12018	116502
BAPTA-AM	--	--			Other	chemical reagent
bardoxolone	--	--			Other	chemical drug
bardoxolone methyl	--	--			Other	chemical drug
batimastat	--	--			Other	chemical - protease inhibitor
BBI608	--	--			Other	chemical drug
BCL3	B-cell CLL/lymphoma 3	--			Nucleus	transcription regulator			602	12051	680611
BCL11A	B-cell CLL/lymphoma 11A	--			Nucleus	transcription regulator			53335	14025	305589
BCL2A1	BCL2 related protein A1	--			Cytoplasm	other			597	12044|12045|12047	170929
BCL2L1	BCL2 like 1	--			Cytoplasm	other	efficacy,prognosis		598	12048	24888
BCL2L11	BCL2 like 11	--			Cytoplasm	other	efficacy		10018	12125	64547
BCO1	beta-carotene oxygenase 1	--			Cytoplasm	enzyme			53630	63857	114106
BCR (complex)	--	--			Plasma Membrane	complex
BDNF	brain derived neurotrophic factor	--			Extracellular Space	growth factor	efficacy,response to therapy		627	12064	24225
bee venom	--	--			Other	chemical - endogenous non-mammalian
benzene	--	--			Other	chemical toxicant
benzo(a)pyrene	--	--			Other	chemical toxicant
benzyloxycarbonyl-Leu-Leu-Leu aldehyde	--	--			Other	chemical - protease inhibitor
bepafant	--	--			Other	chemical reagent
berberine	--	--			Other	chemical drug
BET	--	--			Other	group		I-BET-762, CPI-0610, BAY1238097, TEN-010, INCB057643
Beta Secretase	--	--		20	Cytoplasm	group
Beta Tubulin	--	--		12	Other	group
beta-carotene	--	--			Other	chemical - endogenous mammalian
beta-estradiol	--	--			Other	chemical - endogenous mammalian	diagnosis,efficacy,safety
bevacizumab	--	--			Other	biologic drug
bevacizumab/chemotherapy	--	--			Other	biologic drug
bexarotene	--	--			Other	chemical drug
bezafibrate	--	--			Other	chemical drug
BGN	biglycan	--			Extracellular Space	other			633	12111	25181
BHLHB	--	--		18	Nucleus	group
bicuculline	--	--			Other	chemical - endogenous non-mammalian
bilirubin	--	--			Other	chemical - endogenous mammalian	diagnosis,efficacy,safety
bisindolylmaleimide I	--	--			Other	chemical - kinase inhibitor
bisindolylmaleimide II	--	--			Other	chemical - kinase inhibitor
bisphenol A	--	--			Other	chemical - endogenous non-mammalian
bisphenol A diglycidyl ether	--	--			Other	chemical reagent
bleomycin	--	--			Other	chemical drug
BMI1	BMI1 proto-oncogene, polycomb ring finger	--			Nucleus	transcription regulator	diagnosis,efficacy,prognosis	PTC596	648
BMP2	bone morphogenetic protein 2	--			Extracellular Space	growth factor			650	12156	29373
BMP4	bone morphogenetic protein 4	--			Extracellular Space	growth factor			652	12159	25296
BMP6	bone morphogenetic protein 6	--			Extracellular Space	growth factor			654	12161	25644
BMP7	bone morphogenetic protein 7	--			Extracellular Space	growth factor	diagnosis		655	12162	85272
BMP15	bone morphogenetic protein 15	--			Extracellular Space	growth factor			9210	12155	59302
BMS-387032	--	--			Other	chemical drug
BMS-690514	--	--			Other	chemical drug
BMX	BMX non-receptor tyrosine kinase	--			Cytoplasm	kinase			660	12169	367786
BORCS8-MEF2B	BORCS8-MEF2B readthrough	--			Nucleus	transcription regulator			4207
bortezomib	--	--			Other	chemical drug
BPIFA1	BPI fold containing family A member 1	--			Extracellular Space	other	unspecified application		51297	18843	246238
BRCA1	BRCA1, DNA repair associated	--			Nucleus	transcription regulator	diagnosis,efficacy,response to therapy		672	12189	497672
BRD4	bromodomain containing 4	--			Nucleus	kinase		PLX51107	23476
brefeldin A	--	--			Other	chemical - endogenous non-mammalian
bromobenzene	--	--			Other	chemical toxicant
bromodeoxyuridine	--	--			Other	chemical drug
bryostatin 1	--	--			Other	chemical drug
BSCL2	BSCL2, seipin lipid droplet biogenesis associated	--			Cytoplasm	other			26580	14705	361722
BSG	basigin (Ok blood group)	--			Plasma Membrane	transporter	disease progression,prognosis,response to therapy		682	12215	25246
BTC	betacellulin	--			Extracellular Space	growth factor			685	12223	64022
BTK	Bruton tyrosine kinase	--			Cytoplasm	kinase		ibrutinib, bendamustine/ibrutinib/rituximab, CC-292, ONO-4059, ACP-196, BGB-3111, ACP-196/ACP-319, GDC-0853, BTK inhibitor	695	12229	367901
BTNL2	butyrophilin like 2	--			Plasma Membrane	transmembrane receptor			56244	547431	309620
BTRC	beta-transducin repeat containing E3 ubiquitin protein ligase	--			Cytoplasm	enzyme			8945	12234	361765
bucladesine	--	--			Other	chemical toxicant
butylated hydroxyanisol	--	--			Other	chemical toxicant
butylated hydroxytoluene	--	--			Other	chemical toxicant
butyric acid	--	--			Other	chemical - endogenous mammalian
C3	complement C3	--			Extracellular Space	peptidase	efficacy	IgG	718	12266	24232
C5	complement C5	--			Cytoplasm	other					362119
C5	complement C5	--			Extracellular Space	cytokine		eculizumab, IgG	727	15139
C6	complement C6	--			Extracellular Space	other			729	12274	24237
C7	complement C7	--			Extracellular Space	other			730	109828	117517
C8	--	--			Cytoplasm	complex
C9	complement C9	--			Extracellular Space	other	unspecified application		735	12279	117512
C1q	--	--		8	Plasma Membrane	complex
C5AR1	complement C5a receptor 1	--			Plasma Membrane	G-protein coupled receptor			728	12273	113959
CA074-methyl ester	--	--			Other	chemical reagent
Ca2+	--	--			Other	chemical - endogenous mammalian	diagnosis,efficacy,safety
CACNA1C	calcium voltage-gated channel subunit alpha1 C	--			Plasma Membrane	ion channel		cinnarizine, MEM-1003, amlodipine/olmesartan medoxomil, clevidipine butyrate, amlodipine/hydrochlorothiazide/valsartan, amlodipine/telmisartan, aliskiren/amlodipine, amlodipine/hydrochlorothiazide/olmesartan medoxomil, aliskiren/amlodipine/hydrochlorothiazide, nilvadipine, amlodipine/valsartan, amlodipine/perindopril, amlodipine/benazepril, diltiazem, verapamil, mibefradil, bepridil, enalapril/fe…	775	12288	24239
cadmium	--	--			Other	chemical toxicant
cadmium chloride	--	--			Other	chemical toxicant
caffeic acid phenethyl ester	--	--			Other	chemical drug
caffeine	--	--			Other	chemical drug
Calbindin	--	--		9	Other	group
Calcineurin A	--	--			Other	group
calcipotriene	--	--			Other	chemical drug
calcitriol	--	--			Other	chemical drug	efficacy
calcium chloride	--	--			Other	chemical drug
Calmodulin	--	--		7	Cytoplasm	group
calphostin C	--	--			Other	chemical - kinase inhibitor
CAMK4	calcium/calmodulin dependent protein kinase IV	--			Nucleus	kinase			814	12326	25050
CAMP	cathelicidin antimicrobial peptide	--			Cytoplasm	other	unspecified application		820	12796	316010
camptothecin	--	--			Other	chemical drug
candesartan	--	--			Other	chemical drug
candesartan cilexetil	--	--			Other	chemical drug
capsaicin	--	--			Other	chemical drug
captopril	--	--			Other	chemical drug
carbohydrate	--	--			Other	chemical - endogenous mammalian
carbon monoxide	--	--			Other	chemical - endogenous mammalian
carbon tetrachloride	--	--			Other	chemical toxicant
Carbonic anhydrase	--	--		19	Other	group		brimonidine/brinzolamide, carbonic anhydrase inhibitor, dorzolamide, brinzolamide
carbonyl cyanide m-chlorophenyl hydrazone	--	--			Other	chemical toxicant
carboplatin	--	--			Other	chemical drug
carboxyamido-triazole	--	--			Other	chemical drug
cardiotoxin	--	--			Other	chemical - other
CARM1	coactivator associated arginine methyltransferase 1	--			Nucleus	transcription regulator			10498	59035	363026
carrageenan	--	--			Other	chemical - endogenous non-mammalian
carvedilol	--	--			Other	chemical drug
Casein	--	--			Other	group
caspase	--	--			Cytoplasm	group		pancaspase inhibitor
CAT	catalase	--			Cytoplasm	enzyme	diagnosis	fomepizole	847	12359	24248
catechol	--	--			Other	chemical - endogenous mammalian
Cathepsin	--	--		12	Cytoplasm	group		ulinastatin
CBLB502	--	--			Other	biologic drug
CBX4	chromobox 4	--			Nucleus	transcription regulator	prognosis		8535	12418	501403
CBX5	chromobox 5	--			Nucleus	transcription regulator			23468	12419	300266
CC8490	--	--			Other	chemical drug
CC-122	--	--			Other	chemical drug
CCDC3	coiled-coil domain containing 3	--			Cytoplasm	other			83643	74186	498795
CCL2	C-C motif chemokine ligand 2	--			Extracellular Space	cytokine	diagnosis,efficacy,prognosis,response to therapy,safety,unspecified application	mimosine	6347	20293	287562
CCL3	C-C motif chemokine ligand 3	--			Extracellular Space	cytokine	diagnosis,efficacy,prognosis		6348
CCL5	C-C motif chemokine ligand 5	--			Extracellular Space	cytokine	diagnosis,efficacy,unspecified application		6352	20304	81780
CCL11	C-C motif chemokine ligand 11	--			Extracellular Space	cytokine	unspecified application		6356	20292	29397
CCL22	C-C motif chemokine ligand 22	--			Extracellular Space	cytokine	unspecified application		6367	20299	117551
CCND2	cyclin D2	--			Nucleus	other	diagnosis,efficacy		894	12444	64033
CCNT1	cyclin T1	--			Nucleus	transcription regulator			904	12455	315291
CCR2	C-C motif chemokine receptor 2	--			Plasma Membrane	G-protein coupled receptor		PF-4136309	729230	12772
CD3	--	--			Plasma Membrane	complex	efficacy,unspecified application	visilizumab, blinatumomab, catumaxomab, ertumaxomab, resimmune
CD5	CD5 molecule	--			Plasma Membrane	transmembrane receptor	unspecified application		921	12507	54236|100911215
CD24	CD24 molecule	--			Plasma Membrane	other	efficacy,prognosis,unspecified application		100133941
CD28	CD28 molecule	--			Plasma Membrane	transmembrane receptor	efficacy		940	12487	25660
CD38	CD38 molecule	--			Plasma Membrane	enzyme	efficacy,prognosis,unspecified application	daratumumab	952	12494	25668
CD40	CD40 molecule	--			Plasma Membrane	transmembrane receptor	efficacy,unspecified application	dacetuzumab, CFZ533	958	21939	171369
CD 437	--	--			Other	chemical drug
CD40LG	CD40 ligand	--			Extracellular Space	cytokine	diagnosis,efficacy,unspecified application		959	21947	84349
CDC42	cell division cycle 42	--			Cytoplasm	enzyme			998
CDC73	cell division cycle 73	--			Nucleus	other	diagnosis		79577	214498	304832
Cdk	--	--		24	Nucleus	group		roscovitine, CDKI AT7519, RGB 286638, cyclin-dependent protein kinase inhibitor
CDK2	cyclin dependent kinase 2	--			Nucleus	kinase		roscovitine, BMS-387032, CaM kinase II inhibitor, dinaciclib, AG 024322, AZD5438, milciclib, SB-1317, roniciclib, CYC065, alvocidib	1017	12566	362817
CDK5	cyclin dependent kinase 5	--			Nucleus	kinase		dinaciclib, CYC065, alvocidib	1020	12568	140908
CDK7	cyclin dependent kinase 7	--			Nucleus	kinase		roscovitine, BMS-387032, SB-1317, alvocidib	1022	12572	171150
CDK9	cyclin dependent kinase 9	--			Nucleus	kinase		roscovitine, BMS-387032, dinaciclib, AZD5438, SB-1317, roniciclib, CYC065, alvocidib	1025	107951	362110
CDK4/6	--	--		24	Nucleus	group
CDK4/6-Cyclin D1	--	--		24	Nucleus	complex
CDK5R1	cyclin dependent kinase 5 regulatory subunit 1	--			Nucleus	kinase			8851	12569	116671
CDKN1B	cyclin dependent kinase inhibitor 1B	--			Nucleus	kinase	diagnosis,disease progression,efficacy,prognosis,response to therapy		1027	12576	83571
CDKN2A	cyclin dependent kinase inhibitor 2A	--			Nucleus	transcription regulator	diagnosis,disease progression,efficacy,prognosis,response to therapy,safety,unspecified application		1029	12578	25163
CEACAM1	carcinoembryonic antigen related cell adhesion molecule 1	--			Plasma Membrane	transporter	diagnosis,efficacy		634	26365|26367	81613
CEBPA	CCAAT/enhancer binding protein alpha	--			Nucleus	transcription regulator	diagnosis,disease progression,prognosis		1050	12606	24252
CEBPB	CCAAT/enhancer binding protein beta	--			Nucleus	transcription regulator			1051	12608	24253
CEBPD	CCAAT/enhancer binding protein delta	--			Nucleus	transcription regulator			1052	12609	25695
CEBPG	CCAAT/enhancer binding protein gamma	--			Nucleus	transcription regulator			1054	12611	25301
cefditoren	--	--			Other	chemical drug
celecoxib	--	--			Other	chemical drug
cephaloridine	--	--			Other	chemical drug
ceramide	--	--			Other	chemical - endogenous mammalian
cerivastatin	--	--			Other	chemical drug
cerotic acid	--	--			Other	chemical - endogenous mammalian
ceruletide	--	--			Other	biologic drug
cetuximab	--	--			Other	biologic drug
CFTR	cystic fibrosis transmembrane conductance regulator	--			Plasma Membrane	ion channel	diagnosis,disease progression	crofelemer, ivacaftor, lumacaftor, ivacaftor/lumacaftor	1080	12638	24255
Cg	--	--		20	Other	complex	diagnosis,prognosis,unspecified application
CHD4	chromodomain helicase DNA binding protein 4	--			Nucleus	enzyme			1108	107932	117535
CHD7	chromodomain helicase DNA binding protein 7	--			Nucleus	enzyme			55636	320790	312974
chenodeoxycholic acid	--	--			Other	chemical - endogenous mammalian
CHI3L1	chitinase 3 like 1	--			Extracellular Space	enzyme	diagnosis,efficacy,prognosis		1116	12654	89824
chlormethiazole	--	--			Other	chemical drug
chlorophyll a	--	--			Other	chemical - endogenous non-mammalian
chloropromazine	--	--			Other	chemical drug
chloroquine	--	--			Other	chemical drug
cholecalciferol	--	--			Other	chemical - endogenous mammalian
cholesterol	--	--			Other	chemical - endogenous mammalian	diagnosis,efficacy,prognosis,safety
cholesterol sulfate	--	--			Other	chemical - endogenous mammalian
choline fenofibrate	--	--			Other	chemical drug
chondroitin sulfate	--	--			Other	chemical - endogenous mammalian
chondroitin sulfate E	--	--			Other	chemical - endogenous mammalian
CHRNA7	cholinergic receptor nicotinic alpha 7 subunit	--			Plasma Membrane	transmembrane receptor	prognosis	varenicline, ABT-089, isoflurane, mecamylamine, succinylcholine, rocuronium, doxacurium, amobarbital, mivacurium, pipecuronium, rapacuronium, metocurine, atracurium, cisatracurium, acetylcholine, nicotine, D-tubocurarine, arecoline, lobeline, enflurane, pancuronium, vecuronium	1139	11441	25302
chromium	--	--			Other	chemical drug
chrysotile asbestos	--	--			Other	chemical toxicant
CHUK	conserved helix-loop-helix ubiquitous kinase	--			Cytoplasm	kinase	prognosis	bardoxolone methyl	1147	12675	309361
Ciap	--	--			Cytoplasm	group
cigarette smoke	--	--			Other	chemical toxicant
ciglitazone	--	--			Other	chemical drug
cilostazol	--	--			Other	chemical drug
CIMO	--	--			Other	chemical reagent
ciprofloxacin	--	--			Other	chemical drug
cis-urocanic acid	--	--			Other	chemical drug
cisplatin	--	--			Other	chemical drug
CLDN2	claudin 2	--			Plasma Membrane	other	unspecified application		9075	12738	300920
CLEC4E	C-type lectin domain family 4 member E	--			Plasma Membrane	other			26253	56619	450223
clioquinol	--	--			Other	chemical drug
CLOCK	clock circadian regulator	--			Nucleus	transcription regulator			9575	12753	60447
clofibrate	--	--			Other	chemical drug
clofibric acid	--	--			Other	chemical drug
clopidogrel	--	--			Other	chemical drug
clozapine	--	--			Other	chemical drug
CNB-001	--	--			Other	chemical reagent
CNOT7	CCR4-NOT transcription complex subunit 7	--			Nucleus	transcription regulator			29883	18983	306492
CNTFR	ciliary neurotrophic factor receptor	--			Plasma Membrane	transmembrane receptor			1271	12804	313173
Co2+	--	--			Other	chemical - endogenous mammalian
cobalt chloride	--	--			Other	chemical reagent
cocaine	--	--			Other	chemical drug
COG112 peptide	--	--			Other	chemical reagent
COL18A1	collagen type XVIII alpha 1 chain	--			Extracellular Space	other	diagnosis	collagenase clostridium histolyticum	80781	12822	85251
COL4A1	collagen type IV alpha 1 chain	--			Extracellular Space	other	diagnosis	collagenase clostridium histolyticum	1282	12826	290905
Collagen Alpha1	--	--			Other	group	diagnosis,disease progression,efficacy,prognosis,safety
Collagen type I	--	--			Other	complex	diagnosis
Collagen type II	--	--			Other	complex
Collagen type V	--	--		8	Other	complex
COMMD1	copper metabolism domain containing 1	--			Nucleus	transporter			150684	17846	289831
COMMD3-BMI1	COMMD3-BMI1 readthrough	--			Nucleus	transcription regulator			100532731	12151	307151
Complement component 1	--	--		8	Other	complex
conjugated linoleic acid	--	--			Other	chemical drug
corticosteroid	--	--			Other	chemical drug
corticosterone	--	--			Other	chemical - endogenous mammalian
CP-55940	--	--			Other	chemical reagent
CpG ODN 1668	--	--			Other	chemical reagent
CpG ODN 2006	--	--			Other	chemical reagent
CR1L	complement C3b/C4b receptor 1 like	--			Plasma Membrane	other			1379	12946	54243
Cr6+	--	--			Other	chemical reagent
creatine	--	--			Other	chemical - endogenous mammalian	efficacy,safety
Creb	--	--			Nucleus	group
CREB1	cAMP responsive element binding protein 1	--			Nucleus	transcription regulator			1385	12912	81646
CREB3	cAMP responsive element binding protein 3	--			Nucleus	transcription regulator			10488	12913	298400
CREB3L4	cAMP responsive element binding protein 3 like 4	--			Nucleus	transcription regulator			148327	78284	310616
CREBBP	CREB binding protein	--			Nucleus	transcription regulator		PRI-724	1387	12914	54244
CRH	corticotropin releasing hormone	--			Extracellular Space	cytokine	efficacy		1392	12918	81648
CRHR2	corticotropin releasing hormone receptor 2	--			Plasma Membrane	G-protein coupled receptor	unspecified application		1395	12922	64680
crocidolite asbestos	--	--			Other	chemical toxicant
CRY2	cryptochrome circadian clock 2	--			Nucleus	enzyme			1408	12953	170917
CRYAB	crystallin alpha B	--			Nucleus	other	diagnosis,disease progression,prognosis,unspecified application		1410	12955	25420
CSF1	colony stimulating factor 1	--			Extracellular Space	cytokine	diagnosis,disease progression,efficacy,prognosis,unspecified application		1435	12977	78965
CSF2	colony stimulating factor 2	--			Extracellular Space	cytokine	efficacy,prognosis,unspecified application		1437	12981	116630
CSF3	colony stimulating factor 3	--			Extracellular Space	cytokine	diagnosis		1440	12985	25610
CSK	c-src tyrosine kinase	--			Cytoplasm	kinase		bosutinib	1445	12988	315707
CST3	cystatin C	--			Extracellular Space	other	diagnosis,efficacy,prognosis,safety,unspecified application		1471	13010	25307
CST5	cystatin D	--			Cytoplasm	other			1473	58214	366219
CSTB	cystatin B	--			Cytoplasm	peptidase	diagnosis		1476	13014	25308
CTGF	connective tissue growth factor	--			Extracellular Space	growth factor		FG-3019	1490	14219	64032
CTNNAL1	catenin alpha like 1	--			Plasma Membrane	other			8727	54366	298019
CTNNB1	catenin beta 1	--			Nucleus	transcription regulator	diagnosis,disease progression,efficacy,prognosis	PRI-724	1499	12387	84353
CTSB	cathepsin B	--			Cytoplasm	peptidase			1508	13030	64529
CUL4B	cullin 4B	--			Nucleus	other			8450	72584	302502
curcumin	--	--			Other	chemical drug
CXCL12	C-X-C motif chemokine ligand 12	--			Extracellular Space	cytokine	diagnosis,efficacy,prognosis,unspecified application	NOX-A12	6387	20315	24772
CXCR1	C-X-C motif chemokine receptor 1	--			Plasma Membrane	G-protein coupled receptor		repertaxin, SB-265610	3577	227288	54258
cyanocobalamin	--	--			Other	chemical - endogenous mammalian	diagnosis,efficacy,safety
CYB5R4	cytochrome b5 reductase 4	--			Cytoplasm	enzyme			51167	266690	171015
CYBA	cytochrome b-245 alpha chain	--			Cytoplasm	enzyme			1535	13057	79129
cyclic AMP	--	--			Other	chemical - endogenous mammalian
cyclic GMP	--	--			Other	chemical - endogenous mammalian	efficacy
Cyclin D	--	--		24	Nucleus	group	efficacy,unspecified application
Cyclin D1/cdk4	--	--		13	Nucleus	complex
cycloheximide	--	--			Other	chemical reagent
cyclomaltodextrin	--	--			Other	chemical drug
cyclophosphamide	--	--			Other	chemical drug
cycloserine	--	--			Other	chemical drug
cyclosporin A	--	--			Other	biologic drug
CYP	--	--			Other	group	safety	cytochrome P450 inhibitor, trofosfamide
CYP19A1	cytochrome P450 family 19 subfamily A member 1	--			Cytoplasm	enzyme	diagnosis,efficacy,unspecified application	atamestane, everolimus/exemestane, lapatinib/letrozole, steroidal aromatase inhibitor, anastrozole/goserelin, letrozole/palbociclib, anastrozole/tamoxifen, fulvestrant/letrozole/tamoxifen, anastrozole/exemestane/fulvestrant, anastrozole/goserelin/tamoxifen, anastrozole/fulvestrant/tamoxifen, exemestane/fulvestrant, fulvestrant/letrozole, letrozole/tamoxifen, exemestane/tamoxifen, exemestane/fulve…	1588	13075	25147
CYP26B1	cytochrome P450 family 26 subfamily B member 1	--			Cytoplasm	enzyme			56603	232174	312495
CYP27A1	cytochrome P450 family 27 subfamily A member 1	--			Cytoplasm	enzyme			1593	104086	301517
CYP2J2	cytochrome P450 family 2 subfamily J member 2	--			Cytoplasm	enzyme			1573	13110	65210
CYP3A	--	--			Other	group	efficacy	ritonavir/tipranavir, atazanavir/ritonavir, cobicistat, cobicistat/elvitegravir/emtricitabine/tenofovir disoproxil, atazanavir/emtricitabine/ritonavir/tenofovir disoproxil, ombitasvir/paritaprevir/ritonavir, elvitegravir/ritonavir, dasabuvir/ombitasvir/paritaprevir/ritonavir, atazanavir/cobicistat, cobicistat/darunavir, paritaprevir/ritonavir, darunavir/ritonavir, ritonavir/saquinavir, lopinavir/…
CYP7A1	cytochrome P450 family 7 subfamily A member 1	--			Cytoplasm	enzyme			1581	13122	25428
CYR61	cysteine rich angiogenic inducer 61	--			Extracellular Space	other	unspecified application		3491	16007	83476
CYSLTR1	cysteinyl leukotriene receptor 1	--			Plasma Membrane	G-protein coupled receptor		zeneca ZD 3523, montelukast, zafirlukast, pranlukast	10800	58861	114099
cytarabine	--	--			Other	chemical drug
cytidylyl-3'-5'-guanosine	--	--			Other	chemical reagent
Cytochrome bc1	--	--		21	Cytoplasm	complex
cytochrome-c oxidase	--	--		21	Cytoplasm	complex
D-fructose	--	--			Other	chemical - endogenous mammalian
D-galactosamine	--	--			Other	chemical - endogenous mammalian
D-glucose	--	--			Other	chemical - endogenous mammalian	diagnosis,efficacy,safety
D-sphingosine	--	--			Other	chemical - endogenous mammalian
DAB2	DAB2, clathrin adaptor protein	--			Plasma Membrane	other			1601	13132	79128
dacarbazine	--	--			Other	chemical drug
DACH1	dachshund family transcription factor 1	--			Nucleus	transcription regulator			1602	13134	306096
daidzein	--	--			Other	chemical drug
dalfampridine	--	--			Other	chemical drug
dantrolene	--	--			Other	chemical drug
DAPK1	death associated protein kinase 1	--			Cytoplasm	kinase	efficacy,prognosis		1612	69635	306722
DAXX	death domain associated protein	--			Nucleus	transcription regulator			1616	13163	140926
DBI	diazepam binding inhibitor, acyl-CoA binding protein	--			Cytoplasm	other			1622	13167	25045
DDIT3	DNA damage inducible transcript 3	--			Nucleus	transcription regulator			1649	13198	29467
DDX5	DEAD-box helicase 5	--			Nucleus	enzyme	unspecified application		1655	13207	287765
DDX17	DEAD-box helicase 17	--			Nucleus	enzyme	unspecified application		10521	67040
dec-RRLL-cmk	--	--			Other	chemical reagent
decitabine	--	--			Other	chemical drug
DEFA1 (includes others)	defensin alpha 1	--			Cytoplasm	other			728358|1667|1668
deferasirox	--	--			Other	chemical drug
deferoxamine	--	--			Other	chemical drug
defibrotide	--	--			Other	biologic drug
dehydroepiandrosterone sulfate	--	--			Other	chemical - endogenous mammalian	efficacy
DEK	DEK proto-oncogene	--			Nucleus	transcription regulator			7913	110052	306817
deoxycholate	--	--			Other	chemical - endogenous mammalian
desmopressin	--	--			Other	biologic drug
DETA-NONOate	--	--			Other	chemical reagent
dexamethasone	--	--			Other	chemical drug
dexamethasone phosphate	--	--			Other	chemical drug
dexmedetomidine	--	--			Other	chemical drug
dextran sulfate	--	--			Other	chemical drug
DGAT1	diacylglycerol O-acyltransferase 1	--			Cytoplasm	enzyme			8694	13350	84497
di(2-ethylhexyl) phthalate	--	--			Other	chemical toxicant
diallyl trisulfide	--	--			Other	chemical - endogenous non-mammalian
diazepam	--	--			Other	chemical drug
dibutyl phthalate	--	--			Other	chemical toxicant
DICER1	dicer 1, ribonuclease III	--			Cytoplasm	enzyme			23405	192119	299284
diclofenac	--	--			Other	chemical drug
diethylstilbestrol	--	--			Other	chemical drug
dihydrotestosterone	--	--			Other	chemical - endogenous mammalian	diagnosis,efficacy
dimethyl fumarate	--	--			Other	chemical drug
dimethyl sulfoxide	--	--			Other	chemical drug
dimethylnitrosamine	--	--			Other	chemical toxicant
dinoprost	--	--			Other	chemical - endogenous mammalian	efficacy
diosgenin	--	--			Other	chemical - endogenous non-mammalian
diphenyleneiodonium	--	--			Other	chemical reagent
Dishevelled	--	--		18	Cytoplasm	group
dithiothreitol	--	--			Other	chemical reagent
DL-fructose	--	--			Other	chemical - endogenous mammalian
DLL3	delta like canonical Notch ligand 3	--			Extracellular Space	other			10683	13389	114125
DNA-directed RNA polymerase	--	--		19	Other	group
DNA-methyltransferase	--	--		10	Other	group		SGI-110, 5-azacytidine/decitabine, decitabine/sorafenib, DNA methyltransferase inhibitor, decitabine
DNAJ	--	--		22	Other	group
DNAJA3	DnaJ heat shock protein family (Hsp40) member A3	--			Cytoplasm	other			9093	83945	360481
DNASE2	deoxyribonuclease 2, lysosomal	--			Cytoplasm	enzyme			1777	13423	171575
DNMT3B	DNA methyltransferase 3 beta	--			Nucleus	enzyme			1789	13436	444985
docetaxel	--	--			Other	chemical drug
docosahexaenoic acid	--	--			Other	chemical drug
dopamine	--	--			Other	chemical - endogenous mammalian
doxorubicin	--	--			Other	chemical drug
DRD2	dopamine receptor D2	--			Plasma Membrane	G-protein coupled receptor	response to therapy	paliperidone, risperidone, buspirone, carbidopa/entacapone/levodopa, bifeprunox, iloperidone, blonanserin, asenapine, pardoprunox, ocaperidone, abaperidone, methotrimeprazine, fluspirilene, SLV-314, cariprazine, rotigotine, acetophenazine, BIM 23A760, sultopride, zuclopenthixol, thioproperazine, lurasidone, opipramol, paliperidone palmitate, brexpiprazole, pipothiazine, carbidopa/levodopa, chloro…	1813	13489	24318
DRD3	dopamine receptor D3	--			Plasma Membrane	G-protein coupled receptor	unspecified application	paliperidone, carbidopa/entacapone/levodopa, iloperidone, asenapine, abaperidone, PNU 170413, cariprazine, rotigotine, carbidopa/levodopa, domperidone, chlorprothixene, trifluoperazine, fluphenazine, pimozide, clozapine, haloperidol, fluoxetine/olanzapine, fluphenazine decanoate, thiothixene, amitriptyline/perphenazine, haloperidol decanoate, trimethobenzamide, fluphenazine enanthate, perphenazin…	1814	13490	29238
DUSP1	dual specificity phosphatase 1	--			Nucleus	phosphatase	diagnosis,efficacy		1843	19252	114856
Dynein	--	--		12	Cytoplasm	complex
DYRK1A	dual specificity tyrosine phosphorylation regulated kinase 1A	--			Nucleus	kinase			1859	13548	25255
DYRK1B	dual specificity tyrosine phosphorylation regulated kinase 1B	--			Nucleus	kinase			9149	13549	308468
E. coli B4 lipopolysaccharide	--	--			Other	chemical toxicant
E. coli B5 lipopolysaccharide	--	--			Other	chemical - endogenous non-mammalian
E. coli lipopolysaccharide	--	--			Other	chemical - endogenous non-mammalian
E. coli serotype 0127B8 lipopolysaccharide	--	--			Other	chemical - endogenous non-mammalian
E2f	--	--		24	Nucleus	group
E2F1	E2F transcription factor 1	--			Nucleus	transcription regulator	disease progression,prognosis		1869	13555	399489
E2F2	E2F transcription factor 2	--			Nucleus	transcription regulator			1870	242705	684111
E2F3	E2F transcription factor 3	--			Nucleus	transcription regulator	unspecified application		1871	13557	291105
E2F4	E2F transcription factor 4	--			Nucleus	transcription regulator			1874	104394	100360427
E2F6	E2F transcription factor 6	--			Nucleus	transcription regulator			1876	50496	313978
EBF1	early B-cell factor 1	--			Nucleus	transcription regulator			1879	13591	116543
ebselen	--	--			Other	chemical drug
ECSIT	ECSIT signalling integrator	--			Nucleus	transcription regulator			51295	26940	300447
Eda	ectodysplasin-A	--			Other	other				13607	302424
EDA	ectodysplasin A	--			Plasma Membrane	cytokine			1896
EDN1	endothelin 1	--			Extracellular Space	cytokine	diagnosis,efficacy,prognosis,unspecified application		1906	13614	24323
EFNA2	ephrin A2	--			Plasma Membrane	kinase			1943	13637	84358
EGF	epidermal growth factor	--			Extracellular Space	growth factor	diagnosis,efficacy,response to therapy,unspecified application		1950	13645	25313
EGR1	early growth response 1	--			Nucleus	transcription regulator	diagnosis,efficacy		1958	13653	24330
EGR2	early growth response 2	--			Nucleus	transcription regulator			1959	13654	114090
EGTA acetoxymethyl ester	--	--			Other	chemical reagent
eicosapentenoic acid	--	--			Other	chemical drug
EIF3	--	--		12	Cytoplasm	complex
EIF2AK2	eukaryotic translation initiation factor 2 alpha kinase 2	--			Cytoplasm	kinase			5610	19106	54287
EIF2AK3	eukaryotic translation initiation factor 2 alpha kinase 3	--			Cytoplasm	kinase	efficacy		9451	13666	29702
EIF2AK4	eukaryotic translation initiation factor 2 alpha kinase 4	--			Cytoplasm	kinase			440275	27103	114859
EIF2S1	eukaryotic translation initiation factor 2 subunit alpha	--			Cytoplasm	translation regulator	efficacy		1965	13665	54318
EIF3E	eukaryotic translation initiation factor 3 subunit E	--			Cytoplasm	other			3646	16341	299872
EIF3M	eukaryotic translation initiation factor 3 subunit M	--			Cytoplasm	other			10480	98221	295975
EIF4E	eukaryotic translation initiation factor 4E	--			Cytoplasm	translation regulator	prognosis		1977	13684	117045
ELF3	E74 like ETS transcription factor 3	--			Nucleus	transcription regulator			1999	13710	304815
ELK1	ELK1, ETS transcription factor	--			Nucleus	transcription regulator			2002	13712	314436
ELK4	ELK4, ETS transcription factor	--			Nucleus	transcription regulator			2005	13714	304786
ellagic acid	--	--			Other	chemical - endogenous non-mammalian
embelin	--	--			Other	chemical - endogenous non-mammalian
emodin	--	--			Other	chemical drug
EMP2	epithelial membrane protein 2	--			Plasma Membrane	other			2013	13731	360468
emricasan	--	--			Other	chemical drug
EN1	engrailed homeobox 1	--			Nucleus	transcription regulator			2019	13798	685360
ENaC	--	--		18	Plasma Membrane	complex
enalapril	--	--			Other	chemical drug
Endothelin	--	--		21	Other	group	efficacy
ENG	endoglin	--			Plasma Membrane	transmembrane receptor	disease progression,efficacy		2022	13805	497010
entinostat	--	--			Other	chemical drug
ENTPD1	ectonucleoside triphosphate diphosphohydrolase 1	--			Plasma Membrane	enzyme			953	12495	64519
EP300	E1A binding protein p300	--			Nucleus	transcription regulator			2033	328572	170915
EPAS1	endothelial PAS domain protein 1	--			Nucleus	transcription regulator	prognosis		2034	13819	29452
EPHB1	EPH receptor B1	--			Plasma Membrane	kinase			2047	270190	24338
EPHB4	EPH receptor B4	--			Plasma Membrane	kinase		tesevatinib, JI 101	2050	13846	686310
EPHX2	epoxide hydrolase 2	--			Cytoplasm	enzyme	unspecified application		2053	13850	65030
epigallocatechin-gallate	--	--			Other	chemical drug
eplerenone	--	--			Other	chemical drug
EPO	erythropoietin	--			Extracellular Space	cytokine	disease progression		2056	13856	24335
eprosartan	--	--			Other	chemical drug
ERBB2	erb-b2 receptor tyrosine kinase 2	--			Plasma Membrane	kinase	diagnosis,disease progression,efficacy,prognosis,safety	trastuzumab, BMS-599626, varlitinib, tesevatinib, CP-724,714, BMS-690514, afatinib, pertuzumab, ertumaxomab, MP 412, sapitinib, mubritinib, trastuzumab emtansine, lapatinib/pazopanib, JNJ-26483327, lapatinib/letrozole, cyclophosphamide/docetaxel/doxorubicin/trastuzumab, cyclophosphamide/doxorubicin/paclitaxel/trastuzumab, paclitaxel/trastuzumab, capecitabine/lapatinib, docetaxel/pertuzumab/trastu…	2064	13866	24337
ERBB3	erb-b2 receptor tyrosine kinase 3	--			Plasma Membrane	kinase	efficacy,prognosis,safety	afatinib, sapitinib, MEHD7945A, osimertinib, RO5479599, LJM716, MM-111, MM-141, zirconium-89-labeled RO5479599, patritumab, GSK2849330, zirconium-89-GSK2849330, afatinib/cetuximab	2065	13867	29496
ERBB4	erb-b2 receptor tyrosine kinase 4	--			Plasma Membrane	kinase	efficacy,safety	BMS-599626, afatinib, JNJ-26483327, osimertinib, poziotinib, pirotinib, afatinib/cetuximab, pelitinib	2066	13869	59323
ERG	ERG, ETS transcription factor	--			Nucleus	transcription regulator	prognosis,unspecified application		2078	13876	170909
eritoran	--	--			Other	chemical drug
ERK	--	--		2	Other	group	efficacy	ONC-201, GDC-0994, MK-8353, CC-90003
ERK1/2	--	--		25	Cytoplasm	group
erlotinib	--	--			Other	chemical drug
ERN1	endoplasmic reticulum to nucleus signaling 1	--			Cytoplasm	kinase			2081	78943	498013
ESR1	estrogen receptor 1	--			Nucleus	ligand-dependent nuclear receptor	diagnosis,disease progression,efficacy,prognosis,response to therapy,unspecified application	17-alpha-ethinylestradiol, fulvestrant, beta-estradiol, estradiol 17beta-cypionate, estriol, estrone, estradiol valerate, estrone sulfate, mestranol, CHF-4227, bazedoxifene, estradiol valerate/testosterone enanthate, TAS-108, ethynodiol diacetate, ethinyl estradiol/ethynodiol diacetate, estradiol acetate, esterified estrogens, estradiol cypionate/medroxyprogesterone acetate, estradiol/norethindro…	2099	13982	24890
ESR2	estrogen receptor 2	--			Nucleus	ligand-dependent nuclear receptor	diagnosis,efficacy,prognosis,response to therapy	17-alpha-ethinylestradiol, fulvestrant, beta-estradiol, estradiol 17beta-cypionate, estrone, estradiol valerate, CHF-4227, bazedoxifene, estradiol valerate/testosterone enanthate, TAS-108, ethinyl estradiol/ethynodiol diacetate, estradiol acetate, esterified estrogens, estradiol cypionate/medroxyprogesterone acetate, estradiol/norethindrone acetate, estradiol cypionate/testosterone cypionate, syn…	2100	13983	25149
Esrra	estrogen related receptor, alpha	--			Nucleus	transcription regulator				26379	293701
ESRRB	estrogen related receptor beta	--			Nucleus	ligand-dependent nuclear receptor			2103	26380	299210
ESRRG	estrogen related receptor gamma	--			Nucleus	ligand-dependent nuclear receptor	unspecified application	diethylstilbestrol	2104	26381	360896
estrogen	--	--			Other	chemical drug	efficacy
estrogen receptor	--	--			Nucleus	group	diagnosis,efficacy,unspecified application	fulvestrant, estradiol valerate, fulvestrant/pertuzumab/trastuzumab, toremifene, enclomiphene
ethanol	--	--			Other	chemical - endogenous mammalian
ethidium	--	--			Other	chemical toxicant
ethionine	--	--			Other	chemical toxicant
ethylene glycol tetraacetic acid	--	--			Other	chemical reagent
etoposide	--	--			Other	chemical drug
everolimus	--	--			Other	chemical drug
EWSR1	EWS RNA binding protein 1	--			Nucleus	other			2130
ezatiostat	--	--			Other	chemical drug
ezetimibe	--	--			Other	chemical drug
EZH2	enhancer of zeste 2 polycomb repressive complex 2 subunit	--			Nucleus	transcription regulator	diagnosis,disease progression,efficacy	EPZ-6438, GSK2816126, CPI-1205	2146	14056	312299
EZR	ezrin	--			Plasma Membrane	other	prognosis		7430	22350	54319
F2	coagulation factor II, thrombin	--			Extracellular Space	peptidase	diagnosis,unspecified application	enoxaparin, desirudin, dabigatran etexilate, Fibrinogen, ximelagatran, thrombin inhibitor, antithrombin alfa, aspirin/dabigatran etexilate, dabigatran, ulinastatin, aspirin/bivalirudin, argatroban, bivalirudin, lepirudin	2147	14061	29251
F7	coagulation factor VII	--			Plasma Membrane	peptidase	unspecified application	nematode anticoagulant protein c2	2155	14068	260320
F10	coagulation factor X	--			Extracellular Space	peptidase	efficacy	dalteparin, heparin, enoxaparin, rivaroxaban, deligoparin, idraparinux, tifacogin, RPR 120844, RPR 208566, DPC 423, nematode anticoagulant protein c2, apixaban, activated recombinant human factor VII, F8, edoxaban, F9, fondaparinux	2159	14058	29243
F2R	coagulation factor II thrombin receptor	--			Plasma Membrane	G-protein coupled receptor	disease progression	chrysalin, vorapaxar, PAR1 inhibitor, argatroban, bivalirudin	2149	14062	25439
F2RL1	F2R like trypsin receptor 1	--			Plasma Membrane	G-protein coupled receptor			2150	14063	116677
FABP2	fatty acid binding protein 2	--			Cytoplasm	transporter	diagnosis,prognosis		2169	14079	25598
FABP5	fatty acid binding protein 5	--			Cytoplasm	transporter	disease progression		2171	16592	140868
FADD	Fas associated via death domain	--			Cytoplasm	other	diagnosis,disease progression		8772	14082	266610
FAM3B	family with sequence similarity 3 member B	--			Extracellular Space	cytokine			54097	52793	304050
FANCC	Fanconi anemia complementation group C	--			Nucleus	other			2176	14088	24361
FAS	Fas cell surface death receptor	--			Plasma Membrane	transmembrane receptor	diagnosis,disease progression,efficacy		355	14102	246097
fasudil	--	--			Other	chemical drug
FAT1	FAT atypical cadherin 1	--			Plasma Membrane	other			2195	14107	83720
fatty acid	--	--			Other	chemical - endogenous mammalian	diagnosis,efficacy
FBXO32	F-box protein 32	--			Cytoplasm	enzyme	efficacy		114907	67731	171043
FBXW7	F-box and WD repeat domain containing 7	--			Nucleus	transcription regulator	unspecified application		55294	50754	100360914
Fc gamma receptor	--	--			Plasma Membrane	group
FCGR1A	Fc fragment of IgG receptor Ia	--			Plasma Membrane	transmembrane receptor		IgG	2209	14129	295279
FCGR2A	Fc fragment of IgG receptor IIa	--			Plasma Membrane	transmembrane receptor		IgG	2212	14131	116591|103693683|100911825|103694908|498276
FDFT1	farnesyl-diphosphate farnesyltransferase 1	--			Cytoplasm	enzyme	unspecified application	lapaquistat, zoledronic acid	2222	14137	29580
Fe2+	--	--			Other	chemical - endogenous mammalian
fenamic acid	--	--			Other	chemical reagent
fenofibrate	--	--			Other	chemical drug
Ferritin	--	--		23	Other	complex	diagnosis,efficacy,safety
Fgf	--	--			Extracellular Space	group
FGF1	fibroblast growth factor 1	--			Extracellular Space	growth factor	prognosis	pentosan polysulfate	2246	14164	25317
FGF2	fibroblast growth factor 2	--			Extracellular Space	growth factor	diagnosis,efficacy,prognosis	pentosan polysulfate, suradista, CP-547632, sucralfate	2247	14173	54250
FGF4	fibroblast growth factor 4	--			Extracellular Space	growth factor			2249	14175	116499
FGF7	fibroblast growth factor 7	--			Extracellular Space	growth factor			2252	14178	29348
FGF8	fibroblast growth factor 8	--			Extracellular Space	growth factor			2253	14179	29349
FGF9	fibroblast growth factor 9	--			Extracellular Space	growth factor	unspecified application		2254	14180	25444
FGF19	fibroblast growth factor 19	--			Extracellular Space	growth factor			9965	14170	170582
FGF21	fibroblast growth factor 21	--			Extracellular Space	growth factor	efficacy		26291	56636	170580
FGFR2	fibroblast growth factor receptor 2	--			Plasma Membrane	kinase	diagnosis,response to therapy,unspecified application	pazopanib, lenvatinib, nintedanib, regorafenib, dexamethasone/thalidomide, bortezomib/dexamethasone/thalidomide, rituximab/thalidomide, bortezomib/thalidomide, prednisone/thalidomide, BAY1179470, lucitanib, debio 1347, ARQ 087, BAY1187982, INCB054828, PRN1371, docetaxel/nintedanib, thalidomide, palifermin	2263	14183	25022
FGFR3	fibroblast growth factor receptor 3	--			Plasma Membrane	kinase	prognosis	pazopanib, lenvatinib, masitinib, nintedanib, debio 1347, ARQ 087, SAR103168, INCB054828, PRN1371, docetaxel/nintedanib	2261	14184	84489
FGFR4	fibroblast growth factor receptor 4	--			Plasma Membrane	kinase	unspecified application	lenvatinib, FGF401, BLU-554, PRN1371, U3-1784	2264	14186	25114
FGR	FGR proto-oncogene, Src family tyrosine kinase	--			Nucleus	kinase		vemurafenib, rebastinib, cobimetinib/vemurafenib, dabrafenib/trametinib/vemurafenib	2268	14191	79113
Fibrin	--	--			Extracellular Space	complex	disease progression,efficacy,unspecified application	factor XIII
Fibrinogen	--	--			Plasma Membrane	complex	diagnosis,disease progression,efficacy,prognosis,safety
filipin	--	--			Other	chemical - endogenous non-mammalian
finasteride	--	--			Other	chemical drug
fingolimod	--	--			Other	chemical drug
firtecan pegol	--	--			Other	chemical drug
FKHR	--	--		24	Cytoplasm	group
FLI1	Fli-1 proto-oncogene, ETS transcription factor	--			Nucleus	transcription regulator			2313	14247	315532
fluphenazine	--	--			Other	chemical drug
fluticasone	--	--			Other	chemical drug
fluvastatin	--	--			Other	chemical drug
formaldehyde	--	--			Other	chemical - endogenous mammalian
formoterol	--	--			Other	chemical drug
forskolin	--	--			Other	chemical toxicant
FOSB	FosB proto-oncogene, AP-1 transcription factor subunit	--			Nucleus	transcription regulator			2354	14282	100360880
FOXK2	forkhead box K2	--			Nucleus	transcription regulator			3607	68837
FOXL2	forkhead box L2	--			Nucleus	transcription regulator			668	26927	367152
FOXM1	forkhead box M1	--			Nucleus	transcription regulator	prognosis		2305	14235	58921
Foxo	--	--			Cytoplasm	group
FOXO1	forkhead box O1	--			Nucleus	transcription regulator			2308	56458	84482
FOXO4	forkhead box O4	--			Nucleus	transcription regulator			4303	54601	302415
FOXP3	forkhead box P3	--			Nucleus	transcription regulator	efficacy		50943	20371	317382
Frizzled	--	--		19	Plasma Membrane	group
FSH	--	--		20	Plasma Membrane	complex
fucoidin	--	--			Other	chemical reagent
fulvestrant	--	--			Other	chemical drug
FURIN	furin, paired basic amino acid cleaving enzyme	--			Cytoplasm	peptidase	unspecified application	hexa-D-arginine, furin inhibitor, nona-D-arginine amide	5045	18550	54281
FXR ligand-FXR-Retinoic acid-RXRα	--	--			Nucleus	complex
G0S2	G0/G1 switch 2	--			Cytoplasm	other			50486	14373	289388
G6PC	glucose-6-phosphatase catalytic subunit	--			Cytoplasm	phosphatase	unspecified application		2538	14377	25634
GABA	--	--			Other	chemical - endogenous mammalian
GADD45A	growth arrest and DNA damage inducible alpha	--			Nucleus	other	efficacy		1647	13197	25112
galanthamine	--	--			Other	chemical drug
GALP	galanin like peptide	--			Extracellular Space	other			85569	232836	64568
gambogic acid	--	--			Other	chemical - endogenous non-mammalian
gamma-secretase inhibitor XX	--	--			Other	chemical reagent
[truncated: 1,328 more rows]
