# Supplementary material for: Profiles of transcriptome and metabolic pathways after hypobaric hypoxia exposure
Source: Proteome Sci. 2022 Sep 24;20:16. doi: 10.1186/s12953-022-00198-y (PMC9508752; doi:10.1186/s12953-022-00198-y)
Supplement: Supplementary file 2 — Additional file 2. [file 12953_2022_198_MOESM2_ESM.xlsx]

## Sheet: Canonical_Pathway
Ingenuity Canonical Pathways	-log(p-value)	Ratio	z-score	Molecules	Counts of AntibodyList
Cyclins and Cell Cycle Regulation	2.16	0.141	-2.646	HDAC6,CDKN2D,HDAC3,CCND3,PA2G4,PPP2R2A,TGFB1,PPP2R5B,ABL1,CCND1,CDC25A	3
NF-κB Activation by Viruses	0.378	0.0698	-2.449	ITGB2,FGFR1,MAP3K1,ITGA5,IRS2,PRKCA	1
PPAR Signaling	1.62	0.118	-2.111	PPARG,FOS,HSP90B1,IL1A,JUN,NR1H3,IL1B,NRIP1,MAP2K1,PDGFC,CITED2	6
LXR/RXR Activation	0.349	0.0661	-1.89	TLR4,IL1A,LDLR,NR1H3,IL1B,ACACA,ABCG1,S100A8	3
Interferon Signaling	1.71	0.167	-1.633	IFIT3,IFIT1,OAS1,IFI35,PSMB8,BCL2	1
ErbB2-ErbB3 Signaling	0.626	0.087	-1.342	JUN,FGFR1,NRG4,IRS2,CCND1,MAP2K1	3
p53 Signaling	0.876	0.0901	-1.134	PMAIP1,JUN,GADD45B,FGFR1,PLAGL1,CSNK1D,IRS2,TRIM29,CCND1,BCL2	2
Cardiac β-adrenergic Signaling	0.904	0.0876	-1	AKAP2,PDE4C,PPP1R10,PDE7B,PPP2R2A,PPP1R3C,RYR2,ADCY3,PPP2R5B,PRKAG2,TDP2,AKAP1	0
PPARα/RXRα Activation	0.555	0.073	-1	HSP90B1,JUN,TGFBR1,GK,PDIA3,TGFB1,TGFBR3,ADCY3,PRKAG2,IL1B,MAP2K1,TGS1,PRKCA	7
PTEN Signaling	0.536	0.0756	-1	TGFBR1,FGFR1,TGFBR3,FOXO3,ITGA5,CCND1,MAP2K1,EGFR,BCL2	4
Coagulation System	1.76	0.171	-0.816	KLKB1,PLAUR,PLAU,SERPINE1,F3,BDKRB1	1
HIPPO signaling	1.47	0.116	-0.816	CSNK1E,SAV1,TJP2,PPP1R10,PPP2R2A,PPP1R3C,PPP2R5B,CSNK1D,FRMD6,RASSF1	0
Activation of IRF by Cytosolic Pattern Recognition Receptors	0.496	0.0806	-0.447	IRF7,JUN,DDX58,MAPK9,IFIT2	3
Death Receptor Signaling	0.495	0.0761	-0.378	TNFRSF21,TIPARP,PARP8,BIRC3,ACTC1,PARP9,BCL2	2
MIF Regulation of Innate Immunity	1.45	0.146	0	TLR4,PLA2G4A,FOS,PLA2G4D,JUN,MAPK9	3
Dopamine Receptor Signaling	1.38	0.117	0	GCH1,PPP1R10,PPP2R2A,PPP1R3C,ADCY3,PPP2R5B,PRKAG2,SPR,SLC6A3	0
STAT3 Pathway	1.14	0.11	0	TGFBR1,FGFR1,TGFBR3,MAPK9,MAP2K1,CDC25A,EGFR,BCL2	4
LPS/IL-1 Mediated Inhibition of RXR Function	1.1	0.0856	0	IL1A,ACSL3,CPT1A,ABCC2,MAP3K1,NR1H3,MAPK9,ABCG1,TLR4,JUN,SCARB1,CHST11,NR5A2,IL1B,ALDH18A1,FABP3,ALDH3A1,HMGCS1,SLCO1B3	4
VDR/RXR Activation	1.01	0.103	0	IGFBP6,COL13A1,MXD1,IGFBP3,IGFBP5,HES1,IGFBP1,PRKCA	2
Induction of Apoptosis by HIV1	0.817	0.1	0	SLC25A13,SLC25A4,CXCR4,MAPK9,BIRC3,BCL2	2
OX40 Signaling Pathway	0.537	0.0787	0	JUN,HLA-A,HLA-B,MAPK9,TRAF5,HLA-E,BCL2	2
Protein Kinase A Signaling	1.29	0.0816	0.192	TGFBR1,PDIA3,PPP1R3C,MYLK3,PTPRF,DUSP2,AKAP2,DUSP5,GYS1,DUSP3,CAMK2D,PDE7B,PPP1R10,TGFB1,TDP2,MAP2K1,CDC25A,PRKCA,PDE4C,CHP1,ADCY3,RYR2,MAP3K1,PTCH1,PYGL,ANAPC13,CREM,KDELR3,PRKAG2,DUSP4,SIRPA,AKAP1	6
Insulin Receptor Signaling	1.34	0.0993	0.277	SCNN1A,FYN,GYS1,PPP1R10,FGFR1,PPP1R3C,FOXO3,RPTOR,PRKAG2,EIF2B3,IRS2,MAP2K1,PTPRF,EIF4EBP1	2
Tec Kinase Signaling	0.831	0.0824	0.277	TNFRSF21,VAV2,FOS,TLR4,FYN,RHOV,RHOB,FGFR1,MAPK9,ITGA5,IRS2,ACTC1,GNAL,PRKCA	5
Synaptic Long Term Depression	0.573	0.0753	0.302	PNPLA8,PLA2G4A,PLA2G4D,ABHD3,PPP2R2A,PDIA3,RYR2,PPP2R5B,MAP2K1,GNAL,PRKCA	3
PI3K/AKT Signaling	0.89	0.0887	0.333	HSP90B1,GYS1,PPP2R2A,FOXO3,PPP2R5B,ITGA5,MAP3K8,CCND1,MAP2K1,EIF4EBP1,BCL2	3
Antioxidant Action of Vitamin C	1.33	0.107	0.378	PNPLA8,SLC2A5,PLA2G4A,PLA2G4D,SLC2A1,ABHD3,CSF2RA,PDIA3,MAPK9,GLRX,SLC2A3	2
GM-CSF Signaling	1.14	0.11	0.378	RUNX1,ETS1,CAMK2D,CSF2RA,FGFR1,IRS2,CCND1,MAP2K1	3
Glioma Invasiveness Signaling	0.891	0.1	0.378	TIMP3,RHOV,RHOB,FGFR1,PLAUR,IRS2,PLAU	0
TREM1 Signaling	0.78	0.0933	0.378	CXCL8,TLR4,CXCL3,NOD2,CASP1,ITGA5,IL1B	3
Type II Diabetes Mellitus Signaling	0.299	0.063	0.378	PPARG,ACSL3,FGFR1,MAP3K1,PRKAG2,MAPK9,IRS2,PRKCA	2
Eicosanoid Signaling	2.68	0.164	0.447	PNPLA8,PLA2G4A,PTGFR,PTGES,ALOX12B,PLA2G4D,ALOX15B,AKR1C3,ABHD3,PTGS1,ALOX5AP	0
Calcium-induced T Lymphocyte Apoptosis	0.435	0.0758	0.447	HLA-A,HLA-B,CHP1,CABIN1,PRKCA	1
Paxillin Signaling	0.428	0.0708	0.447	ITGAE,ITGB2,FGFR1,ITGA5,MAPK9,IRS2,ACTC1,ITGA7	1
α-Adrenergic Signaling	0.367	0.069	0.447	GYS1,ADCY3,PRKAG2,PYGL,MAP2K1,PRKCA	2
NRF2-mediated Oxidative Stress Response	3.99	0.135	0.471	NQO2,ABCC2,HSPB8,GCLC,DNAJB2,JUN,SCARB1,FOSL1,IRS2,GCLM,FKBP5,MAP2K1,ACTC1,PRKCA,FGFR1,NQO1,MAP3K1,MAPK9,MAFK,MAFF,BACH1,GSR,FOS,MAPK7,AOX1,EPHX1	6
cAMP-mediated signaling	0.564	0.0717	0.535	HCAR3,PDE4C,ADCY3,OPRL1,AKAP2,CAMK2D,PDE7B,NPR3,CREM,TDP2,DUSP4,ADORA2B,MAP2K1,HCAR2,GNAL,AKAP1	1
PI3K Signaling in B Lymphocytes	1.99	0.117	0.577	VAV2,FOS,TLR4,FYN,JUN,CAMK2D,ATF3,PDIA3,ATF5,FOXO3,CHP1,ABL1,IRS2,PLEKHA1,MAP2K1	5
Role of Pattern Recognition Receptors in Recognition of Bacteria and Viruses	1.73	0.109	0.632	PTX3,CXCL8,IL1A,OAS1,FGFR1,MAPK9,TLR4,IRF7,NOD2,TGFB1,DDX58,CASP1,IL1B,IRS2,PRKCA	8
Cell Cycle: G1/S Checkpoint Regulation	2.32	0.156	0.707	HDAC6,CDKN2D,HDAC3,CCND3,PA2G4,TGFB1,PAK1IP1,ABL1,CCND1,CDC25A	3
VEGF Signaling	1.03	0.0971	0.707	VEGFA,FGFR1,FOXO3,EIF2B3,IRS2,ACTC1,MAP2K1,PDGFC,PRKCA,BCL2	2
IL-1 Signaling	0.737	0.0879	0.707	FOS,IL1A,JUN,MAP3K1,ADCY3,PRKAG2,MAPK9,GNAL	4
Synaptic Long Term Potentiation	0.358	0.0667	0.707	CAMK2D,PPP1R10,PDIA3,PPP1R3C,CHP1,PRKAG2,MAP2K1,PRKCA	3
Role of NFAT in Cardiac Hypertrophy	1.14	0.0885	0.728	TGFBR1,PDIA3,FGFR1,CHP1,ADCY3,MAP3K1,MEF2A,MAPK9,CABIN1,HDAC6,CAMK2D,HDAC3,TGFB1,PRKAG2,IRS2,MAP2K1,PRKCA	6
Inflammasome pathway	2.93	0.286	0.816	CXCL8,TLR4,NOD2,CASP1,IL1B,PANX1	3
Sumoylation Pathway	0.652	0.0833	0.816	ETS1,FOS,RHOV,JUN,RHOB,MAPK9,ISG20,RFC3	4
Melanocyte Development and Pigmentation Signaling	0.288	0.0632	0.816	FGFR1,ADCY3,PRKAG2,IRS2,MAP2K1,BCL2	1
Wnt/β-catenin Signaling	1.06	0.0888	0.832	FZD10,WNT10B,TGFBR1,PPP2R2A,FZD3,TGFBR3,PPP2R5B,CSNK1D,FZD1,CCND1,CSNK1E,JUN,TGFB1,NR5A2,LRP1	4
CDK5 Signaling	1.44	0.111	0.905	PPP1R10,PPP2R2A,PPP1R3C,ADCY3,PPP2R5B,ABL1,PRKAG2,MAPK9,MAPK7,MAP2K1,GNAL	2
Th2 Pathway	1.42	0.1	0.905	RUNX3,IL2RG,NOTCH3,TGFBR1,BHLHE41,HLA-A,CXCR4,TGFBR3,FGFR1,HLA-B,PSEN2,ITGB2,JUN,TGFB1,IRS2	3
Dopamine-DARPP32 Feedback in cAMP Signaling	0.563	0.0741	0.905	CSNK1E,PPP1R10,PPP2R2A,PDIA3,PPP1R3C,CREM,ADCY3,PPP2R5B,CHP1,CSNK1D,PRKAG2,PRKCA	2
mTOR Signaling	0.501	0.0704	0.905	DDIT4,PPP2R2A,FGFR1,PPP2R5B,PRR5L,PDGFC,EIF4EBP1,VEGFA,RHOV,RHOB,RPTOR,PRKAG2,IRS2,PRKCA	2
TNFR2 Signaling	1.55	0.172	1	FOS,JUN,MAP3K1,TNFAIP3,BIRC3	4
Complement System	1.16	0.135	1	ITGB2,CD55,C4BPB,C1QBP,CFH	0
B Cell Activating Factor Signaling	1.04	0.125	1	FOS,JUN,MAP3K1,MAPK9,TRAF5	3
TNFR1 Signaling	0.765	0.102	1	FOS,JUN,MAP3K1,TNFAIP3,BIRC3	4
Mouse Embryonic Stem Cell Pluripotency	0.721	0.0849	1	LIFR,FZD10,SMAD9,FZD3,FGFR1,IRS2,FZD1,MAP2K1,ID3	1
Retinoic acid Mediated Apoptosis Signaling	0.513	0.082	1	TIPARP,PARP8,TNFRSF10D,CRABP2,PARP9	1
Role of Wnt/GSK-3β Signaling in the Pathogenesis of Influenza	0.509	0.0789	1	CSNK1E,FZD10,WNT10B,FZD3,CSNK1D,FZD1	0
Role of NANOG in Mammalian Embryonic Stem Cell Pluripotency	0.5	0.0738	1	LIFR,FZD10,WNT10B,SMAD9,FZD3,FGFR1,IRS2,FZD1,MAP2K1	1
IL-17A Signaling in Airway Cells	0.494	0.0779	1	CXCL3,FGFR1,CCL20,MAPK9,IRS2,MAP2K1	2
Basal Cell Carcinoma Signaling	0.356	0.0694	1	FZD10,WNT10B,FZD3,PTCH1,FZD1	0
CNTF Signaling	0.274	0.0635	1	LIFR,FGFR1,IRS2,MAP2K1	1
ATM Signaling	0.273	0.0625	1	JUN,GADD45B,ABL1,MAPK9,CDC25A	2
PCP pathway	1.46	0.127	1.134	FZD10,JUN,WNT10B,SDC2,FZD3,MAPK9,FZD1,LGR4	3
Toll-like Receptor Signaling	1.11	0.108	1.134	TLR4,FOS,IL1A,JUN,TICAM2,MAP3K1,TNFAIP3,IL1B	5
Agrin Interactions at Neuromuscular Junction	0.915	0.101	1.134	ITGB2,JUN,ITGA5,NRG4,MAPK9,ACTC1,EGFR	3
BMP signaling pathway	0.76	0.0921	1.134	JUN,SMAD9,PRKAG2,SMAD6,MAPK9,MAP2K1,NOG	3
Corticotropin Releasing Hormone Signaling	0.644	0.0811	1.134	VEGFA,FOS,JUN,PTCH1,ADCY3,MEF2A,PRKAG2,MAP2K1,PRKCA	4
iCOS-iCOSL Signaling in T Helper Cells	0.34	0.0656	1.134	IL2RG,CAMK2D,HLA-A,FGFR1,HLA-B,CHP1,IRS2,PLEKHA1	0
AMPK Signaling	1.69	0.101	1.155	CPT1A,SLC2A1,PPP2R2A,FGFR1,PPP2R5B,PFKL,PFKP,CCND1,EIF4EBP1,GYS1,PFKFB4,FOXO3,RPTOR,PRKAG2,AK4,IRS2,ACACA,EEF2K,AK2	4
Phospholipase C Signaling	0.446	0.0675	1.155	FYN,CHP1,ADCY3,MEF2A,ITGA5,HDAC6,PLA2G4A,RHOV,PLA2G4D,HDAC3,RHOB,AHNAK,MAP2K1,ARHGEF10,RALGDS,PRKCA	2
Pancreatic Adenocarcinoma Signaling	1.93	0.119	1.265	TGFBR1,PA2G4,FGFR1,ABL1,MAPK9,PDGFC,CCND1,BCL2,VEGFA,TGFB1,IRS2,MAP2K1,RALGDS,EGFR	6
Telomerase Signaling	1.45	0.108	1.265	HDAC6,ETS1,HSP90B1,IL2RG,HDAC3,PPP2R2A,FGFR1,PPP2R5B,ABL1,IRS2,MAP2K1,EGFR	3
p70S6K Signaling	0.573	0.0763	1.265	IL2RG,PPP2R2A,PDIA3,FGFR1,PPP2R5B,IRS2,EEF2K,MAP2K1,PRKCA,EGFR	4
Colorectal Cancer Metastasis Signaling	1.59	0.0931	1.279	FZD10,WNT10B,TGFBR1,FZD3,FGFR1,ADCY3,MAPK9,FZD1,PDGFC,CCND1,VEGFA,TLR4,FOS,RHOV,JUN,RHOB,TGFB1,PRKAG2,IRS2,MAP2K1,RALGDS,LRP1,EGFR	8
Inhibition of Angiogenesis by TSP1	2.44	0.206	1.342	VEGFA,FYN,JUN,TGFBR1,SDC2,TGFB1,MAPK9	5
Oncostatin M Signaling	1.29	0.147	1.342	MT2A,TIMP3,OSMR,PLAU,MAP2K1	1
April Mediated Signaling	1.12	0.132	1.342	FOS,JUN,MAP3K1,MAPK9,TRAF5	3
Androgen Signaling	0.644	0.0811	1.342	POLR2G,HSPA4,CALR,JUN,PRKAG2,GTF2H2,CCND1,GNAL,PRKCA	3
Wnt/Ca+ pathway	0.585	0.0877	1.342	FZD10,PDIA3,FZD3,FZD1,PRKCA	2
Neuregulin Signaling	0.551	0.0795	1.342	HSP90B1,ITGA5,NRG4,ERRFI1,MAP2K1,PRKCA,EGFR	3
Non-Small Cell Lung Cancer Signaling	1.77	0.13	1.414	PA2G4,FGFR1,FOXO3,ABL1,IRS2,CCND1,MAP2K1,RASSF1,PRKCA,EGFR	4
Endothelin-1 Signaling	1.47	0.0963	1.414	PNPLA8,PDIA3,ABHD3,FGFR1,ADCY3,PTGS1,MAPK9,CASP4,FOS,PLA2G4A,PLA2G4D,JUN,SHC2,CASP1,IRS2,MAPK7,GNAL,PRKCA	6
CD40 Signaling	1.35	0.115	1.414	FOS,JUN,FGFR1,PTGS1,TNFAIP3,MAPK9,IRS2,TRAF5,MAP2K1	5
ILK Signaling	1.3	0.0918	1.414	MYH9,FN1,PPP2R2A,FGFR1,PPP2R5B,MUC1,MAPK9,PDGFC,CCND1,VEGFA,FOS,ITGB2,RHOV,JUN,RHOB,IRS2,TMSB10/TMSB4X,ACTC1	5
LPS-stimulated MAPK Signaling	0.832	0.093	1.414	TLR4,FOS,JUN,FGFR1,MAPK9,IRS2,MAP2K1,PRKCA	5
Sperm Motility	0.315	0.064	1.414	PNPLA8,PLA2G4A,PLA2G4D,PDE4C,ABHD3,PDIA3,PRKAG2,PRKCA	2
eNOS Signaling	0.842	0.0839	1.508	VEGFA,HSPA4,HSP90B1,FGFR1,ADCY3,PRKAG2,CAV1,IRS2,HSPA5,BDKRB1,PDGFC,NOSTRIN,PRKCA	2
Actin Cytoskeleton Signaling	0.29	0.0614	1.508	VAV2,MYH9,FN1,FGFR1,MYLK3,RDX,BRK1,ITGA5,PDGFC,CYFIP2,IRS2,TMSB10/TMSB4X,MAP2K1,ACTC1	3
Production of Nitric Oxide and Reactive Oxygen Species in Macrophages	1.61	0.0984	1.606	MAP3K15,PPP2R2A,FGFR1,PPP1R3C,PPP2R5B,MAP3K1,MAPK9,FOS,TLR4,RHOV,JUN,PPP1R10,RHOB,S100A8,IRS2,MAP3K8,MAP2K1,SIRPA,PRKCA	5
UVC-Induced MAPK Signaling	1.41	0.143	1.633	FOS,JUN,MAPK9,MAP2K1,PRKCA,EGFR	6
Acute Myeloid Leukemia Signaling	1.32	0.11	1.633	RUNX1,CSF2RA,FGFR1,IDH2,IRS2,CCND1,MAP2K1,EIF4EBP1,IDH1,PIM2	3
Aldosterone Signaling in Epithelial Cells	1.11	0.0904	1.633	PDIA3,HSPH1,FGFR1,HSPB8,DNAJC25,HSPD1,DNAJB2,HSPA5,SCNN1A,HSPA4,HSP90B1,HSPA13,IRS2,MAP2K1,PRKCA	3
Chemokine Signaling	0.59	0.0845	1.633	FOS,JUN,CAMK2D,CXCR4,MAP2K1,PRKCA	4
GDNF Family Ligand-Receptor Interactions	0.509	0.0789	1.633	FOS,JUN,FGFR1,MAPK9,IRS2,MAP2K1	4
Neurotrophin/TRK Signaling	0.509	0.0789	1.633	FOS,JUN,SPRY1,FGFR1,IRS2,MAP2K1	3
JAK/Stat Signaling	0.414	0.0723	1.633	FOS,PIAS2,JUN,FGFR1,IRS2,MAP2K1	3
G Beta Gamma Signaling	0.356	0.0682	1.633	CAV2,CAV1,PRKAG2,GNAL,PRKCA,EGFR	3
Glioma Signaling	2.19	0.127	1.667	PA2G4,FGFR1,ABL1,PDGFC,CCND1,IDH1,IGF2,CDKN2D,CAMK2D,IDH2,IRS2,MAP2K1,EGFR,PRKCA	4
Calcium Signaling	1.39	0.0955	1.667	RAP2B,RAP2A,CALR,TNNT1,MYH9,TNNT3,ATP2C1,ATP2B1,CHP1,RYR2,MEF2A,CABIN1,HDAC6,CAMK2D,HDAC3,PRKAG2,ACTC1	0
UVA-Induced MAPK Signaling	1.36	0.108	1.667	FOS,JUN,TIPARP,PDIA3,FGFR1,PARP8,MAPK9,IRS2,PARP9,PRKCA,EGFR	6
CD28 Signaling in T Helper Cells	0.775	0.084	1.667	FYN,FOS,JUN,HLA-A,FGFR1,MAP3K1,HLA-B,CHP1,MAPK9,IRS2,MAP2K1	4
Ephrin Receptor Signaling	0.598	0.0747	1.667	VEGFA,FYN,ITSN1,SORBS1,SDC2,CXCR4,EFNA3,ABL1,ITGA5,MAP2K1,PDGFC,GNAL,EFNA1	2
p38 MAPK Signaling	0.561	0.0769	1.667	PLA2G4A,IL1A,PLA2G4D,TGFBR1,TGFB1,MEF2A,IL1B,MKNK2,EEF2K	4
Gα12/13 Signaling	0.414	0.0692	1.667	VAV2,JUN,FGFR1,MAP3K1,MEF2A,MAPK9,IRS2,MAPK7,MAP2K1	4
TGF-β Signaling	2.68	0.149	1.732	RUNX3,TGFBR1,SMAD9,SMAD6,MAPK9,BCL2,FOS,IRF7,JUN,TGFB1,SERPINE1,MAP2K1,PMEPA1	6
Role of NFAT in Regulation of the Immune Response	0.642	0.0757	1.732	CSNK1E,FOS,FYN,JUN,HLA-A,FGFR1,HLA-B,CHP1,MEF2A,CSNK1D,IRS2,MAP2K1,GNAL,CABIN1	3
NF-κB Signaling	0.535	0.0722	1.732	TLR4,IL1A,TGFBR1,TGFBR3,FGFR1,MAP3K1,TDP2,IL1B,TNFAIP3,MAP3K8,IRS2,TRAF5,EGFR	5
Thrombin Signaling	0.343	0.064	1.732	PDIA3,FGFR1,ADCY3,GATA2,RHOV,CAMK2D,RHOB,IRS2,ARHGEF10,MAP2K1,GNAL,PRKCA,EGFR	4
ERK/MAPK Signaling	1.75	0.101	1.789	ETS1,PPARG,FYN,PPP2R2A,FGFR1,PPP1R3C,PPP2R5B,ITGA5,MKNK2,DUSP2,EIF4EBP1,PLA2G4A,FOS,PLA2G4D,PPP1R10,PRKAG2,IRS2,DUSP4,MAP2K1,PRKCA	5
B Cell Receptor Signaling	0.822	0.0811	1.807	VAV2,RAP2B,ETS1,MAP3K15,RAP2A,FGFR1,MAP3K1,ABL1,MAPK9,CAMK2D,JUN,PAG1,MAP3K8,IRS2,MAP2K1	5
IL-8 Signaling	1.28	0.0914	1.886	CXCL8,FGFR1,MAPK9,PDGFC,CCND1,BCL2,EIF4EBP1,VEGFA,FOS,ITGB2,RHOV,JUN,CCND3,RHOB,IRS2,MAP2K1,EGFR,PRKCA	10
CD27 Signaling in Lymphocytes	1.92	0.154	1.89	MAP3K15,FOS,JUN,MAP3K1,MAPK9,MAP3K8,TRAF5,MAP2K1	4
ERK5 Signaling	1.07	0.111	1.89	FOS,FOXO3,MEF2A,MAP3K8,FOSL1,MAPK7,EGFR	3
PAK Signaling	0.388	0.0693	1.89	PAK1IP1,FGFR1,ITGA5,MAPK9,IRS2,MAP2K1,PDGFC	2
Gαs Signaling	0.311	0.0642	1.89	HCAR3,RYR2,ADCY3,PRKAG2,ADORA2B,HCAR2,MAP2K1	1
Ceramide Signaling	1.27	0.108	1.897	FOS,JUN,PPP2R2A,FGFR1,MAP3K1,PPP2R5B,IRS2,CERK,MAP2K1,BCL2	3
CXCR4 Signaling	0.531	0.0727	1.897	FOS,RHOV,JUN,RHOB,CXCR4,FGFR1,ADCY3,MAPK9,IRS2,MAP2K1,GNAL,PRKCA	5
Cholecystokinin/Gastrin-mediated Signaling	2.11	0.129	1.941	IL1A,MEF2A,MAPK9,FOS,RHOV,JUN,RHOB,CREM,IL1B,MAPK7,MAP2K1,PRKCA,EGFR	8
PKCθ Signaling in T Lymphocytes	1.25	0.0985	1.941	VAV2,MAP3K15,FYN,HLA-A,FGFR1,CHP1,MAP3K1,HLA-B,FOS,JUN,CAMK2D,MAP3K8,IRS2	3
Integrin Signaling	0.944	0.0822	2	RAP2B,RAP2A,FYN,TSPAN5,FGFR1,ABL1,MYLK3,ITGA5,ITGAE,ITGB2,RHOV,RHOB,TSPAN1,CAV1,IRS2,MAP2K1,ACTC1,ITGA7	2
Macropinocytosis Signaling	0.439	0.0741	2	ITGB2,FGFR1,ITGA5,IRS2,PDGFC,PRKCA	1
Cardiac Hypertrophy Signaling	1.12	0.0851	2.065	MAP3K15,TGFBR1,PDIA3,FGFR1,CHP1,ADCY3,MAP3K1,MEF2A,MAPK9,EIF2B3,ADSS,RHOV,JUN,RHOB,TGFB1,PRKAG2,MAP3K8,IRS2,MAP2K1,GNAL	6
Renin-Angiotensin Signaling	0.962	0.0917	2.111	FOS,JUN,FGFR1,MAP3K1,SHC2,ADCY3,PRKAG2,MAPK9,IRS2,MAP2K1,PRKCA	5
VEGF Family Ligand-Receptor Interactions	1.08	0.102	2.121	VEGFA,PLA2G4A,FOS,PLA2G4D,FGFR1,IRS2,MAP2K1,PRKCA,NRP1	4
Relaxin Signaling	0.683	0.0789	2.121	VEGFA,FOS,JUN,PDE4C,PDE7B,FGFR1,ADCY3,PRKAG2,TDP2,IRS2,MAP2K1,GNAL	3
Neuropathic Pain Signaling In Dorsal Horn Neurons	0.417	0.0702	2.121	FOS,KCNN1,CAMK2D,PDIA3,FGFR1,PRKAG2,IRS2,PRKCA	3
NGF Signaling	0.387	0.0684	2.121	MAP3K15,FGFR1,MAP3K1,MAPK9,IRS2,MAP3K8,MAPK7,MAP2K1	2
Th1 Pathway	0.368	0.0667	2.121	ITGB2,RUNX3,NFIL3,NOTCH3,HLA-A,FGFR1,HLA-B,PSEN2,IRS2	0
HMGB1 Signaling	2.19	0.12	2.138	CXCL8,IL1A,FGFR1,MAPK9,HMGB1,TLR4,FOS,RHOV,KAT6B,JUN,RHOB,TGFB1,IL1B,IRS2,SERPINE1,MAP2K1	8
Glioblastoma Multiforme Signaling	0.999	0.0881	2.138	FZD10,WNT10B,PDIA3,FZD3,FGFR1,FZD1,PDGFC,CCND1,IGF2,RHOV,RHOB,IRS2,MAP2K1,EGFR	4
IL-2 Signaling	0.726	0.0938	2.236	FOS,IL2RG,JUN,FGFR1,IRS2,MAP2K1	3
ErbB4 Signaling	0.573	0.0833	2.236	FGFR1,NRG4,PSEN2,IRS2,MAP2K1,PRKCA	2
Growth Hormone Signaling	0.439	0.0741	2.236	FOS,IGF2,FGFR1,IGFBP3,IRS2,PRKCA	3
RANK Signaling in Osteoclasts	1.73	0.119	2.309	MAP3K15,FOS,JUN,FGFR1,MAP3K1,CHP1,MAPK9,IRS2,MAP3K8,TRAF5,BIRC3,MAP2K1	5
HGF Signaling	1.67	0.113	2.309	ETS1,FOS,MAP3K15,JUN,FGFR1,MAP3K1,MAPK9,ITGA5,MAP3K8,IRS2,MAP2K1,CCND1,PRKCA	7
Acute Phase Response Signaling	1.06	0.0888	2.309	IL1A,C4BPB,FN1,MAP3K1,MAPK9,CP,FOS,KLKB1,JUN,IL1B,OSMR,SERPINE1,CRABP2,NOLC1,MAP2K1	7
GNRH Signaling	1.96	0.116	2.324	MAP3K15,ADCY3,MAP3K1,MAPK9,DNM1,FOS,CAMK2D,JUN,PRKAG2,GNRH1,MAP3K8,MAPK7,MAP2K1,EGFR,PRKCA	6
UVB-Induced MAPK Signaling	1.76	0.136	2.333	FOS,JUN,FGFR1,MAPK9,IRS2,MAP2K1,EIF4EBP1,PRKCA,EGFR	7
Nitric Oxide Signaling in the Cardiovascular System	0.84	0.0885	2.333	VEGFA,HSP90B1,FGFR1,RYR2,CAV1,PRKAG2,IRS2,MAP2K1,PDGFC,PRKCA	3
Sphingosine-1-phosphate Signaling	0.488	0.0732	2.333	RHOV,RHOB,PDIA3,FGFR1,ADCY3,CASP1,CASP4,IRS2,PDGFC	2
P2Y Purigenic Receptor Signaling Pathway	0.395	0.0682	2.333	FOS,JUN,PDIA3,FGFR1,ADCY3,PRKAG2,IRS2,MAP2K1,PRKCA	5
Renal Cell Carcinoma Signaling	2.03	0.136	2.449	VEGFA,ETS1,FOS,JUN,SLC2A1,TGFB1,FGFR1,EGLN3,IRS2,FH,MAP2K1	5
IGF-1 Signaling	1.58	0.113	2.449	IGFBP4,FOS,IGFBP6,JUN,FGFR1,FOXO3,IGFBP3,PRKAG2,IGFBP5,IRS2,IGFBP1,MAP2K1	4
Thrombopoietin Signaling	0.705	0.0923	2.449	FOS,JUN,FGFR1,IRS2,MAP2K1,PRKCA	4
PDGF Signaling	1.35	0.111	2.53	FOS,JUN,FGFR1,MAP3K1,CAV1,ABL1,IRS2,MAP2K1,PDGFC,PRKCA	5
IL-6 Signaling	0.625	0.0787	2.53	VEGFA,CXCL8,FOS,IL1A,JUN,FGFR1,MAPK9,IL1B,IRS2,MAP2K1	7
Prolactin Signaling	0.895	0.0964	2.646	FYN,FOS,JUN,FGFR1,IRS2,NMI,MAP2K1,PRKCA	4
Melatonin Signaling	0.868	0.0986	2.646	CAMK2D,RORA,PDIA3,GNRH1,PRKAG2,MAP2K1,PRKCA	3
EGF Signaling	1.29	0.118	2.828	FOS,JUN,FGFR1,MAP3K1,IRS2,MAP2K1,PRKCA,EGFR	5
Huntington's Disease Signaling	0.416	0.0664	2.828	FGFR1,MAPK9,CASP4,RCOR2,HSPA5,TAF9B,DNM1,POLR2G,HDAC6,HSPA4,JUN,HDAC3,CASP1,IRS2,EGFR,PRKCA	5
Rac Signaling	0.387	0.0684	2.828	JUN,CYFIP2,FGFR1,MAP3K1,BRK1,ITGA5,IRS2,MAP2K1	2
Glycolysis I	6.06	0.4	NaN	PGK1,ENO1,GPI,TPI1,PGAM1,ENO2,ALDOA,PFKP,PFKL,ALDOC	0
Caveolar-mediated Endocytosis Signaling	4.13	0.197	NaN	FYN,ITSN1,HLA-A,HLA-B,ABL1,ITGA5,ITGAE,ITGB2,CD55,CAV1,ACTC1,ITGA7,EGFR,PRKCA	3
Molecular Mechanisms of Cancer	3.48	0.107	NaN	RAP2B,FZD10,FYN,RAP2A,TGFBR1,WNT10B,PA2G4,FZD3,ABL1,PSEN2,FZD1,CCND1,BCL2,CAMK2D,JUN,RHOB,CCND3,TGFB1,IRS2,MAP2K1,BIRC3,RALGDS,PRKCA,CDC25A,PMAIP1,SMAD9,FGFR1,PTCH1,ADCY3,SMAD6,MAPK9,ITGA5,FOS,CDKN2D,RHOV,PRKAG2,RBPJ,ARHGEF10,LRP1,GNAL	10
Gluconeogenesis I	3.28	0.28	NaN	PGK1,ENO1,GPI,PGAM1,ENO2,ALDOA,ALDOC	0
Role of IL-17A in Psoriasis	3.17	0.385	NaN	CXCL8,CXCL3,S100A9,CCL20,S100A8	1
Hepatic Fibrosis / Hepatic Stellate Cell Activation	3.16	0.126	NaN	IGFBP4,CXCL8,IL1A,MYH9,TGFBR1,FN1,FGFR1,IGFBP5,PDGFC,BCL2,VEGFA,COL5A1,TLR4,CXCL3,IGF2,COL6A1,COL13A1,TGFB1,IGFBP3,IL1B,SERPINE1,EGFR,COL7A1	8
Glutathione Redox Reactions II	3.08	0.75	NaN	GSR,PDIA3,GLRX	1
Virus Entry via Endocytic Pathways	2.93	0.147	NaN	FYN,ITSN1,HLA-A,FGFR1,HLA-B,ABL1,ITGA5,FOLR1,DNM1,ITGB2,CD55,CAV1,IRS2,ACTC1,PRKCA	2
Unfolded protein response	2.89	0.185	NaN	PPARG,HSPA4,CALR,P4HB,HSP90B1,INSIG1,HSPH1,CANX,HSPA5,BCL2	1
Glucocorticoid Receptor Signaling	2.61	0.105	NaN	TGFBR1,SLPI,GTF2H2,HSPA5,TSC22D3,BCL2,HMGB1,CXCL3,HSPA4,HSP90B1,JUN,TGFB1,FOXO3,IRS2,SERPINE1,FKBP5,MAP2K1,CXCL8,CDKN1C,FGFR1,CHP1,MAP3K1,MAPK9,TAF9B,POLR2G,FOS,PRKAG2,IL1B,NRIP1,PLAU	9
Circadian Rhythm Signaling	2.51	0.212	NaN	CSNK1E,PER1,ARNTL,BHLHE41,BHLHE40,CSNK1D,CRY1	0
UDP-N-acetyl-D-galactosamine Biosynthesis II	2.51	0.364	NaN	GNPDA1,GPI,HK2,UAP1	1
IL-17A Signaling in Gastric Cells	2.5	0.24	NaN	CXCL8,FOS,JUN,CCL20,MAPK9,EGFR	5
Spermine Biosynthesis	2.44	1	NaN	SMS,AMD1	0
All-trans-decaprenyl Diphosphate Biosynthesis	2.44	1	NaN	PDSS1,PDSS2	0
Cysteine Biosynthesis/Homocysteine Degradation	2.44	1	NaN	CBS/CBSL,CTH	0
Glycogen Biosynthesis II (from UDP-D-Glucose)	2.42	0.5	NaN	GYS1,GYG1,GBE1	0
GDP-mannose Biosynthesis	2.42	0.5	NaN	GPI,GMPPA,MPI	0
Atherosclerosis Signaling	2.39	0.126	NaN	PNPLA8,CXCL8,IL1A,ALOX12B,ABHD3,CXCR4,PDGFC,F3,GLG1,ITGB2,PLA2G4A,ALOX15B,PLA2G4D,TGFB1,IL1B,S100A8	5
TR/RXR Activation	2.22	0.133	NaN	ENO1,SLC16A3,AKR1C1/AKR1C2,HDAC3,LDLR,AKR1C3,SCARB1,SLC2A1,FGFR1,ACACA,IRS2,PFKP,DIO2	1
Antigen Presentation Pathway	2.16	0.184	NaN	CALR,HLA-A,PDIA3,HLA-B,CANX,PSMB8,HLA-E	2
Colanic Acid Building Blocks Biosynthesis	2.09	0.286	NaN	TSTA3,GPI,GMPPA,MPI	0
Neuroprotective Role of THOP1 in Alzheimer's Disease	2.03	0.175	NaN	MME,HLA-A,HLA-B,GNRH1,PRKAG2,HLA-E,APP	1
Aryl Hydrocarbon Receptor Signaling	1.98	0.114	NaN	IL1A,NQO2,NQO1,CCND1,AHRR,FOS,HSP90B1,JUN,CCND3,TGFB1,NFIA,IL1B,ALDH18A1,NFIB,NRIP1,ALDH3A1	7
Glutathione Biosynthesis	1.98	0.667	NaN	GCLC,GCLM	0
Tetrahydrobiopterin Biosynthesis I	1.98	0.667	NaN	GCH1,SPR	0
Tetrahydrobiopterin Biosynthesis II	1.98	0.667	NaN	GCH1,SPR	0
γ-glutamyl Cycle	1.87	0.25	NaN	GGCT,GCLC,GCLM,CHAC2	0
Ovarian Cancer Signaling	1.87	0.111	NaN	FZD10,WNT10B,PA2G4,FZD3,FGFR1,PTGS1,ABL1,FZD1,PDGFC,CCND1,BCL2,VEGFA,PRKAG2,IRS2,MAP2K1,EGFR	3
Sucrose Degradation V (Mammalian)	1.85	0.333	NaN	TPI1,ALDOA,ALDOC	0
Heme Biosynthesis from Uroporphyrinogen-III I	1.7	0.5	NaN	UROD,FECH	0
Regulation of IL-2 Expression in Activated and Anergic T Lymphocytes	1.7	0.127	NaN	VAV2,FYN,FOS,JUN,TGFBR1,TGFB1,MAP3K1,CHP1,MAPK9,MAP2K1	7
Agranulocyte Adhesion and Diapedesis	1.69	0.101	NaN	CXCL8,IL1A,MYH9,FN1,CXCR4,CKLF,RDX,ITGA5,CCL20,CLDN7,GLG1,ITGB2,HRH1,CXCL3,CXCL16,CCL28,IL1B,CXCL2,ACTC1	4
Factors Promoting Cardiogenesis in Vertebrates	1.65	0.12	NaN	FZD10,TGFBR1,SMAD9,TGFB1,FZD3,TGFBR3,CDC6,FZD1,NOG,LRP1,PRKCA	3
Superpathway of Cholesterol Biosynthesis	1.61	0.179	NaN	FDPS,SQLE,IDI1,MSMO1,HMGCS1	0
Cell Cycle Control of Chromosomal Replication	1.6	0.158	NaN	MCM3,MCM6,CDC45,CDC6,ORC5,DBF4	1
Purine Nucleotides De Novo Biosynthesis II	1.6	0.273	NaN	ADSS,PFAS,ATIC	0
Role of MAPK Signaling in the Pathogenesis of Influenza	1.54	0.125	NaN	PNPLA8,PLA2G4A,PLA2G4D,ABHD3,MAPK9,MAP2K1,RABGEF1,PRKCA,BCL2	3
Hepatic Cholestasis	1.51	0.101	NaN	CXCL8,IL1A,TJP2,ABCC2,ADCY3,NR1H3,MAPK9,TLR4,JUN,TGFB1,PPRC1,PRKAG2,NR5A2,IL1B,SLCO1B3,PRKCA	7
Adipogenesis pathway	1.5	0.104	NaN	PPARG,FZD10,ARNTL,WNT10B,SMAD9,FZD3,FGFR1,GTF2H2,SAP30,FZD1,HDAC6,HDAC3,KAT6B,TGFB1	1
Trans, trans-farnesyl Diphosphate Biosynthesis	1.49	0.4	NaN	FDPS,IDI1	0
Role of Macrophages, Fibroblasts and Endothelial Cells in Rheumatoid Arthritis	1.46	0.0874	NaN	FZD10,IL1A,FN1,WNT10B,FZD3,PDIA3,IL32,FZD1,CCND1,PDGFC,VEGFA,JUN,CAMK2D,TGFB1,IRS2,TRAF5,MAP2K1,PRKCA,CXCL8,FGFR1,CHP1,MAPK9,IL7,FOS,TLR4,IL1B,LRP1	12
RAR Activation	1.41	0.0947	NaN	SMAD9,AKR1C3,ADCY3,MAP3K1,SMAD6,GTF2H2,MAPK9,VEGFA,FOS,JUN,TGFB1,IGFBP3,PRKAG2,NRIP1,CRABP2,MAP2K1,CITED2,PRKCA	8
Granulocyte Adhesion and Diapedesis	1.41	0.096	NaN	CXCL8,IL1A,CXCR4,CKLF,RDX,ITGA5,CCL20,CLDN7,GLG1,ITGB2,CXCL16,CXCL3,HRH1,SDC2,CCL28,IL1B,CXCL2	4
Histidine Degradation VI	1.4	0.231	NaN	CYP11A1,AMDHD1,CYP4F11	0
Role of Osteoblasts, Osteoclasts and Chondrocytes in Rheumatoid Arthritis	1.38	0.0905	NaN	FZD10,IL1A,WNT10B,SMAD9,FZD3,FGFR1,CHP1,SMAD6,ITGA5,MAPK9,FZD1,IL7,BCL2,FOS,JUN,TGFB1,IL1B,IRS2,TRAF5,BIRC3,LRP1	7
Xenobiotic Metabolism Signaling	1.38	0.0871	NaN	MAP3K15,IL1A,PPP2R2A,NQO2,ABCC2,PPP2R5B,GCLC,HSP90B1,CAMK2D,CHST11,IRS2,MAP2K1,ALDH3A1,CITED2,PRKCA,FGFR1,NQO1,MAP3K1,MAPK9,AHRR,IL1B,MAP3K8,ALDH18A1,NRIP1,MAPK7	6
HIF1α Signaling	1.35	0.104	NaN	VEGFA,SLC2A5,EGLN1,JUN,SLC2A1,FGFR1,MAPK9,EGLN3,IRS2,MAPK7,PDGFC,SLC2A3	2
NAD Biosynthesis III	1.33	0.333	NaN	NMNAT2,NAMPT	0
Chronic Myeloid Leukemia Signaling	1.31	0.106	NaN	HDAC6,HDAC3,TGFBR1,MECOM,PA2G4,TGFB1,FGFR1,ABL1,IRS2,CCND1,MAP2K1	4
Reelin Signaling in Neurons	1.3	0.109	NaN	ITGB2,FYN,FGFR1,ITGA5,MAPK9,LRP8,IRS2,VLDLR,ARHGEF10,APP	2
Triacylglycerol Biosynthesis	1.24	0.13	NaN	AGPAT5,PORCN,PLPP3,DGAT2,LPIN3,ELOVL6	0
Vitamin-C Transport	1.24	0.2	NaN	SLC2A1,GLRX,SLC2A3	0
Germ Cell-Sertoli Cell Junction Signaling	1.23	0.0925	NaN	MAP3K15,TUBB3,TGFBR1,FGFR1,MAP3K1,MAPK9,RHOV,TUBA1A,RHOB,SORBS1,TGFB1,MAP3K8,IRS2,MAP2K1,ACTC1,RAB8B	5
Salvage Pathways of Pyrimidine Ribonucleotides	1.22	0.105	NaN	UPRT,CDK18,APOBEC3B,CSNK1D,MAPK9,AK4,MAP3K8,MAPK7,MAP2K1,CDA	2
Glutamine Biosynthesis I	1.22	1	NaN	GLUL	0
L-cysteine Degradation II	1.22	1	NaN	CTH	0
Asparagine Biosynthesis I	1.22	1	NaN	ASNS	0
D-mannose Degradation	1.22	1	NaN	MPI	0
NAD Biosynthesis from 2-amino-3-carboxymuconate Semialdehyde	1.2	0.286	NaN	ABL1,NMNAT2	0
Role of Tissue Factor in Cancer	1.19	0.0984	NaN	VEGFA,CXCL8,FYN,P4HB,PDXP,FGFR1,PLAUR,IL1B,IRS2,F3,PRKCA,EGFR	5
Regulation of the Epithelial-Mesenchymal Transition Pathway	1.19	0.0899	NaN	ETS1,FZD10,LOX,WNT10B,TGFBR1,NOTCH3,TWIST2,FZD3,FGFR1,PSEN2,FZD1,PYGO1,TGFB1,IRS2,RBPJ,MAP2K1,EGFR	5
Methylglyoxal Degradation III	1.17	0.188	NaN	AKR1C1/AKR1C2,AKR1C3,AKR1B10	0
Sertoli Cell-Sertoli Cell Junction Signaling	1.14	0.0899	NaN	MAP3K15,TUBB3,TJP2,TGFBR3,MAP3K1,ITGA5,MAPK9,CLDN7,TUBA1A,JUN,SORBS1,PRKAG2,MAP3K8,MAP2K1,ACTC1,RAB8B	4
Notch Signaling	1.12	0.132	NaN	NOTCH3,PSEN2,RBPJ,HES1,HEY1	0
Bladder Cancer Signaling	1.1	0.103	NaN	VEGFA,CXCL8,PA2G4,ABL1,CCND1,MAP2K1,PDGFC,RASSF1,EGFR	4
Ubiquinol-10 Biosynthesis (Eukaryotic)	1.1	0.176	NaN	CYP11A1,BCKDHA,CYP4F11	0
Superpathway of Geranylgeranyldiphosphate Biosynthesis I (via Mevalonate)	1.1	0.176	NaN	FDPS,IDI1,HMGCS1	0
Airway Pathology in Chronic Obstructive Pulmonary Disease	1.1	0.25	NaN	CXCL8,CXCL3	1
Histidine Degradation III	1.1	0.25	NaN	MTHFD1,AMDHD1	0
Salvage Pathways of Pyrimidine Deoxyribonucleotides	1.1	0.25	NaN	APOBEC3B,CDA	0
Gap Junction Signaling	1.08	0.0893	NaN	TUBB3,PDIA3,FGFR1,ADCY3,CSNK1D,CSNK1E,TUBA1A,PRKAG2,CAV1,IRS2,MAPK7,MAP2K1,ACTC1,EGFR,PRKCA	6
Amyloid Processing	1.07	0.118	NaN	CSNK1E,CSNK1D,PRKAG2,PSEN2,BACE2,APP	1
Docosahexaenoic Acid (DHA) Signaling	1.04	0.115	NaN	FGFR1,BIK,IL1B,IRS2,APP,BCL2	2
Estrogen-Dependent Breast Cancer Signaling	1.04	0.104	NaN	FOS,JUN,FGFR1,HSD17B11,IRS2,AKR1B15,CCND1,EGFR	4
Th1 and Th2 Activation Pathway	1.03	0.0865	NaN	RUNX3,IL2RG,TGFBR1,NOTCH3,BHLHE41,HLA-A,CXCR4,TGFBR3,FGFR1,HLA-B,PSEN2,ITGB2,NFIL3,JUN,TGFB1,IRS2	3
Prostanoid Biosynthesis	1.01	0.222	NaN	PTGES,PTGS1	0
Phosphatidylethanolamine Biosynthesis II	1.01	0.222	NaN	PCYT2,SELENOI	0
Heme Biosynthesis II	1.01	0.222	NaN	UROD,FECH	0
GADD45 Signaling	0.986	0.158	NaN	GADD45B,CCND3,CCND1	2
Cysteine Biosynthesis III (mammalia)	0.986	0.158	NaN	CBS/CBSL,PRMT3,CTH	0
IL-12 Signaling and Production in Macrophages	0.985	0.089	NaN	PPARG,TLR4,JMJD6,FOS,JUN,TGFB1,FGFR1,MAPK9,MAP3K8,S100A8,IRS2,MAP2K1,PRKCA	6
Role of IL-17A in Arthritis	0.965	0.104	NaN	CXCL8,CXCL3,FGFR1,CCL20,MAPK9,IRS2,MAP2K1	3
Role of CHK Proteins in Cell Cycle Checkpoint Control	0.948	0.109	NaN	PPP2R2A,PPP2R5B,CLSPN,CDC25A,RFC3,RAD1	0
Dolichol and Dolichyl Phosphate Biosynthesis	0.932	0.5	NaN	DOLK	0
Epoxysqualene Biosynthesis	0.932	0.5	NaN	SQLE	0
Lipoate Biosynthesis and Incorporation II	0.932	0.5	NaN	LIAS	0
Glycine Biosynthesis III	0.932	0.5	NaN	AGXT	0
S-methyl-5'-thioadenosine Degradation II	0.932	0.5	NaN	MTAP	0
Alanine Degradation III	0.932	0.5	NaN	GPT2	0
Alanine Biosynthesis II	0.932	0.5	NaN	GPT2	0
Uridine-5'-phosphate Biosynthesis	0.932	0.5	NaN	CAD	0
Spermidine Biosynthesis I	0.932	0.5	NaN	AMD1	0
L-glutamine Biosynthesis II (tRNA-dependent)	0.932	0.5	NaN	QRSL1	0
GDP-L-fucose Biosynthesis I (from GDP-D-mannose)	0.932	0.5	NaN	TSTA3	0
Putrescine Biosynthesis III	0.932	0.5	NaN	ODC1	0
Glutamate Dependent Acid Resistance	0.932	0.5	NaN	GAD1	0
Ketogenesis	0.926	0.2	NaN	HMGCL,HMGCS1	0
Calcium Transport I	0.926	0.2	NaN	ATP2C1,ATP2B1	0
Pregnenolone Biosynthesis	0.926	0.2	NaN	CYP11A1,CYP4F11	0
3-phosphoinositide Biosynthesis	0.895	0.0825	NaN	FYN,FGFR1,PPP2R5B,STYX,PTPRF,DUSP2,DUSP5,MTMR4,PDXP,PPP1R1C,IRS2,SIRPA,PPFIA4,EGFR,CDC25A,NUDT1	2
Endoplasmic Reticulum Stress Pathway	0.886	0.143	NaN	CALR,HSP90B1,HSPA5	0
ErbB Signaling	0.863	0.0918	NaN	FOS,JUN,FGFR1,NRG4,MAPK9,IRS2,MAP2K1,PRKCA,EGFR	6
CTLA4 Signaling in Cytotoxic T Lymphocytes	0.844	0.0909	NaN	FYN,AP1M2,HLA-A,PPP2R2A,FGFR1,AP1S2,HLA-B,PPP2R5B,IRS2	0
Nur77 Signaling in T Lymphocytes	0.841	0.102	NaN	HLA-A,HLA-B,CHP1,MAPK7,CABIN1,BCL2	0
MSP-RON Signaling Pathway	0.841	0.102	NaN	ITGB2,TLR4,KLKB1,FGFR1,IRS2,ACTC1	0
Polyamine Regulation in Colon Cancer	0.841	0.136	NaN	PPARG,MXD1,ODC1	0
D-myo-inositol (1,4,5,6)-Tetrakisphosphate Biosynthesis	0.839	0.0851	NaN	DUSP5,MTMR4,PDXP,PPP2R5B,PPP1R1C,STYX,PTPRF,DUSP2,SIRPA,CDC25A,PPFIA4,NUDT1	1
D-myo-inositol (3,4,5,6)-tetrakisphosphate Biosynthesis	0.839	0.0851	NaN	DUSP5,MTMR4,PDXP,PPP2R5B,PPP1R1C,STYX,PTPRF,DUSP2,SIRPA,CDC25A,PPFIA4,NUDT1	1
Ephrin A Signaling	0.817	0.1	NaN	VAV2,FYN,FGFR1,EFNA3,IRS2,EFNA1	1
Cell Cycle Regulation by BTG Family Proteins	0.801	0.114	NaN	PPP2R2A,PPP2R5B,BTG1,CCND1	1
Differential Regulation of Cytokine Production in Intestinal Epithelial Cells by IL-17A and IL-17F	0.799	0.13	NaN	IL1A,IL1B,DEFB1	2
Glycogen Degradation II	0.793	0.167	NaN	PYGL,MTAP	0
Graft-versus-Host Disease Signaling	0.791	0.104	NaN	IL1A,HLA-A,HLA-B,IL1B,HLA-E	2
Crosstalk between Dendritic Cells and Natural Killer Cells	0.774	0.0899	NaN	TLR4,IL2RG,CAMK2D,HLA-A,HLA-B,FSCN2,ACTC1,HLA-E	0
Methylglyoxal Degradation I	0.769	0.333	NaN	HAGH	0
5-aminoimidazole Ribonucleotide Biosynthesis I	0.769	0.333	NaN	PFAS	0
Thyronamine and Iodothyronamine Metabolism	0.769	0.333	NaN	DIO2	0
Inosine-5'-phosphate Biosynthesis II	0.769	0.333	NaN	ATIC	0
Biotin-carboxyl Carrier Protein Assembly	0.769	0.333	NaN	ACACA	1
Thyroid Hormone Metabolism I (via Deiodination)	0.769	0.333	NaN	DIO2	0
Oxidized GTP and dGTP Detoxification	0.769	0.333	NaN	NUDT1	0
N-acetylglucosamine Degradation I	0.769	0.333	NaN	GNPDA1	0
Cancer Drug Resistance By Drug Efflux	0.765	0.102	NaN	ABCC2,ABCG2,FOXO3,PDK1,MAP2K1	1
Cholesterol Biosynthesis I	0.737	0.154	NaN	SQLE,MSMO1	0
Mevalonate Pathway I	0.737	0.154	NaN	IDI1,HMGCS1	0
Bile Acid Biosynthesis, Neutral Pathway	0.737	0.154	NaN	AKR1C1/AKR1C2,AKR1C3	0
Cholesterol Biosynthesis II (via 24,25-dihydrolanosterol)	0.737	0.154	NaN	SQLE,MSMO1	0
Cholesterol Biosynthesis III (via Desmosterol)	0.737	0.154	NaN	SQLE,MSMO1	0
PXR/RXR Activation	0.705	0.0923	NaN	CPT1A,ABCC2,FOXO3,PRKAG2,IGFBP1,SLCO1B3	0
Pyridoxal 5'-phosphate Salvage Pathway	0.705	0.0923	NaN	CDK18,CSNK1D,MAPK9,MAP3K8,MAPK7,MAP2K1	2
Hypoxia Signaling in the Cardiovascular System	0.705	0.0923	NaN	VEGFA,P4HB,HSP90B1,JUN,NQO1,CSNK1D	1
Lipid Antigen Presentation by CD1	0.688	0.115	NaN	CALR,PDIA3,CANX	2
Androgen Biosynthesis	0.687	0.143	NaN	SRD5A3,AKR1C3	0
Superpathway of Citrulline Metabolism	0.687	0.143	NaN	ALDH18A1,ASL	0
Glycogen Degradation III	0.687	0.143	NaN	PYGL,MTAP	0
Prostate Cancer Signaling	0.685	0.0851	NaN	HSP90B1,PA2G4,FGFR1,ABL1,IRS2,CCND1,MAP2K1,BCL2	2
Mitotic Roles of Polo-Like Kinase	0.684	0.0909	NaN	HSP90B1,PPP2R2A,TGFB1,PPP2R5B,ANAPC13,CDC25A	1
Netrin Signaling	0.684	0.103	NaN	RYR2,UNC5B,CHP1,PRKAG2	0
tRNA Splicing	0.684	0.103	NaN	PDE4C,PDE7B,TDP2,TSEN2	0
Inhibition of Matrix Metalloproteases	0.684	0.103	NaN	TIMP3,SDC2,TFPI2,LRP1	1
G-Protein Coupled Receptor Signaling	0.677	0.0735	NaN	FYN,HCAR3,PDE4C,FGFR1,ADCY3,OPRL1,HRH1,CAMK2D,NPR3,PDE7B,PRKAG2,TDP2,IRS2,DUSP4,ADORA2B,MAP3K8,MAP2K1,HCAR2,GNAL,PRKCA	2
T Cell Receptor Signaling	0.674	0.0826	NaN	VAV2,FYN,FOS,JUN,PAG1,FGFR1,MAP3K1,IRS2,MAP2K1	4
Semaphorin Signaling in Neurons	0.669	0.0943	NaN	FYN,RHOV,RHOB,DPYSL3,NRP1	1
Thyroid Cancer Signaling	0.657	0.1	NaN	PPARG,CXCL8,CCND1,MAP2K1	3
Arsenate Detoxification I (Glutaredoxin)	0.657	0.25	NaN	GLRX2	0
Pentose Phosphate Pathway (Oxidative Branch)	0.657	0.25	NaN	G6PD	0
PRPP Biosynthesis I	0.657	0.25	NaN	PRPS1	0
Branched-chain α-keto acid Dehydrogenase Complex	0.657	0.25	NaN	BCKDHA	0
Ascorbate Recycling (Cytosolic)	0.657	0.25	NaN	GLRX	0
Geranylgeranyldiphosphate Biosynthesis	0.657	0.25	NaN	FDPS	0
Proline Biosynthesis I	0.657	0.25	NaN	ALDH18A1	0
N-acetylglucosamine Degradation II	0.657	0.25	NaN	GNPDA1	0
Role of Cytokines in Mediating Communication between Immune Cells	0.647	0.0926	NaN	CXCL8,IL1A,TGFB1,IL32,IL1B	4
3-phosphoinositide Degradation	0.645	0.0774	NaN	DUSP5,MTMR4,PDXP,PPP2R5B,PPP1R1C,STYX,PTPRF,DUSP2,SIRPA,CDC25A,PPFIA4,NUDT1	1
Superpathway of Inositol Phosphate Compounds	0.644	0.0739	NaN	FYN,FGFR1,PPP2R5B,STYX,DUSP2,PTPRF,DUSP5,MTMR4,PDXP,PPP1R1C,IRS2,PPIP5K2,SIRPA,PPFIA4,EGFR,CDC25A,NUDT1	2
NAD biosynthesis II (from tryptophan)	0.642	0.133	NaN	ABL1,NMNAT2	0
FXR/RXR Activation	0.638	0.0794	NaN	PPARG,IL1A,SCARB1,ABCC2,NR1H3,MAPK9,NR5A2,IL1B,VLDLR,SLCO1B3	3
Stearate Biosynthesis I (Animals)	0.632	0.0976	NaN	ACSL3,PORCN,SRD5A3,ELOVL6	0
IL-3 Signaling	0.63	0.0843	NaN	FOS,JUN,FGFR1,CHP1,IRS2,MAP2K1,PRKCA	4
Small Cell Lung Cancer Signaling	0.614	0.0833	NaN	PA2G4,FGFR1,ABL1,IRS2,TRAF5,CCND1,BCL2	1
Human Embryonic Stem Cell Pluripotency	0.61	0.0769	NaN	FZD10,TGFBR1,WNT10B,TGFB1,FZD3,FGFR1,SMAD6,IRS2,FZD1,PDGFC,NOG	2
Mismatch Repair in Eukaryotes	0.6	0.125	NaN	EXO1,RFC3	0
D-myo-inositol-5-phosphate Metabolism	0.597	0.0755	NaN	DUSP5,MTMR4,PDXP,PPP2R5B,PPP1R1C,STYX,PTPRF,DUSP2,SIRPA,CDC25A,PPFIA4,NUDT1	1
14-3-3-mediated Signaling	0.586	0.0769	NaN	FOS,TUBB3,JUN,TUBA1A,PDIA3,FGFR1,MAPK9,IRS2,MAP2K1,PRKCA	7
Epithelial Adherens Junction Signaling	0.573	0.0753	NaN	VAV2,TUBB3,NOTCH3,TGFBR1,TUBA1A,MYH9,SORBS1,FGFR1,TGFBR3,ACTC1,EGFR	4
Trehalose Degradation II (Trehalase)	0.573	0.2	NaN	HK2	1
Creatine-phosphate Biosynthesis	0.573	0.2	NaN	CKB	0
Tetrahydrofolate Salvage from 5,10-methenyltetrahydrofolate	0.573	0.2	NaN	MTHFD1	0
Serine Biosynthesis	0.573	0.2	NaN	PSPH	0
α-tocopherol Degradation	0.573	0.2	NaN	CYP4F11	0
Myo-inositol Biosynthesis	0.573	0.2	NaN	IMPAD1	0
Citrulline-Nitric Oxide Cycle	0.573	0.2	NaN	ASL	0
Tyrosine Degradation I	0.573	0.2	NaN	FAH	0
Glutamate Degradation III (via 4-aminobutyrate)	0.573	0.2	NaN	GAD1	0
Folate Polyglutamylation	0.573	0.2	NaN	MTHFD1	0
Mitochondrial L-carnitine Shuttle Pathway	0.562	0.118	NaN	ACSL3,CPT1A	0
4-1BB Signaling in T Lymphocytes	0.542	0.0968	NaN	JUN,MAPK9,MAP2K1	3
Pyrimidine Ribonucleotides De Novo Biosynthesis	0.542	0.0889	NaN	SLC25A42,AK4,CAD,CTPS1	0
Communication between Innate and Adaptive Immune Cells	0.537	0.0787	NaN	CXCL8,TLR4,IL1A,HLA-A,HLA-B,IL1B,HLA-E	3
Fc Epsilon RI Signaling	0.536	0.0756	NaN	VAV2,FYN,PLA2G4A,PLA2G4D,FGFR1,MAPK9,IRS2,MAP2K1,PRKCA	4
Valine Degradation I	0.527	0.111	NaN	HIBCH,BCKDHA	0
Role of Oct4 in Mammalian Embryonic Stem Cell Pluripotency	0.521	0.087	NaN	PHB,JARID2,MEF2A,NR5A2	0
Cytotoxic T Lymphocyte-mediated Apoptosis of Target Cells	0.517	0.0938	NaN	HLA-A,HLA-B,BCL2	0
Superpathway of Methionine Degradation	0.517	0.0938	NaN	CBS/CBSL,PRMT3,CTH	0
Tight Junction Signaling	0.511	0.0719	NaN	FOS,JUN,TGFBR1,TJP2,MYH9,PPP2R2A,TGFB1,PPP2R5B,PRKAG2,CPSF3,CLDN7,ACTC1	4
Arginine Biosynthesis IV	0.506	0.167	NaN	ASL	0
Urea Cycle	0.506	0.167	NaN	ASL	0
Chondroitin and Dermatan Biosynthesis	0.506	0.167	NaN	CHSY1	1
Ceramide Biosynthesis	0.506	0.167	NaN	SPTLC3	0
Glycerol Degradation I	0.506	0.167	NaN	GK	0
Glycine Cleavage Complex	0.506	0.167	NaN	GCSH	0
UDP-N-acetyl-D-glucosamine Biosynthesis II	0.506	0.167	NaN	UAP1	0
Zymosterol Biosynthesis	0.506	0.167	NaN	MSMO1	0
Rapoport-Luebering Glycolytic Shunt	0.506	0.167	NaN	PGAM1	0
Phagosome Formation	0.5	0.0738	NaN	TLR4,RHOV,FN1,RHOB,PDIA3,FGFR1,ITGA5,IRS2,PRKCA	3
Phospholipases	0.496	0.0806	NaN	PNPLA8,PLA2G4A,PLA2G4D,ABHD3,PDIA3	1
MIF-mediated Glucocorticoid Regulation	0.494	0.0909	NaN	TLR4,PLA2G4A,PLA2G4D	0
Erythropoietin Signaling	0.466	0.0759	NaN	FOS,JUN,FGFR1,IRS2,MAP2K1,PRKCA	4
Breast Cancer Regulation by Stathmin1	0.466	0.069	NaN	TUBB3,PPP2R2A,PPP1R3C,FGFR1,PPP2R5B,ADCY3,TUBA1A,CAMK2D,PPP1R10,PRKAG2,IRS2,ARHGEF10,MAP2K1,PRKCA	3
Endometrial Cancer Signaling	0.464	0.0781	NaN	FGFR1,FOXO3,IRS2,CCND1,MAP2K1	2
Type I Diabetes Mellitus Signaling	0.461	0.0727	NaN	HLA-A,GAD1,HLA-B,MAPK9,IL1B,HSPD1,HLA-E,BCL2	2
Superpathway of Serine and Glycine Biosynthesis I	0.452	0.143	NaN	PSPH	0
NAD Salvage Pathway III	0.452	0.143	NaN	NMNAT2	0
B Cell Development	0.45	0.0857	NaN	HLA-A,HLA-B,IL7	0
IL-17A Signaling in Fibroblasts	0.45	0.0857	NaN	FOS,JUN,NFKBIZ	2
Amyotrophic Lateral Sclerosis Signaling	0.45	0.0721	NaN	VEGFA,FGFR1,CASP1,GLUL,IRS2,BIRC3,PDGFC,BCL2	2
Phagosome Maturation	0.431	0.0694	NaN	DYNC1H1,CALR,TUBB3,TUBA1A,HLA-A,ATP6V0A2,HLA-B,CANX,CTSC,PRDX6	2
Axonal Guidance Signaling	0.415	0.0644	NaN	MME,FYN,FZD10,WNT10B,ITSN1,FZD3,PDIA3,UNC5B,ABL1,FZD1,PDGFC,VEGFA,SDC2,IRS2,MAP2K1,PRKCA,TUBB3,ADAMTS1,CXCR4,FGFR1,CHP1,PTCH1,EFNA3,ITGA5,EFNA1,TUBA1A,PRKAG2,GNAL,NRP1	6
Glutathione Redox Reactions I	0.413	0.0909	NaN	GSR,PRDX6	0
Fatty Acid α-oxidation	0.413	0.0909	NaN	ALOX12B,ALDH3A1	0
FAK Signaling	0.41	0.0707	NaN	FYN,FGFR1,ITGA5,IRS2,ACTC1,MAP2K1,EGFR	2
Citrulline Biosynthesis	0.406	0.125	NaN	ALDH18A1	0
Inositol Pyrophosphates Biosynthesis	0.406	0.125	NaN	PPIP5K2	0
Superoxide Radicals Degradation	0.406	0.125	NaN	NQO1	0
Glycoaminoglycan-protein Linkage Region Biosynthesis	0.406	0.125	NaN	B4GALT7	0
IL-17 Signaling	0.39	0.0706	NaN	CXCL8,JUN,FGFR1,MAPK9,IRS2,MAP2K1	4
Leptin Signaling in Obesity	0.39	0.0706	NaN	PDIA3,FGFR1,ADCY3,PRKAG2,IRS2,MAP2K1	2
Clathrin-mediated Endocytosis Signaling	0.386	0.066	NaN	SH3BP4,FGFR1,CHP1,ITGA5,SH3GL2,PDGFC,VEGFA,DNM1,ITGB2,LDLR,IRS2,S100A8,ACTC1	0
Estrogen Biosynthesis	0.376	0.0769	NaN	AKR1C3,HSD17B11,AKR1B15	0
tRNA Charging	0.376	0.0769	NaN	FARS2,MARS2,FARSB	0
Melanoma Signaling	0.37	0.0727	NaN	FGFR1,IRS2,CCND1,MAP2K1	2
Assembly of RNA Polymerase I Complex	0.368	0.111	NaN	POLR1B	0
Leucine Degradation I	0.368	0.111	NaN	HMGCL	0
GDP-glucose Biosynthesis	0.368	0.111	NaN	HK2	1
Folate Transformations I	0.368	0.111	NaN	MTHFD1	0
Estrogen-mediated S-phase Entry	0.367	0.0833	NaN	CCND1,CDC25A	1
CDP-diacylglycerol Biosynthesis I	0.367	0.0833	NaN	TAMM41,AGPAT5	0
HER-2 Signaling in Breast Cancer	0.356	0.0682	NaN	ITGB2,FGFR1,IRS2,CCND1,PRKCA,EGFR	3
Role of JAK family kinases in IL-6-type Cytokine Signaling	0.346	0.08	NaN	MAPK9,OSMR	1
T Helper Cell Differentiation	0.344	0.0685	NaN	IL2RG,TGFBR1,HLA-A,TGFB1,HLA-B	2
Mechanisms of Viral Exit from Host Cells	0.343	0.0732	NaN	SH3GL2,ACTC1,PRKCA	1
Altered T Cell and B Cell Signaling in Rheumatoid Arthritis	0.336	0.0667	NaN	TLR4,IL1A,HLA-A,TGFB1,HLA-B,IL1B	3
Glucose and Glucose-1-phosphate Degradation	0.334	0.1	NaN	HK2	1
Pentose Phosphate Pathway	0.334	0.1	NaN	G6PD	0
Antiproliferative Role of TOB in T Cell Signaling	0.327	0.0769	NaN	TGFBR1,TGFB1	2
Phosphatidylglycerol Biosynthesis II (Non-plastidic)	0.327	0.0769	NaN	TAMM41,AGPAT5	0
Protein Ubiquitination Pathway	0.325	0.0627	NaN	HLA-A,HSPH1,USP36,HLA-B,HSPB8,DNAJC25,USP1,PSMB8,DNAJB2,HSPD1,HSPA5,HSPA4,HSP90B1,HSPA13,NEDD4L,BIRC3	1
Role of Hypercytokinemia/hyperchemokinemia in the Pathogenesis of Influenza	0.314	0.0698	NaN	CXCL8,IL1A,IL1B	3
Pyrimidine Ribonucleotides Interconversion	0.314	0.0698	NaN	SLC25A42,AK4,CTPS1	0
Serotonin Receptor Signaling	0.314	0.0698	NaN	GCH1,ADCY3,SPR	0
IL-15 Signaling	0.312	0.0658	NaN	CXCL8,IL2RG,FGFR1,IRS2,MAP2K1	2
Systemic Lupus Erythematosus Signaling	0.307	0.0622	NaN	FOS,IL1A,JUN,PRPF19,HLA-A,FGFR1,CREM,HLA-B,SNRPD1,IL1B,IRS2,LSM10,HLA-E,PIM2	4
autophagy	0.307	0.0667	NaN	ATG3,MAP1LC3B,CTSC,BCL2	0
Role of IL-17F in Allergic Inflammatory Airway Diseases	0.3	0.0682	NaN	CXCL8,IL1B,MAP2K1	3
iNOS Signaling	0.3	0.0682	NaN	TLR4,FOS,JUN	2
Leukocyte Extravasation Signaling	0.298	0.0619	NaN	VAV2,ITGB2,TIMP3,CXCR4,FGFR1,RDX,ABL1,ITGA5,MAPK9,IRS2,CLDN7,ACTC1,PRKCA	3
Estrogen Receptor Signaling	0.291	0.0625	NaN	POLR2G,HDAC3,MED21,GTF2H2,IGFBP1,NRIP1,MAP2K1,TAF9B	1
IL-9 Signaling	0.287	0.0667	NaN	IL2RG,FGFR1,IRS2	0
Cleavage and Polyadenylation of Pre-mRNA	0.279	0.0833	NaN	CPSF3	0
Hematopoiesis from Multipotent Stem Cells	0.279	0.0833	NaN	IL7	0
BER pathway	0.279	0.0833	NaN	POLG	0
Autoimmune Thyroid Disease Signaling	0.263	0.0638	NaN	HLA-A,HLA-B,HLA-E	0
Hematopoiesis from Pluripotent Stem Cells	0.263	0.0638	NaN	CXCL8,IL1A,IL7	2
Sonic Hedgehog Signaling	0.261	0.0667	NaN	PTCH1,PRKAG2	0
Fatty Acid Activation	0.256	0.0769	NaN	ACSL3	0
Guanosine Nucleotides Degradation III	0.256	0.0769	NaN	AOX1	0
DNA Double-Strand Break Repair by Homologous Recombination	0.235	0.0714	NaN	ABL1	0
Urate Biosynthesis/Inosine 5'-phosphate Degradation	0.235	0.0714	NaN	AOX1	0
nNOS Signaling in Skeletal Muscle Cells	0.217	0.0667	NaN	RYR2	0
RAN Signaling	0.2	0.0625	NaN	RANBP1	0
Granzyme B Signaling	0.2	0.0625	NaN	ENDOG	0
Extrinsic Prothrombin Activation Pathway	0.2	0.0625	NaN	F3	1

## Sheet: Detail
Ingenuity Canonical Pathways	-log(p-value)	Ratio	z-score	Molecules	Entrez Gene Name	Location	Type(s)	Corrected_p-value	P value	Regulation	FCAbsolute	Fold_Change	Log_FC
Glycolysis I	6.06	0.4	NaN	PGK1	phosphoglycerate kinase 1	Cytoplasm	kinase	8.6415e-05	1.00044e-05	up	3.33337	3.33337	1.73698
Glycolysis I	6.06	0.4	NaN	ENO1	enolase 1	Cytoplasm	enzyme	0.000125644	2.06618e-05	up	2.16551	2.16551	1.11471
Glycolysis I	6.06	0.4	NaN	GPI	glucose-6-phosphate isomerase	Extracellular Space	enzyme	2.79763e-05	6.48444e-07	up	2.45525	2.45525	1.29587
Glycolysis I	6.06	0.4	NaN	TPI1	triosephosphate isomerase 1	Cytoplasm	enzyme	7.2425e-05	6.80119e-06	up	2.15685	2.15685	1.10893
Glycolysis I	6.06	0.4	NaN	PGAM1	phosphoglycerate mutase 1	Cytoplasm	phosphatase	0.00014684	2.80527e-05	up	2.04013	2.04013	1.02866
Glycolysis I	6.06	0.4	NaN	ENO2	enolase 2	Cytoplasm	enzyme	2.38093e-05	3.69073e-07	up	14.6493	14.6493	3.87276
Glycolysis I	6.06	0.4	NaN	ALDOA	aldolase, fructose-bisphosphate A	Cytoplasm	enzyme	0.000104289	1.46009e-05	up	2.07352	2.07352	1.05208
Glycolysis I	6.06	0.4	NaN	PFKP	phosphofructokinase, platelet	Cytoplasm	kinase	1.09005e-05	3.6128e-08	up	3.25854	3.25854	1.70422
Glycolysis I	6.06	0.4	NaN	PFKL	phosphofructokinase, liver type	Cytoplasm	kinase	8.80689e-05	1.04956e-05	up	2.20269	2.20269	1.13926
Glycolysis I	6.06	0.4	NaN	ALDOC	aldolase, fructose-bisphosphate C	Cytoplasm	enzyme	4.37049e-05	2.3028e-06	up	8.86645	8.86645	3.14836
Caveolar-mediated Endocytosis Signaling	4.13	0.197	NaN	FYN	FYN proto-oncogene, Src family tyrosine kinase	Plasma Membrane	kinase	3.17849e-05	1.10245e-06	up	2.00062	2.00062	1.00045
Caveolar-mediated Endocytosis Signaling	4.13	0.197	NaN	ITSN1	intersectin 1	Cytoplasm	other	0.00169679	0.00128453	down	2.33109	-2.33109	-1.22101
Caveolar-mediated Endocytosis Signaling	4.13	0.197	NaN	HLA-A	major histocompatibility complex, class I, A	Plasma Membrane	other	6.72177e-05	5.82664e-06	up	2.33121	2.33121	1.22108
Caveolar-mediated Endocytosis Signaling	4.13	0.197	NaN	HLA-B	major histocompatibility complex, class I, B	Plasma Membrane	transmembrane receptor	0.000935157	0.000579595	up	2.72133	2.72133	1.44431
Caveolar-mediated Endocytosis Signaling	4.13	0.197	NaN	ABL1	ABL proto-oncogene 1, non-receptor tyrosine kinase	Nucleus	kinase	0.000315871	0.000105738	up	2.03983	2.03983	1.02845
Caveolar-mediated Endocytosis Signaling	4.13	0.197	NaN	ITGA5	integrin subunit alpha 5	Plasma Membrane	transmembrane receptor	2.19357e-05	2.48041e-07	up	9.36943	9.36943	3.22796
Caveolar-mediated Endocytosis Signaling	4.13	0.197	NaN	ITGAE	integrin subunit alpha E	Plasma Membrane	other	0.00018013	3.98833e-05	down	2.00414	-2.00414	-1.00298
Caveolar-mediated Endocytosis Signaling	4.13	0.197	NaN	ITGB2	integrin subunit beta 2	Plasma Membrane	transmembrane receptor	4.10297e-05	1.95612e-06	up	10.3451	10.3451	3.37088
Caveolar-mediated Endocytosis Signaling	4.13	0.197	NaN	CD55	CD55 molecule (Cromer blood group)	Plasma Membrane	other	9.79122e-05	1.28558e-05	up	2.79133	2.79133	1.48095
Caveolar-mediated Endocytosis Signaling	4.13	0.197	NaN	CAV1	caveolin 1	Plasma Membrane	transmembrane receptor	6.22275e-05	4.92417e-06	up	4.57521	4.57521	2.19384
Caveolar-mediated Endocytosis Signaling	4.13	0.197	NaN	ACTC1	actin, alpha, cardiac muscle 1	Cytoplasm	enzyme	4.63199e-05	2.55655e-06	down	4.16486	-4.16486	-2.05827
Caveolar-mediated Endocytosis Signaling	4.13	0.197	NaN	ITGA7	integrin subunit alpha 7	Plasma Membrane	other	0.000180958	4.0153e-05	up	2.79797	2.79797	1.48438
Caveolar-mediated Endocytosis Signaling	4.13	0.197	NaN	EGFR	epidermal growth factor receptor	Plasma Membrane	kinase	0.000122341	1.97023e-05	up	2.6483	2.6483	1.40507
Caveolar-mediated Endocytosis Signaling	4.13	0.197	NaN	PRKCA	protein kinase C alpha	Cytoplasm	kinase	0.00011792	1.85292e-05	up	2.55508	2.55508	1.35337
NRF2-mediated Oxidative Stress Response	3.99	0.135	0.471	NQO2	NAD(P)H quinone dehydrogenase 2	Cytoplasm	enzyme	2.94465e-05	8.40828e-07	down	2.37695	-2.37695	-1.24911
NRF2-mediated Oxidative Stress Response	3.99	0.135	0.471	ABCC2	ATP binding cassette subfamily C member 2	Plasma Membrane	transporter	5.62745e-05	3.86539e-06	down	2.08951	-2.08951	-1.06317
NRF2-mediated Oxidative Stress Response	3.99	0.135	0.471	HSPB8	heat shock protein family B (small) member 8	Cytoplasm	kinase	0.000391069	0.000148325	down	2.22552	-2.22552	-1.15414
NRF2-mediated Oxidative Stress Response	3.99	0.135	0.471	GCLC	glutamate-cysteine ligase catalytic subunit	Cytoplasm	enzyme	0.000260321	7.61736e-05	up	2.29475	2.29475	1.19833
NRF2-mediated Oxidative Stress Response	3.99	0.135	0.471	DNAJB2	DnaJ heat shock protein family (Hsp40) member B2	Nucleus	other	6.10643e-05	4.54221e-06	up	3.17374	3.17374	1.66618
NRF2-mediated Oxidative Stress Response	3.99	0.135	0.471	JUN	Jun proto-oncogene, AP-1 transcription factor subunit	Nucleus	transcription regulator	0.000125936	2.07414e-05	up	14.0879	14.0879	3.81639
NRF2-mediated Oxidative Stress Response	3.99	0.135	0.471	SCARB1	scavenger receptor class B member 1	Plasma Membrane	transporter	0.00299348	0.00252997	up	2.40915	2.40915	1.26853
NRF2-mediated Oxidative Stress Response	3.99	0.135	0.471	FOSL1	FOS like 1, AP-1 transcription factor subunit	Nucleus	transcription regulator	0.000240732	6.6837e-05	up	2.52294	2.52294	1.33511
NRF2-mediated Oxidative Stress Response	3.99	0.135	0.471	IRS2	insulin receptor substrate 2	Cytoplasm	enzyme	2.88118e-05	7.09206e-07	up	3.70726	3.70726	1.89035
NRF2-mediated Oxidative Stress Response	3.99	0.135	0.471	GCLM	glutamate-cysteine ligase modifier subunit	Cytoplasm	enzyme	0.00048747	0.000211403	down	2.56194	-2.56194	-1.35723
NRF2-mediated Oxidative Stress Response	3.99	0.135	0.471	FKBP5	FK506 binding protein 5	Nucleus	enzyme	0.000129023	2.16184e-05	down	4.44711	-4.44711	-2.15287
NRF2-mediated Oxidative Stress Response	3.99	0.135	0.471	MAP2K1	mitogen-activated protein kinase kinase 1	Cytoplasm	kinase	5.36735e-05	3.47448e-06	up	2.20238	2.20238	1.13906
NRF2-mediated Oxidative Stress Response	3.99	0.135	0.471	ACTC1	actin, alpha, cardiac muscle 1	Cytoplasm	enzyme	4.63199e-05	2.55655e-06	down	4.16486	-4.16486	-2.05827
NRF2-mediated Oxidative Stress Response	3.99	0.135	0.471	PRKCA	protein kinase C alpha	Cytoplasm	kinase	0.00011792	1.85292e-05	up	2.55508	2.55508	1.35337
NRF2-mediated Oxidative Stress Response	3.99	0.135	0.471	FGFR1	fibroblast growth factor receptor 1	Plasma Membrane	kinase	0.000165733	3.47326e-05	up	3.42504	3.42504	1.77612
NRF2-mediated Oxidative Stress Response	3.99	0.135	0.471	NQO1	NAD(P)H quinone dehydrogenase 1	Cytoplasm	enzyme	1.08128e-05	3.30904e-08	down	3.66239	-3.66239	-1.87279
NRF2-mediated Oxidative Stress Response	3.99	0.135	0.471	MAP3K1	mitogen-activated protein kinase kinase kinase 1	Cytoplasm	kinase	0.000246142	6.93012e-05	up	2.54426	2.54426	1.34725
NRF2-mediated Oxidative Stress Response	3.99	0.135	0.471	MAPK9	mitogen-activated protein kinase 9	Cytoplasm	kinase	0.000293972	9.35104e-05	down	2.12175	-2.12175	-1.08525
NRF2-mediated Oxidative Stress Response	3.99	0.135	0.471	MAFK	MAF bZIP transcription factor K	Nucleus	transcription regulator	9.64183e-06	1.85117e-08	up	3.18285	3.18285	1.67032
NRF2-mediated Oxidative Stress Response	3.99	0.135	0.471	MAFF	MAF bZIP transcription factor F	Nucleus	transcription regulator	0.000109927	1.61242e-05	up	3.54702	3.54702	1.82661
NRF2-mediated Oxidative Stress Response	3.99	0.135	0.471	BACH1	BTB domain and CNC homolog 1	Nucleus	transcription regulator	0.000140742	2.59548e-05	up	2.28869	2.28869	1.19452
NRF2-mediated Oxidative Stress Response	3.99	0.135	0.471	GSR	glutathione-disulfide reductase	Cytoplasm	enzyme	2.80325e-05	6.61842e-07	down	4.27669	-4.27669	-2.0965
NRF2-mediated Oxidative Stress Response	3.99	0.135	0.471	FOS	Fos proto-oncogene, AP-1 transcription factor subunit	Nucleus	transcription regulator	2.80854e-05	6.73077e-07	up	3.5675	3.5675	1.83491
NRF2-mediated Oxidative Stress Response	3.99	0.135	0.471	MAPK7	mitogen-activated protein kinase 7	Cytoplasm	kinase	0.00134129	0.000953604	up	2.03229	2.03229	1.02311
NRF2-mediated Oxidative Stress Response	3.99	0.135	0.471	AOX1	aldehyde oxidase 1	Cytoplasm	enzyme	0.000839953	0.000496895	up	2.84639	2.84639	1.50913
NRF2-mediated Oxidative Stress Response	3.99	0.135	0.471	EPHX1	epoxide hydrolase 1	Cytoplasm	peptidase	0.000314328	0.000104846	down	2.58267	-2.58267	-1.36886
Molecular Mechanisms of Cancer	3.48	0.107	NaN	RAP2B	RAP2B, member of RAS oncogene family	Plasma Membrane	enzyme	0.000387318	0.000145322	up	2.70606	2.70606	1.4362
Molecular Mechanisms of Cancer	3.48	0.107	NaN	FZD10	frizzled class receptor 10	Plasma Membrane	G-protein coupled receptor	0.000785696	0.000449143	down	2.22138	-2.22138	-1.15146
Molecular Mechanisms of Cancer	3.48	0.107	NaN	FYN	FYN proto-oncogene, Src family tyrosine kinase	Plasma Membrane	kinase	3.17849e-05	1.10245e-06	up	2.00062	2.00062	1.00045
Molecular Mechanisms of Cancer	3.48	0.107	NaN	RAP2A	RAP2A, member of RAS oncogene family	Plasma Membrane	enzyme	0.00022961	6.14801e-05	up	2.63453	2.63453	1.39754
Molecular Mechanisms of Cancer	3.48	0.107	NaN	TGFBR1	transforming growth factor beta receptor 1	Plasma Membrane	kinase	9.64183e-06	1.04842e-08	up	2.37891	2.37891	1.2503
Molecular Mechanisms of Cancer	3.48	0.107	NaN	WNT10B	Wnt family member 10B	Extracellular Space	other	7.32877e-05	7.0518e-06	up	2.40477	2.40477	1.2659
Molecular Mechanisms of Cancer	3.48	0.107	NaN	PA2G4	proliferation-associated 2G4	Nucleus	transcription regulator	2.25283e-05	2.92989e-07	down	2.00323	-2.00323	-1.00233
Molecular Mechanisms of Cancer	3.48	0.107	NaN	FZD3	frizzled class receptor 3	Plasma Membrane	G-protein coupled receptor	0.00329505	0.00282275	up	2.1665	2.1665	1.11537
Molecular Mechanisms of Cancer	3.48	0.107	NaN	ABL1	ABL proto-oncogene 1, non-receptor tyrosine kinase	Nucleus	kinase	0.000315871	0.000105738	up	2.03983	2.03983	1.02845
Molecular Mechanisms of Cancer	3.48	0.107	NaN	PSEN2	presenilin 2	Cytoplasm	peptidase	0.000119299	1.89791e-05	down	2.0178	-2.0178	-1.01278
Molecular Mechanisms of Cancer	3.48	0.107	NaN	FZD1	frizzled class receptor 1	Plasma Membrane	G-protein coupled receptor	0.000503711	0.000222169	up	2.54019	2.54019	1.34494
Molecular Mechanisms of Cancer	3.48	0.107	NaN	CCND1	cyclin D1	Nucleus	transcription regulator	0.000133495	2.33778e-05	down	2.64615	-2.64615	-1.4039
Molecular Mechanisms of Cancer	3.48	0.107	NaN	BCL2	BCL2, apoptosis regulator	Cytoplasm	transporter	0.00165371	0.00124348	down	2.95809	-2.95809	-1.56467
Molecular Mechanisms of Cancer	3.48	0.107	NaN	CAMK2D	calcium/calmodulin dependent protein kinase II delta	Cytoplasm	kinase	3.09385e-05	9.36015e-07	down	2.77528	-2.77528	-1.47263
Molecular Mechanisms of Cancer	3.48	0.107	NaN	JUN	Jun proto-oncogene, AP-1 transcription factor subunit	Nucleus	transcription regulator	0.000125936	2.07414e-05	up	14.0879	14.0879	3.81639
Molecular Mechanisms of Cancer	3.48	0.107	NaN	RHOB	ras homolog family member B	Cytoplasm	enzyme	0.00209442	0.00166599	up	2.09683	2.09683	1.06821
Molecular Mechanisms of Cancer	3.48	0.107	NaN	CCND3	cyclin D3	Nucleus	kinase	2.3964e-05	3.8727e-07	down	2.97129	-2.97129	-1.57109
Molecular Mechanisms of Cancer	3.48	0.107	NaN	TGFB1	transforming growth factor beta 1	Extracellular Space	growth factor	0.000148434	2.84707e-05	up	2.93782	2.93782	1.55475
Molecular Mechanisms of Cancer	3.48	0.107	NaN	IRS2	insulin receptor substrate 2	Cytoplasm	enzyme	2.88118e-05	7.09206e-07	up	3.70726	3.70726	1.89035
Molecular Mechanisms of Cancer	3.48	0.107	NaN	MAP2K1	mitogen-activated protein kinase kinase 1	Cytoplasm	kinase	5.36735e-05	3.47448e-06	up	2.20238	2.20238	1.13906
Molecular Mechanisms of Cancer	3.48	0.107	NaN	BIRC3	baculoviral IAP repeat containing 3	Cytoplasm	enzyme	0.000395894	0.000150879	up	2.35415	2.35415	1.23521
Molecular Mechanisms of Cancer	3.48	0.107	NaN	RALGDS	ral guanine nucleotide dissociation stimulator	Cytoplasm	other	9.06115e-05	1.11349e-05	up	4.11406	4.11406	2.04056
Molecular Mechanisms of Cancer	3.48	0.107	NaN	PRKCA	protein kinase C alpha	Cytoplasm	kinase	0.00011792	1.85292e-05	up	2.55508	2.55508	1.35337
Molecular Mechanisms of Cancer	3.48	0.107	NaN	CDC25A	cell division cycle 25A	Nucleus	phosphatase	0.000444492	0.000183055	down	2.95626	-2.95626	-1.56377
Molecular Mechanisms of Cancer	3.48	0.107	NaN	PMAIP1	phorbol-12-myristate-13-acetate-induced protein 1	Cytoplasm	other	0.000201374	4.84295e-05	down	2.92306	-2.92306	-1.54748
Molecular Mechanisms of Cancer	3.48	0.107	NaN	SMAD9	SMAD family member 9	Nucleus	transcription regulator	2.88118e-05	7.30344e-07	up	3.5169	3.5169	1.81431
Molecular Mechanisms of Cancer	3.48	0.107	NaN	FGFR1	fibroblast growth factor receptor 1	Plasma Membrane	kinase	0.000165733	3.47326e-05	up	3.42504	3.42504	1.77612
Molecular Mechanisms of Cancer	3.48	0.107	NaN	PTCH1	patched 1	Plasma Membrane	transmembrane receptor	0.000128966	2.15173e-05	up	2.05707	2.05707	1.04059
Molecular Mechanisms of Cancer	3.48	0.107	NaN	ADCY3	adenylate cyclase 3	Plasma Membrane	enzyme	9.39108e-05	1.19713e-05	down	2.04408	-2.04408	-1.03145
Molecular Mechanisms of Cancer	3.48	0.107	NaN	SMAD6	SMAD family member 6	Nucleus	transcription regulator	0.000204486	4.98994e-05	down	2.34508	-2.34508	-1.22964
Molecular Mechanisms of Cancer	3.48	0.107	NaN	MAPK9	mitogen-activated protein kinase 9	Cytoplasm	kinase	0.000293972	9.35104e-05	down	2.12175	-2.12175	-1.08525
Molecular Mechanisms of Cancer	3.48	0.107	NaN	ITGA5	integrin subunit alpha 5	Plasma Membrane	transmembrane receptor	2.19357e-05	2.48041e-07	up	9.36943	9.36943	3.22796
Molecular Mechanisms of Cancer	3.48	0.107	NaN	FOS	Fos proto-oncogene, AP-1 transcription factor subunit	Nucleus	transcription regulator	2.80854e-05	6.73077e-07	up	3.5675	3.5675	1.83491
Molecular Mechanisms of Cancer	3.48	0.107	NaN	CDKN2D	cyclin dependent kinase inhibitor 2D	Cytoplasm	transcription regulator	5.504e-05	3.6694e-06	up	2.95133	2.95133	1.56137
Molecular Mechanisms of Cancer	3.48	0.107	NaN	RHOV	ras homolog family member V	Plasma Membrane	enzyme	0.000163757	3.40096e-05	down	2.43078	-2.43078	-1.28142
Molecular Mechanisms of Cancer	3.48	0.107	NaN	PRKAG2	protein kinase AMP-activated non-catalytic subunit gamma 2	Cytoplasm	kinase	0.00017709	3.87531e-05	up	2.4962	2.4962	1.31973
Molecular Mechanisms of Cancer	3.48	0.107	NaN	RBPJ	recombination signal binding protein for immunoglobulin kappa J region	Nucleus	transcription regulator	0.000162949	3.37684e-05	up	2.8334	2.8334	1.50254
Molecular Mechanisms of Cancer	3.48	0.107	NaN	ARHGEF10	Rho guanine nucleotide exchange factor 10	Cytoplasm	enzyme	6.84891e-05	6.07072e-06	up	5.3765	5.3765	2.42667
Molecular Mechanisms of Cancer	3.48	0.107	NaN	LRP1	LDL receptor related protein 1	Plasma Membrane	transmembrane receptor	0.000101976	1.39177e-05	up	2.45839	2.45839	1.29772
Molecular Mechanisms of Cancer	3.48	0.107	NaN	GNAL	G protein subunit alpha L	Cytoplasm	enzyme	7.69223e-05	7.86458e-06	down	2.47488	-2.47488	-1.30736
Gluconeogenesis I	3.28	0.28	NaN	PGK1	phosphoglycerate kinase 1	Cytoplasm	kinase	8.6415e-05	1.00044e-05	up	3.33337	3.33337	1.73698
Gluconeogenesis I	3.28	0.28	NaN	ENO1	enolase 1	Cytoplasm	enzyme	0.000125644	2.06618e-05	up	2.16551	2.16551	1.11471
Gluconeogenesis I	3.28	0.28	NaN	GPI	glucose-6-phosphate isomerase	Extracellular Space	enzyme	2.79763e-05	6.48444e-07	up	2.45525	2.45525	1.29587
Gluconeogenesis I	3.28	0.28	NaN	PGAM1	phosphoglycerate mutase 1	Cytoplasm	phosphatase	0.00014684	2.80527e-05	up	2.04013	2.04013	1.02866
Gluconeogenesis I	3.28	0.28	NaN	ENO2	enolase 2	Cytoplasm	enzyme	2.38093e-05	3.69073e-07	up	14.6493	14.6493	3.87276
Gluconeogenesis I	3.28	0.28	NaN	ALDOA	aldolase, fructose-bisphosphate A	Cytoplasm	enzyme	0.000104289	1.46009e-05	up	2.07352	2.07352	1.05208
Gluconeogenesis I	3.28	0.28	NaN	ALDOC	aldolase, fructose-bisphosphate C	Cytoplasm	enzyme	4.37049e-05	2.3028e-06	up	8.86645	8.86645	3.14836
Role of IL-17A in Psoriasis	3.17	0.385	NaN	CXCL8	C-X-C motif chemokine ligand 8	Extracellular Space	cytokine	0.000708041	0.000379684	up	3.81451	3.81451	1.9315
Role of IL-17A in Psoriasis	3.17	0.385	NaN	CXCL3	C-X-C motif chemokine ligand 3	Extracellular Space	cytokine	0.00156351	0.00116037	down	2.015	-2.015	-1.01078
Role of IL-17A in Psoriasis	3.17	0.385	NaN	S100A9	S100 calcium binding protein A9	Cytoplasm	other	0.000130484	2.21709e-05	up	6.4633	6.4633	2.69227
Role of IL-17A in Psoriasis	3.17	0.385	NaN	CCL20	C-C motif chemokine ligand 20	Extracellular Space	cytokine	5.73457e-05	3.99621e-06	up	9.34768	9.34768	3.22461
Role of IL-17A in Psoriasis	3.17	0.385	NaN	S100A8	S100 calcium binding protein A8	Cytoplasm	other	0.000450303	0.000186342	up	4.69302	4.69302	2.23052
Hepatic Fibrosis / Hepatic Stellate Cell Activation	3.16	0.126	NaN	IGFBP4	insulin like growth factor binding protein 4	Extracellular Space	other	0.000347033	0.00012195	up	2.99101	2.99101	1.58063
Hepatic Fibrosis / Hepatic Stellate Cell Activation	3.16	0.126	NaN	CXCL8	C-X-C motif chemokine ligand 8	Extracellular Space	cytokine	0.000708041	0.000379684	up	3.81451	3.81451	1.9315
Hepatic Fibrosis / Hepatic Stellate Cell Activation	3.16	0.126	NaN	IL1A	interleukin 1 alpha	Extracellular Space	cytokine	2.88118e-05	7.19868e-07	up	3.81224	3.81224	1.93064
Hepatic Fibrosis / Hepatic Stellate Cell Activation	3.16	0.126	NaN	MYH9	myosin heavy chain 9	Cytoplasm	enzyme	0.00219001	0.00176027	up	2.01945	2.01945	1.01396
Hepatic Fibrosis / Hepatic Stellate Cell Activation	3.16	0.126	NaN	TGFBR1	transforming growth factor beta receptor 1	Plasma Membrane	kinase	9.64183e-06	1.04842e-08	up	2.37891	2.37891	1.2503
Hepatic Fibrosis / Hepatic Stellate Cell Activation	3.16	0.126	NaN	FN1	fibronectin 1	Extracellular Space	enzyme	1.28467e-05	5.20847e-08	up	5.10508	5.10508	2.35193
Hepatic Fibrosis / Hepatic Stellate Cell Activation	3.16	0.126	NaN	FGFR1	fibroblast growth factor receptor 1	Plasma Membrane	kinase	0.000165733	3.47326e-05	up	3.42504	3.42504	1.77612
Hepatic Fibrosis / Hepatic Stellate Cell Activation	3.16	0.126	NaN	IGFBP5	insulin like growth factor binding protein 5	Extracellular Space	other	1.96959e-05	1.46974e-07	up	25.017	25.017	4.64483
Hepatic Fibrosis / Hepatic Stellate Cell Activation	3.16	0.126	NaN	PDGFC	platelet derived growth factor C	Extracellular Space	growth factor	7.32031e-05	6.99933e-06	up	2.20379	2.20379	1.13999
Hepatic Fibrosis / Hepatic Stellate Cell Activation	3.16	0.126	NaN	BCL2	BCL2, apoptosis regulator	Cytoplasm	transporter	0.00165371	0.00124348	down	2.95809	-2.95809	-1.56467
Hepatic Fibrosis / Hepatic Stellate Cell Activation	3.16	0.126	NaN	VEGFA	vascular endothelial growth factor A	Extracellular Space	growth factor	0.000230788	6.23698e-05	up	5.58356	5.58356	2.48119
Hepatic Fibrosis / Hepatic Stellate Cell Activation	3.16	0.126	NaN	COL5A1	collagen type V alpha 1 chain	Extracellular Space	other	0.000122911	1.99145e-05	up	5.1433	5.1433	2.36269
Hepatic Fibrosis / Hepatic Stellate Cell Activation	3.16	0.126	NaN	TLR4	toll like receptor 4	Plasma Membrane	transmembrane receptor	0.000295521	9.42961e-05	down	2.53829	-2.53829	-1.34386
Hepatic Fibrosis / Hepatic Stellate Cell Activation	3.16	0.126	NaN	CXCL3	C-X-C motif chemokine ligand 3	Extracellular Space	cytokine	0.00156351	0.00116037	down	2.015	-2.015	-1.01078
Hepatic Fibrosis / Hepatic Stellate Cell Activation	3.16	0.126	NaN	IGF2	insulin like growth factor 2	Extracellular Space	growth factor	0.000468181	0.000198898	up	2.43961	2.43961	1.28665
Hepatic Fibrosis / Hepatic Stellate Cell Activation	3.16	0.126	NaN	COL6A1	collagen type VI alpha 1 chain	Extracellular Space	other	3.17849e-05	1.01341e-06	up	2.34229	2.34229	1.22792
Hepatic Fibrosis / Hepatic Stellate Cell Activation	3.16	0.126	NaN	COL13A1	collagen type XIII alpha 1 chain	Plasma Membrane	other	4.81937e-05	2.78332e-06	up	14.4312	14.4312	3.85112
Hepatic Fibrosis / Hepatic Stellate Cell Activation	3.16	0.126	NaN	TGFB1	transforming growth factor beta 1	Extracellular Space	growth factor	0.000148434	2.84707e-05	up	2.93782	2.93782	1.55475
Hepatic Fibrosis / Hepatic Stellate Cell Activation	3.16	0.126	NaN	IGFBP3	insulin like growth factor binding protein 3	Extracellular Space	other	2.45905e-05	4.4522e-07	up	18.9781	18.9781	4.24626
Hepatic Fibrosis / Hepatic Stellate Cell Activation	3.16	0.126	NaN	IL1B	interleukin 1 beta	Extracellular Space	cytokine	5.42175e-05	3.56627e-06	up	2.31007	2.31007	1.20793
Hepatic Fibrosis / Hepatic Stellate Cell Activation	3.16	0.126	NaN	SERPINE1	serpin family E member 1	Extracellular Space	other	5.62745e-05	3.86788e-06	up	17.875	17.875	4.15987
Hepatic Fibrosis / Hepatic Stellate Cell Activation	3.16	0.126	NaN	EGFR	epidermal growth factor receptor	Plasma Membrane	kinase	0.000122341	1.97023e-05	up	2.6483	2.6483	1.40507
Hepatic Fibrosis / Hepatic Stellate Cell Activation	3.16	0.126	NaN	COL7A1	collagen type VII alpha 1 chain	Extracellular Space	other	0.00013857	2.52244e-05	up	2.43389	2.43389	1.28326
Glutathione Redox Reactions II	3.08	0.75	NaN	GSR	glutathione-disulfide reductase	Cytoplasm	enzyme	2.80325e-05	6.61842e-07	down	4.27669	-4.27669	-2.0965
Glutathione Redox Reactions II	3.08	0.75	NaN	PDIA3	protein disulfide isomerase family A member 3	Cytoplasm	peptidase	0.000247418	6.98709e-05	up	2.08961	2.08961	1.06323
Glutathione Redox Reactions II	3.08	0.75	NaN	GLRX	glutaredoxin	Cytoplasm	enzyme	7.31071e-05	6.95751e-06	up	2.22909	2.22909	1.15646
Virus Entry via Endocytic Pathways	2.93	0.147	NaN	FYN	FYN proto-oncogene, Src family tyrosine kinase	Plasma Membrane	kinase	3.17849e-05	1.10245e-06	up	2.00062	2.00062	1.00045
Virus Entry via Endocytic Pathways	2.93	0.147	NaN	ITSN1	intersectin 1	Cytoplasm	other	0.00169679	0.00128453	down	2.33109	-2.33109	-1.22101
Virus Entry via Endocytic Pathways	2.93	0.147	NaN	HLA-A	major histocompatibility complex, class I, A	Plasma Membrane	other	6.72177e-05	5.82664e-06	up	2.33121	2.33121	1.22108
Virus Entry via Endocytic Pathways	2.93	0.147	NaN	FGFR1	fibroblast growth factor receptor 1	Plasma Membrane	kinase	0.000165733	3.47326e-05	up	3.42504	3.42504	1.77612
Virus Entry via Endocytic Pathways	2.93	0.147	NaN	HLA-B	major histocompatibility complex, class I, B	Plasma Membrane	transmembrane receptor	0.000935157	0.000579595	up	2.72133	2.72133	1.44431
Virus Entry via Endocytic Pathways	2.93	0.147	NaN	ABL1	ABL proto-oncogene 1, non-receptor tyrosine kinase	Nucleus	kinase	0.000315871	0.000105738	up	2.03983	2.03983	1.02845
Virus Entry via Endocytic Pathways	2.93	0.147	NaN	ITGA5	integrin subunit alpha 5	Plasma Membrane	transmembrane receptor	2.19357e-05	2.48041e-07	up	9.36943	9.36943	3.22796
Virus Entry via Endocytic Pathways	2.93	0.147	NaN	FOLR1	folate receptor 1	Plasma Membrane	transporter	5.13406e-05	3.13271e-06	up	2.23699	2.23699	1.16156
Virus Entry via Endocytic Pathways	2.93	0.147	NaN	DNM1	dynamin 1	Cytoplasm	enzyme	0.000456358	0.000190463	up	3.50969	3.50969	1.81134
Virus Entry via Endocytic Pathways	2.93	0.147	NaN	ITGB2	integrin subunit beta 2	Plasma Membrane	transmembrane receptor	4.10297e-05	1.95612e-06	up	10.3451	10.3451	3.37088
Virus Entry via Endocytic Pathways	2.93	0.147	NaN	CD55	CD55 molecule (Cromer blood group)	Plasma Membrane	other	9.79122e-05	1.28558e-05	up	2.79133	2.79133	1.48095
Virus Entry via Endocytic Pathways	2.93	0.147	NaN	CAV1	caveolin 1	Plasma Membrane	transmembrane receptor	6.22275e-05	4.92417e-06	up	4.57521	4.57521	2.19384
Virus Entry via Endocytic Pathways	2.93	0.147	NaN	IRS2	insulin receptor substrate 2	Cytoplasm	enzyme	2.88118e-05	7.09206e-07	up	3.70726	3.70726	1.89035
Virus Entry via Endocytic Pathways	2.93	0.147	NaN	ACTC1	actin, alpha, cardiac muscle 1	Cytoplasm	enzyme	4.63199e-05	2.55655e-06	down	4.16486	-4.16486	-2.05827
Virus Entry via Endocytic Pathways	2.93	0.147	NaN	PRKCA	protein kinase C alpha	Cytoplasm	kinase	0.00011792	1.85292e-05	up	2.55508	2.55508	1.35337
Inflammasome pathway	2.93	0.286	0.816	CXCL8	C-X-C motif chemokine ligand 8	Extracellular Space	cytokine	0.000708041	0.000379684	up	3.81451	3.81451	1.9315
Inflammasome pathway	2.93	0.286	0.816	TLR4	toll like receptor 4	Plasma Membrane	transmembrane receptor	0.000295521	9.42961e-05	down	2.53829	-2.53829	-1.34386
Inflammasome pathway	2.93	0.286	0.816	NOD2	nucleotide binding oligomerization domain containing 2	Cytoplasm	other	0.000988724	0.000628703	up	2.15907	2.15907	1.11041
Inflammasome pathway	2.93	0.286	0.816	CASP1	caspase 1	Cytoplasm	peptidase	0.000219819	5.67748e-05	down	3.44342	-3.44342	-1.78384
Inflammasome pathway	2.93	0.286	0.816	IL1B	interleukin 1 beta	Extracellular Space	cytokine	5.42175e-05	3.56627e-06	up	2.31007	2.31007	1.20793
Inflammasome pathway	2.93	0.286	0.816	PANX1	pannexin 1	Plasma Membrane	transporter	0.000302071	9.77401e-05	up	2.12203	2.12203	1.08544
Unfolded protein response	2.89	0.185	NaN	PPARG	peroxisome proliferator activated receptor gamma	Nucleus	ligand-dependent nuclear receptor	0.000229756	6.17784e-05	down	2.55908	-2.55908	-1.35562
Unfolded protein response	2.89	0.185	NaN	HSPA4	heat shock protein family A (Hsp70) member 4	Cytoplasm	other	0.000214711	5.43337e-05	down	2.10316	-2.10316	-1.07256
Unfolded protein response	2.89	0.185	NaN	CALR	calreticulin	Cytoplasm	transcription regulator	2.88118e-05	7.24289e-07	up	2.34816	2.34816	1.23153
Unfolded protein response	2.89	0.185	NaN	P4HB	prolyl 4-hydroxylase subunit beta	Cytoplasm	enzyme	0.000333796	0.000115171	up	2.88509	2.88509	1.52861
Unfolded protein response	2.89	0.185	NaN	HSP90B1	heat shock protein 90 beta family member 1	Cytoplasm	other	0.000847017	0.000502797	up	2.23526	2.23526	1.16045
Unfolded protein response	2.89	0.185	NaN	INSIG1	insulin induced gene 1	Cytoplasm	other	0.000204486	4.9887e-05	up	2.66259	2.66259	1.41283
Unfolded protein response	2.89	0.185	NaN	HSPH1	heat shock protein family H (Hsp110) member 1	Cytoplasm	other	8.34713e-05	9.22178e-06	down	3.62309	-3.62309	-1.85722
Unfolded protein response	2.89	0.185	NaN	CANX	calnexin	Cytoplasm	other	0.000684527	0.000361083	up	2.16319	2.16319	1.11316
Unfolded protein response	2.89	0.185	NaN	HSPA5	heat shock protein family A (Hsp70) member 5	Cytoplasm	enzyme	0.000160643	3.29608e-05	up	2.51935	2.51935	1.33305
Unfolded protein response	2.89	0.185	NaN	BCL2	BCL2, apoptosis regulator	Cytoplasm	transporter	0.00165371	0.00124348	down	2.95809	-2.95809	-1.56467
TGF-β Signaling	2.68	0.149	1.732	RUNX3	runt related transcription factor 3	Nucleus	transcription regulator	9.14865e-05	1.1359e-05	up	2.5512	2.5512	1.35118
TGF-β Signaling	2.68	0.149	1.732	TGFBR1	transforming growth factor beta receptor 1	Plasma Membrane	kinase	9.64183e-06	1.04842e-08	up	2.37891	2.37891	1.2503
TGF-β Signaling	2.68	0.149	1.732	SMAD9	SMAD family member 9	Nucleus	transcription regulator	2.88118e-05	7.30344e-07	up	3.5169	3.5169	1.81431
TGF-β Signaling	2.68	0.149	1.732	SMAD6	SMAD family member 6	Nucleus	transcription regulator	0.000204486	4.98994e-05	down	2.34508	-2.34508	-1.22964
TGF-β Signaling	2.68	0.149	1.732	MAPK9	mitogen-activated protein kinase 9	Cytoplasm	kinase	0.000293972	9.35104e-05	down	2.12175	-2.12175	-1.08525
TGF-β Signaling	2.68	0.149	1.732	BCL2	BCL2, apoptosis regulator	Cytoplasm	transporter	0.00165371	0.00124348	down	2.95809	-2.95809	-1.56467
TGF-β Signaling	2.68	0.149	1.732	FOS	Fos proto-oncogene, AP-1 transcription factor subunit	Nucleus	transcription regulator	2.80854e-05	6.73077e-07	up	3.5675	3.5675	1.83491
TGF-β Signaling	2.68	0.149	1.732	IRF7	interferon regulatory factor 7	Nucleus	transcription regulator	4.74641e-05	2.67613e-06	up	2.93732	2.93732	1.5545
TGF-β Signaling	2.68	0.149	1.732	JUN	Jun proto-oncogene, AP-1 transcription factor subunit	Nucleus	transcription regulator	0.000125936	2.07414e-05	up	14.0879	14.0879	3.81639
TGF-β Signaling	2.68	0.149	1.732	TGFB1	transforming growth factor beta 1	Extracellular Space	growth factor	0.000148434	2.84707e-05	up	2.93782	2.93782	1.55475
TGF-β Signaling	2.68	0.149	1.732	SERPINE1	serpin family E member 1	Extracellular Space	other	5.62745e-05	3.86788e-06	up	17.875	17.875	4.15987
TGF-β Signaling	2.68	0.149	1.732	MAP2K1	mitogen-activated protein kinase kinase 1	Cytoplasm	kinase	5.36735e-05	3.47448e-06	up	2.20238	2.20238	1.13906
TGF-β Signaling	2.68	0.149	1.732	PMEPA1	prostate transmembrane protein, androgen induced 1	Plasma Membrane	other	0.000101489	1.38256e-05	up	2.1636	2.1636	1.11343
Eicosanoid Signaling	2.68	0.164	0.447	PNPLA8	patatin like phospholipase domain containing 8	Cytoplasm	enzyme	0.000752809	0.00042026	up	2.22408	2.22408	1.15321
Eicosanoid Signaling	2.68	0.164	0.447	PLA2G4A	phospholipase A2 group IVA	Cytoplasm	enzyme	2.3964e-05	4.06221e-07	down	3.88853	-3.88853	-1.95923
Eicosanoid Signaling	2.68	0.164	0.447	PTGFR	prostaglandin F receptor	Plasma Membrane	G-protein coupled receptor	4.77173e-05	2.7048e-06	up	20.8768	20.8768	4.38383
Eicosanoid Signaling	2.68	0.164	0.447	PTGES	prostaglandin E synthase	Cytoplasm	enzyme	5.78289e-05	4.06349e-06	down	2.90751	-2.90751	-1.53978
Eicosanoid Signaling	2.68	0.164	0.447	ALOX12B	arachidonate 12-lipoxygenase, 12R type	Cytoplasm	enzyme	0.000622785	0.000310759	up	3.02722	3.02722	1.59799
Eicosanoid Signaling	2.68	0.164	0.447	PLA2G4D	phospholipase A2 group IVD	Cytoplasm	enzyme	0.00019622	4.62744e-05	up	7.26145	7.26145	2.86026
Eicosanoid Signaling	2.68	0.164	0.447	ALOX15B	arachidonate 15-lipoxygenase, type B	Cytoplasm	enzyme	0.000948191	0.000592186	up	4.18529	4.18529	2.06533
Eicosanoid Signaling	2.68	0.164	0.447	AKR1C3	aldo-keto reductase family 1 member C3	Cytoplasm	enzyme	3.07641e-05	9.14886e-07	down	2.82192	-2.82192	-1.49668
Eicosanoid Signaling	2.68	0.164	0.447	ABHD3	abhydrolase domain containing 3	Plasma Membrane	enzyme	0.00048038	0.000206122	down	2.7205	-2.7205	-1.44387
Eicosanoid Signaling	2.68	0.164	0.447	PTGS1	prostaglandin-endoperoxide synthase 1	Cytoplasm	enzyme	0.000625746	0.000312634	up	2.59537	2.59537	1.37594
Eicosanoid Signaling	2.68	0.164	0.447	ALOX5AP	arachidonate 5-lipoxygenase activating protein	Plasma Membrane	other	0.000210701	5.27152e-05	up	2.05271	2.05271	1.03753
Glucocorticoid Receptor Signaling	2.61	0.105	NaN	TGFBR1	transforming growth factor beta receptor 1	Plasma Membrane	kinase	9.64183e-06	1.04842e-08	up	2.37891	2.37891	1.2503
Glucocorticoid Receptor Signaling	2.61	0.105	NaN	SLPI	secretory leukocyte peptidase inhibitor	Cytoplasm	other	0.000106032	1.50844e-05	up	2.08351	2.08351	1.05901
Glucocorticoid Receptor Signaling	2.61	0.105	NaN	GTF2H2	general transcription factor IIH subunit 2	Nucleus	transcription regulator	0.000265862	7.93217e-05	down	2.27258	-2.27258	-1.18433
Glucocorticoid Receptor Signaling	2.61	0.105	NaN	HSPA5	heat shock protein family A (Hsp70) member 5	Cytoplasm	enzyme	0.000160643	3.29608e-05	up	2.51935	2.51935	1.33305
Glucocorticoid Receptor Signaling	2.61	0.105	NaN	TSC22D3	TSC22 domain family member 3	Nucleus	transcription regulator	0.000735331	0.000403923	up	2.23809	2.23809	1.16227
Glucocorticoid Receptor Signaling	2.61	0.105	NaN	BCL2	BCL2, apoptosis regulator	Cytoplasm	transporter	0.00165371	0.00124348	down	2.95809	-2.95809	-1.56467
Glucocorticoid Receptor Signaling	2.61	0.105	NaN	HMGB1	high mobility group box 1	Nucleus	transcription regulator	9.18199e-05	1.15097e-05	down	2.36982	-2.36982	-1.24477
Glucocorticoid Receptor Signaling	2.61	0.105	NaN	CXCL3	C-X-C motif chemokine ligand 3	Extracellular Space	cytokine	0.00156351	0.00116037	down	2.015	-2.015	-1.01078
Glucocorticoid Receptor Signaling	2.61	0.105	NaN	HSPA4	heat shock protein family A (Hsp70) member 4	Cytoplasm	other	0.000214711	5.43337e-05	down	2.10316	-2.10316	-1.07256
Glucocorticoid Receptor Signaling	2.61	0.105	NaN	HSP90B1	heat shock protein 90 beta family member 1	Cytoplasm	other	0.000847017	0.000502797	up	2.23526	2.23526	1.16045
Glucocorticoid Receptor Signaling	2.61	0.105	NaN	JUN	Jun proto-oncogene, AP-1 transcription factor subunit	Nucleus	transcription regulator	0.000125936	2.07414e-05	up	14.0879	14.0879	3.81639
Glucocorticoid Receptor Signaling	2.61	0.105	NaN	TGFB1	transforming growth factor beta 1	Extracellular Space	growth factor	0.000148434	2.84707e-05	up	2.93782	2.93782	1.55475
Glucocorticoid Receptor Signaling	2.61	0.105	NaN	FOXO3	forkhead box O3	Nucleus	transcription regulator	7.15301e-05	6.64421e-06	up	2.65819	2.65819	1.41044
Glucocorticoid Receptor Signaling	2.61	0.105	NaN	IRS2	insulin receptor substrate 2	Cytoplasm	enzyme	2.88118e-05	7.09206e-07	up	3.70726	3.70726	1.89035
Glucocorticoid Receptor Signaling	2.61	0.105	NaN	SERPINE1	serpin family E member 1	Extracellular Space	other	5.62745e-05	3.86788e-06	up	17.875	17.875	4.15987
Glucocorticoid Receptor Signaling	2.61	0.105	NaN	FKBP5	FK506 binding protein 5	Nucleus	enzyme	0.000129023	2.16184e-05	down	4.44711	-4.44711	-2.15287
Glucocorticoid Receptor Signaling	2.61	0.105	NaN	MAP2K1	mitogen-activated protein kinase kinase 1	Cytoplasm	kinase	5.36735e-05	3.47448e-06	up	2.20238	2.20238	1.13906
Glucocorticoid Receptor Signaling	2.61	0.105	NaN	CXCL8	C-X-C motif chemokine ligand 8	Extracellular Space	cytokine	0.000708041	0.000379684	up	3.81451	3.81451	1.9315
Glucocorticoid Receptor Signaling	2.61	0.105	NaN	CDKN1C	cyclin dependent kinase inhibitor 1C	Nucleus	other	3.10761e-05	9.56024e-07	up	2.21904	2.21904	1.14993
Glucocorticoid Receptor Signaling	2.61	0.105	NaN	FGFR1	fibroblast growth factor receptor 1	Plasma Membrane	kinase	0.000165733	3.47326e-05	up	3.42504	3.42504	1.77612
Glucocorticoid Receptor Signaling	2.61	0.105	NaN	CHP1	calcineurin like EF-hand protein 1	Cytoplasm	transporter	0.000412923	0.000161983	down	2.07379	-2.07379	-1.05227
Glucocorticoid Receptor Signaling	2.61	0.105	NaN	MAP3K1	mitogen-activated protein kinase kinase kinase 1	Cytoplasm	kinase	0.000246142	6.93012e-05	up	2.54426	2.54426	1.34725
Glucocorticoid Receptor Signaling	2.61	0.105	NaN	MAPK9	mitogen-activated protein kinase 9	Cytoplasm	kinase	0.000293972	9.35104e-05	down	2.12175	-2.12175	-1.08525
Glucocorticoid Receptor Signaling	2.61	0.105	NaN	TAF9B	TATA-box binding protein associated factor 9b	Nucleus	transcription regulator	2.52528e-05	4.78573e-07	down	6.91432	-6.91432	-2.78959
Glucocorticoid Receptor Signaling	2.61	0.105	NaN	POLR2G	RNA polymerase II subunit G	Nucleus	enzyme	8.05541e-05	8.58733e-06	down	2.3544	-2.3544	-1.23536
Glucocorticoid Receptor Signaling	2.61	0.105	NaN	FOS	Fos proto-oncogene, AP-1 transcription factor subunit	Nucleus	transcription regulator	2.80854e-05	6.73077e-07	up	3.5675	3.5675	1.83491
Glucocorticoid Receptor Signaling	2.61	0.105	NaN	PRKAG2	protein kinase AMP-activated non-catalytic subunit gamma 2	Cytoplasm	kinase	0.00017709	3.87531e-05	up	2.4962	2.4962	1.31973
Glucocorticoid Receptor Signaling	2.61	0.105	NaN	IL1B	interleukin 1 beta	Extracellular Space	cytokine	5.42175e-05	3.56627e-06	up	2.31007	2.31007	1.20793
Glucocorticoid Receptor Signaling	2.61	0.105	NaN	NRIP1	nuclear receptor interacting protein 1	Nucleus	transcription regulator	0.000170207	3.61765e-05	down	2.30531	-2.30531	-1.20496
Glucocorticoid Receptor Signaling	2.61	0.105	NaN	PLAU	plasminogen activator, urokinase	Extracellular Space	peptidase	0.000112788	1.69718e-05	down	2.43933	-2.43933	-1.28649
Circadian Rhythm Signaling	2.51	0.212	NaN	CSNK1E	casein kinase 1 epsilon	Cytoplasm	kinase	0.000143448	2.68318e-05	up	2.3238	2.3238	1.21649
Circadian Rhythm Signaling	2.51	0.212	NaN	PER1	period circadian clock 1	Nucleus	other	0.000129181	2.16601e-05	up	2.80795	2.80795	1.48952
Circadian Rhythm Signaling	2.51	0.212	NaN	ARNTL	aryl hydrocarbon receptor nuclear translocator like	Nucleus	transcription regulator	3.7827e-05	1.60949e-06	up	2.0736	2.0736	1.05214
Circadian Rhythm Signaling	2.51	0.212	NaN	BHLHE41	basic helix-loop-helix family member e41	Nucleus	transcription regulator	0.000127952	2.12257e-05	up	30.2972	30.2972	4.92111
Circadian Rhythm Signaling	2.51	0.212	NaN	BHLHE40	basic helix-loop-helix family member e40	Nucleus	transcription regulator	7.43891e-05	7.31816e-06	up	3.42935	3.42935	1.77794
Circadian Rhythm Signaling	2.51	0.212	NaN	CSNK1D	casein kinase 1 delta	Cytoplasm	kinase	0.00124756	0.000865881	down	2.028	-2.028	-1.02006
Circadian Rhythm Signaling	2.51	0.212	NaN	CRY1	cryptochrome circadian clock 1	Nucleus	enzyme	0.000615281	0.000304785	down	2.32209	-2.32209	-1.21543
UDP-N-acetyl-D-galactosamine Biosynthesis II	2.51	0.364	NaN	GNPDA1	glucosamine-6-phosphate deaminase 1	Cytoplasm	enzyme	0.000553362	0.000257729	down	2.51583	-2.51583	-1.33103
UDP-N-acetyl-D-galactosamine Biosynthesis II	2.51	0.364	NaN	GPI	glucose-6-phosphate isomerase	Extracellular Space	enzyme	2.79763e-05	6.48444e-07	up	2.45525	2.45525	1.29587
UDP-N-acetyl-D-galactosamine Biosynthesis II	2.51	0.364	NaN	HK2	hexokinase 2	Cytoplasm	kinase	2.81373e-05	6.81493e-07	up	17.907	17.907	4.16245
UDP-N-acetyl-D-galactosamine Biosynthesis II	2.51	0.364	NaN	UAP1	UDP-N-acetylglucosamine pyrophosphorylase 1	Nucleus	enzyme	3.17849e-05	1.02764e-06	up	3.01576	3.01576	1.59252
IL-17A Signaling in Gastric Cells	2.5	0.24	NaN	CXCL8	C-X-C motif chemokine ligand 8	Extracellular Space	cytokine	0.000708041	0.000379684	up	3.81451	3.81451	1.9315
IL-17A Signaling in Gastric Cells	2.5	0.24	NaN	FOS	Fos proto-oncogene, AP-1 transcription factor subunit	Nucleus	transcription regulator	2.80854e-05	6.73077e-07	up	3.5675	3.5675	1.83491
IL-17A Signaling in Gastric Cells	2.5	0.24	NaN	JUN	Jun proto-oncogene, AP-1 transcription factor subunit	Nucleus	transcription regulator	0.000125936	2.07414e-05	up	14.0879	14.0879	3.81639
IL-17A Signaling in Gastric Cells	2.5	0.24	NaN	CCL20	C-C motif chemokine ligand 20	Extracellular Space	cytokine	5.73457e-05	3.99621e-06	up	9.34768	9.34768	3.22461
IL-17A Signaling in Gastric Cells	2.5	0.24	NaN	MAPK9	mitogen-activated protein kinase 9	Cytoplasm	kinase	0.000293972	9.35104e-05	down	2.12175	-2.12175	-1.08525
IL-17A Signaling in Gastric Cells	2.5	0.24	NaN	EGFR	epidermal growth factor receptor	Plasma Membrane	kinase	0.000122341	1.97023e-05	up	2.6483	2.6483	1.40507
Spermine Biosynthesis	2.44	1	NaN	SMS	spermine synthase	Cytoplasm	enzyme	0.000232692	6.30822e-05	up	2.13031	2.13031	1.09107
Spermine Biosynthesis	2.44	1	NaN	AMD1	adenosylmethionine decarboxylase 1	Cytoplasm	enzyme	0.000241681	6.73195e-05	down	2.32571	-2.32571	-1.21767
All-trans-decaprenyl Diphosphate Biosynthesis	2.44	1	NaN	PDSS1	prenyl (decaprenyl) diphosphate synthase, subunit 1	Cytoplasm	enzyme	0.000204486	4.98989e-05	down	2.17681	-2.17681	-1.12221
All-trans-decaprenyl Diphosphate Biosynthesis	2.44	1	NaN	PDSS2	prenyl (decaprenyl) diphosphate synthase, subunit 2	Cytoplasm	enzyme	0.000242854	6.77565e-05	up	2.21025	2.21025	1.14421
Cysteine Biosynthesis/Homocysteine Degradation	2.44	1	NaN	CBS/CBSL	cystathionine-beta-synthase	Cytoplasm	enzyme	8.29275e-05	9.11942e-06	down	3.48741	-3.48741	-1.80215
Cysteine Biosynthesis/Homocysteine Degradation	2.44	1	NaN	CTH	cystathionine gamma-lyase	Cytoplasm	enzyme	0.000153887	3.02882e-05	down	3.07651	-3.07651	-1.6213
Inhibition of Angiogenesis by TSP1	2.44	0.206	1.342	VEGFA	vascular endothelial growth factor A	Extracellular Space	growth factor	0.000230788	6.23698e-05	up	5.58356	5.58356	2.48119
Inhibition of Angiogenesis by TSP1	2.44	0.206	1.342	FYN	FYN proto-oncogene, Src family tyrosine kinase	Plasma Membrane	kinase	3.17849e-05	1.10245e-06	up	2.00062	2.00062	1.00045
Inhibition of Angiogenesis by TSP1	2.44	0.206	1.342	JUN	Jun proto-oncogene, AP-1 transcription factor subunit	Nucleus	transcription regulator	0.000125936	2.07414e-05	up	14.0879	14.0879	3.81639
Inhibition of Angiogenesis by TSP1	2.44	0.206	1.342	TGFBR1	transforming growth factor beta receptor 1	Plasma Membrane	kinase	9.64183e-06	1.04842e-08	up	2.37891	2.37891	1.2503
Inhibition of Angiogenesis by TSP1	2.44	0.206	1.342	SDC2	syndecan 2	Plasma Membrane	other	3.34745e-05	1.21783e-06	up	2.90811	2.90811	1.54008
Inhibition of Angiogenesis by TSP1	2.44	0.206	1.342	TGFB1	transforming growth factor beta 1	Extracellular Space	growth factor	0.000148434	2.84707e-05	up	2.93782	2.93782	1.55475
Inhibition of Angiogenesis by TSP1	2.44	0.206	1.342	MAPK9	mitogen-activated protein kinase 9	Cytoplasm	kinase	0.000293972	9.35104e-05	down	2.12175	-2.12175	-1.08525
Glycogen Biosynthesis II (from UDP-D-Glucose)	2.42	0.5	NaN	GYS1	glycogen synthase 1	Cytoplasm	enzyme	5.72569e-05	3.98516e-06	up	3.33046	3.33046	1.73572
Glycogen Biosynthesis II (from UDP-D-Glucose)	2.42	0.5	NaN	GYG1	glycogenin 1	Cytoplasm	enzyme	4.67419e-05	2.5939e-06	down	3.05188	-3.05188	-1.6097
Glycogen Biosynthesis II (from UDP-D-Glucose)	2.42	0.5	NaN	GBE1	1,4-alpha-glucan branching enzyme 1	Cytoplasm	enzyme	4.46116e-05	2.37332e-06	up	6.50605	6.50605	2.70178
GDP-mannose Biosynthesis	2.42	0.5	NaN	GPI	glucose-6-phosphate isomerase	Extracellular Space	enzyme	2.79763e-05	6.48444e-07	up	2.45525	2.45525	1.29587
GDP-mannose Biosynthesis	2.42	0.5	NaN	GMPPA	GDP-mannose pyrophosphorylase A	Cytoplasm	enzyme	0.000313442	0.00010408	up	2.07695	2.07695	1.05447
GDP-mannose Biosynthesis	2.42	0.5	NaN	MPI	mannose phosphate isomerase	Cytoplasm	enzyme	0.000209791	5.22384e-05	up	3.31289	3.31289	1.72809
Atherosclerosis Signaling	2.39	0.126	NaN	PNPLA8	patatin like phospholipase domain containing 8	Cytoplasm	enzyme	0.000752809	0.00042026	up	2.22408	2.22408	1.15321
Atherosclerosis Signaling	2.39	0.126	NaN	CXCL8	C-X-C motif chemokine ligand 8	Extracellular Space	cytokine	0.000708041	0.000379684	up	3.81451	3.81451	1.9315
Atherosclerosis Signaling	2.39	0.126	NaN	IL1A	interleukin 1 alpha	Extracellular Space	cytokine	2.88118e-05	7.19868e-07	up	3.81224	3.81224	1.93064
Atherosclerosis Signaling	2.39	0.126	NaN	ALOX12B	arachidonate 12-lipoxygenase, 12R type	Cytoplasm	enzyme	0.000622785	0.000310759	up	3.02722	3.02722	1.59799
Atherosclerosis Signaling	2.39	0.126	NaN	ABHD3	abhydrolase domain containing 3	Plasma Membrane	enzyme	0.00048038	0.000206122	down	2.7205	-2.7205	-1.44387
Atherosclerosis Signaling	2.39	0.126	NaN	CXCR4	C-X-C motif chemokine receptor 4	Plasma Membrane	G-protein coupled receptor	5.62745e-05	3.86896e-06	up	3.38074	3.38074	1.75734
Atherosclerosis Signaling	2.39	0.126	NaN	PDGFC	platelet derived growth factor C	Extracellular Space	growth factor	7.32031e-05	6.99933e-06	up	2.20379	2.20379	1.13999
Atherosclerosis Signaling	2.39	0.126	NaN	F3	coagulation factor III, tissue factor	Plasma Membrane	transmembrane receptor	3.70289e-05	1.52999e-06	up	2.86901	2.86901	1.52055
Atherosclerosis Signaling	2.39	0.126	NaN	GLG1	golgi glycoprotein 1	Cytoplasm	other	0.000130605	2.22448e-05	up	2.90367	2.90367	1.53788
Atherosclerosis Signaling	2.39	0.126	NaN	ITGB2	integrin subunit beta 2	Plasma Membrane	transmembrane receptor	4.10297e-05	1.95612e-06	up	10.3451	10.3451	3.37088
Atherosclerosis Signaling	2.39	0.126	NaN	PLA2G4A	phospholipase A2 group IVA	Cytoplasm	enzyme	2.3964e-05	4.06221e-07	down	3.88853	-3.88853	-1.95923
Atherosclerosis Signaling	2.39	0.126	NaN	ALOX15B	arachidonate 15-lipoxygenase, type B	Cytoplasm	enzyme	0.000948191	0.000592186	up	4.18529	4.18529	2.06533
Atherosclerosis Signaling	2.39	0.126	NaN	PLA2G4D	phospholipase A2 group IVD	Cytoplasm	enzyme	0.00019622	4.62744e-05	up	7.26145	7.26145	2.86026
Atherosclerosis Signaling	2.39	0.126	NaN	TGFB1	transforming growth factor beta 1	Extracellular Space	growth factor	0.000148434	2.84707e-05	up	2.93782	2.93782	1.55475
Atherosclerosis Signaling	2.39	0.126	NaN	IL1B	interleukin 1 beta	Extracellular Space	cytokine	5.42175e-05	3.56627e-06	up	2.31007	2.31007	1.20793
Atherosclerosis Signaling	2.39	0.126	NaN	S100A8	S100 calcium binding protein A8	Cytoplasm	other	0.000450303	0.000186342	up	4.69302	4.69302	2.23052
Cell Cycle: G1/S Checkpoint Regulation	2.32	0.156	0.707	HDAC6	histone deacetylase 6	Nucleus	transcription regulator	0.000102705	1.41659e-05	up	2.04126	2.04126	1.02946
Cell Cycle: G1/S Checkpoint Regulation	2.32	0.156	0.707	CDKN2D	cyclin dependent kinase inhibitor 2D	Cytoplasm	transcription regulator	5.504e-05	3.6694e-06	up	2.95133	2.95133	1.56137
Cell Cycle: G1/S Checkpoint Regulation	2.32	0.156	0.707	HDAC3	histone deacetylase 3	Nucleus	transcription regulator	0.000210701	5.26478e-05	up	2.01891	2.01891	1.01358
Cell Cycle: G1/S Checkpoint Regulation	2.32	0.156	0.707	CCND3	cyclin D3	Nucleus	kinase	2.3964e-05	3.8727e-07	down	2.97129	-2.97129	-1.57109
Cell Cycle: G1/S Checkpoint Regulation	2.32	0.156	0.707	PA2G4	proliferation-associated 2G4	Nucleus	transcription regulator	2.25283e-05	2.92989e-07	down	2.00323	-2.00323	-1.00233
Cell Cycle: G1/S Checkpoint Regulation	2.32	0.156	0.707	TGFB1	transforming growth factor beta 1	Extracellular Space	growth factor	0.000148434	2.84707e-05	up	2.93782	2.93782	1.55475
Cell Cycle: G1/S Checkpoint Regulation	2.32	0.156	0.707	PAK1IP1	PAK1 interacting protein 1	Nucleus	other	0.000117781	1.84643e-05	down	2.65596	-2.65596	-1.40923
Cell Cycle: G1/S Checkpoint Regulation	2.32	0.156	0.707	ABL1	ABL proto-oncogene 1, non-receptor tyrosine kinase	Nucleus	kinase	0.000315871	0.000105738	up	2.03983	2.03983	1.02845
Cell Cycle: G1/S Checkpoint Regulation	2.32	0.156	0.707	CCND1	cyclin D1	Nucleus	transcription regulator	0.000133495	2.33778e-05	down	2.64615	-2.64615	-1.4039
Cell Cycle: G1/S Checkpoint Regulation	2.32	0.156	0.707	CDC25A	cell division cycle 25A	Nucleus	phosphatase	0.000444492	0.000183055	down	2.95626	-2.95626	-1.56377
TR/RXR Activation	2.22	0.133	NaN	ENO1	enolase 1	Cytoplasm	enzyme	0.000125644	2.06618e-05	up	2.16551	2.16551	1.11471
TR/RXR Activation	2.22	0.133	NaN	SLC16A3	solute carrier family 16 member 3	Plasma Membrane	transporter	0.000159797	3.25787e-05	up	2.46985	2.46985	1.30442
TR/RXR Activation	2.22	0.133	NaN	AKR1C1/AKR1C2	aldo-keto reductase family 1 member C2	Cytoplasm	enzyme	2.81039e-05	6.75907e-07	down	5.60518	-5.60518	-2.48676
TR/RXR Activation	2.22	0.133	NaN	HDAC3	histone deacetylase 3	Nucleus	transcription regulator	0.000210701	5.26478e-05	up	2.01891	2.01891	1.01358
TR/RXR Activation	2.22	0.133	NaN	LDLR	low density lipoprotein receptor	Plasma Membrane	transporter	0.000185842	4.20222e-05	down	3.8562	-3.8562	-1.94718
TR/RXR Activation	2.22	0.133	NaN	AKR1C3	aldo-keto reductase family 1 member C3	Cytoplasm	enzyme	3.07641e-05	9.14886e-07	down	2.82192	-2.82192	-1.49668
TR/RXR Activation	2.22	0.133	NaN	SCARB1	scavenger receptor class B member 1	Plasma Membrane	transporter	0.00299348	0.00252997	up	2.40915	2.40915	1.26853
TR/RXR Activation	2.22	0.133	NaN	SLC2A1	solute carrier family 2 member 1	Plasma Membrane	transporter	3.82732e-05	1.6393e-06	up	5.17467	5.17467	2.37147
TR/RXR Activation	2.22	0.133	NaN	FGFR1	fibroblast growth factor receptor 1	Plasma Membrane	kinase	0.000165733	3.47326e-05	up	3.42504	3.42504	1.77612
TR/RXR Activation	2.22	0.133	NaN	ACACA	acetyl-CoA carboxylase alpha	Cytoplasm	enzyme	0.000270549	8.15082e-05	down	2.03919	-2.03919	-1.02799
TR/RXR Activation	2.22	0.133	NaN	IRS2	insulin receptor substrate 2	Cytoplasm	enzyme	2.88118e-05	7.09206e-07	up	3.70726	3.70726	1.89035
TR/RXR Activation	2.22	0.133	NaN	PFKP	phosphofructokinase, platelet	Cytoplasm	kinase	1.09005e-05	3.6128e-08	up	3.25854	3.25854	1.70422
TR/RXR Activation	2.22	0.133	NaN	DIO2	iodothyronine deiodinase 2	Cytoplasm	enzyme	5.18587e-05	3.21366e-06	down	2.34023	-2.34023	-1.22665
Glioma Signaling	2.19	0.127	1.667	PA2G4	proliferation-associated 2G4	Nucleus	transcription regulator	2.25283e-05	2.92989e-07	down	2.00323	-2.00323	-1.00233
Glioma Signaling	2.19	0.127	1.667	FGFR1	fibroblast growth factor receptor 1	Plasma Membrane	kinase	0.000165733	3.47326e-05	up	3.42504	3.42504	1.77612
Glioma Signaling	2.19	0.127	1.667	ABL1	ABL proto-oncogene 1, non-receptor tyrosine kinase	Nucleus	kinase	0.000315871	0.000105738	up	2.03983	2.03983	1.02845
Glioma Signaling	2.19	0.127	1.667	PDGFC	platelet derived growth factor C	Extracellular Space	growth factor	7.32031e-05	6.99933e-06	up	2.20379	2.20379	1.13999
Glioma Signaling	2.19	0.127	1.667	CCND1	cyclin D1	Nucleus	transcription regulator	0.000133495	2.33778e-05	down	2.64615	-2.64615	-1.4039
Glioma Signaling	2.19	0.127	1.667	IDH1	isocitrate dehydrogenase (NADP(+)) 1, cytosolic	Cytoplasm	enzyme	4.20301e-05	2.04635e-06	down	2.73567	-2.73567	-1.4519
Glioma Signaling	2.19	0.127	1.667	IGF2	insulin like growth factor 2	Extracellular Space	growth factor	0.000468181	0.000198898	up	2.43961	2.43961	1.28665
Glioma Signaling	2.19	0.127	1.667	CDKN2D	cyclin dependent kinase inhibitor 2D	Cytoplasm	transcription regulator	5.504e-05	3.6694e-06	up	2.95133	2.95133	1.56137
Glioma Signaling	2.19	0.127	1.667	CAMK2D	calcium/calmodulin dependent protein kinase II delta	Cytoplasm	kinase	3.09385e-05	9.36015e-07	down	2.77528	-2.77528	-1.47263
Glioma Signaling	2.19	0.127	1.667	IDH2	isocitrate dehydrogenase (NADP(+)) 2, mitochondrial	Cytoplasm	enzyme	0.000462595	0.000195006	up	4.68513	4.68513	2.22809
Glioma Signaling	2.19	0.127	1.667	IRS2	insulin receptor substrate 2	Cytoplasm	enzyme	2.88118e-05	7.09206e-07	up	3.70726	3.70726	1.89035
Glioma Signaling	2.19	0.127	1.667	MAP2K1	mitogen-activated protein kinase kinase 1	Cytoplasm	kinase	5.36735e-05	3.47448e-06	up	2.20238	2.20238	1.13906
Glioma Signaling	2.19	0.127	1.667	EGFR	epidermal growth factor receptor	Plasma Membrane	kinase	0.000122341	1.97023e-05	up	2.6483	2.6483	1.40507
Glioma Signaling	2.19	0.127	1.667	PRKCA	protein kinase C alpha	Cytoplasm	kinase	0.00011792	1.85292e-05	up	2.55508	2.55508	1.35337
HMGB1 Signaling	2.19	0.12	2.138	CXCL8	C-X-C motif chemokine ligand 8	Extracellular Space	cytokine	0.000708041	0.000379684	up	3.81451	3.81451	1.9315
HMGB1 Signaling	2.19	0.12	2.138	IL1A	interleukin 1 alpha	Extracellular Space	cytokine	2.88118e-05	7.19868e-07	up	3.81224	3.81224	1.93064
HMGB1 Signaling	2.19	0.12	2.138	FGFR1	fibroblast growth factor receptor 1	Plasma Membrane	kinase	0.000165733	3.47326e-05	up	3.42504	3.42504	1.77612
HMGB1 Signaling	2.19	0.12	2.138	MAPK9	mitogen-activated protein kinase 9	Cytoplasm	kinase	0.000293972	9.35104e-05	down	2.12175	-2.12175	-1.08525
HMGB1 Signaling	2.19	0.12	2.138	HMGB1	high mobility group box 1	Nucleus	transcription regulator	9.18199e-05	1.15097e-05	down	2.36982	-2.36982	-1.24477
HMGB1 Signaling	2.19	0.12	2.138	TLR4	toll like receptor 4	Plasma Membrane	transmembrane receptor	0.000295521	9.42961e-05	down	2.53829	-2.53829	-1.34386
HMGB1 Signaling	2.19	0.12	2.138	FOS	Fos proto-oncogene, AP-1 transcription factor subunit	Nucleus	transcription regulator	2.80854e-05	6.73077e-07	up	3.5675	3.5675	1.83491
HMGB1 Signaling	2.19	0.12	2.138	RHOV	ras homolog family member V	Plasma Membrane	enzyme	0.000163757	3.40096e-05	down	2.43078	-2.43078	-1.28142
HMGB1 Signaling	2.19	0.12	2.138	KAT6B	lysine acetyltransferase 6B	Nucleus	enzyme	0.000256771	7.42143e-05	up	2.05449	2.05449	1.03878
HMGB1 Signaling	2.19	0.12	2.138	JUN	Jun proto-oncogene, AP-1 transcription factor subunit	Nucleus	transcription regulator	0.000125936	2.07414e-05	up	14.0879	14.0879	3.81639
HMGB1 Signaling	2.19	0.12	2.138	RHOB	ras homolog family member B	Cytoplasm	enzyme	0.00209442	0.00166599	up	2.09683	2.09683	1.06821
HMGB1 Signaling	2.19	0.12	2.138	TGFB1	transforming growth factor beta 1	Extracellular Space	growth factor	0.000148434	2.84707e-05	up	2.93782	2.93782	1.55475
HMGB1 Signaling	2.19	0.12	2.138	IL1B	interleukin 1 beta	Extracellular Space	cytokine	5.42175e-05	3.56627e-06	up	2.31007	2.31007	1.20793
HMGB1 Signaling	2.19	0.12	2.138	IRS2	insulin receptor substrate 2	Cytoplasm	enzyme	2.88118e-05	7.09206e-07	up	3.70726	3.70726	1.89035
HMGB1 Signaling	2.19	0.12	2.138	SERPINE1	serpin family E member 1	Extracellular Space	other	5.62745e-05	3.86788e-06	up	17.875	17.875	4.15987
HMGB1 Signaling	2.19	0.12	2.138	MAP2K1	mitogen-activated protein kinase kinase 1	Cytoplasm	kinase	5.36735e-05	3.47448e-06	up	2.20238	2.20238	1.13906
Antigen Presentation Pathway	2.16	0.184	NaN	CALR	calreticulin	Cytoplasm	transcription regulator	2.88118e-05	7.24289e-07	up	2.34816	2.34816	1.23153
Antigen Presentation Pathway	2.16	0.184	NaN	HLA-A	major histocompatibility complex, class I, A	Plasma Membrane	other	6.72177e-05	5.82664e-06	up	2.33121	2.33121	1.22108
Antigen Presentation Pathway	2.16	0.184	NaN	PDIA3	protein disulfide isomerase family A member 3	Cytoplasm	peptidase	0.000247418	6.98709e-05	up	2.08961	2.08961	1.06323
Antigen Presentation Pathway	2.16	0.184	NaN	HLA-B	major histocompatibility complex, class I, B	Plasma Membrane	transmembrane receptor	0.000935157	0.000579595	up	2.72133	2.72133	1.44431
Antigen Presentation Pathway	2.16	0.184	NaN	CANX	calnexin	Cytoplasm	other	0.000684527	0.000361083	up	2.16319	2.16319	1.11316
Antigen Presentation Pathway	2.16	0.184	NaN	PSMB8	proteasome subunit beta 8	Cytoplasm	peptidase	0.000298619	9.58768e-05	down	2.0337	-2.0337	-1.0241
Antigen Presentation Pathway	2.16	0.184	NaN	HLA-E	major histocompatibility complex, class I, E	Plasma Membrane	transmembrane receptor	4.0619e-05	1.8675e-06	up	2.74036	2.74036	1.45437
Cyclins and Cell Cycle Regulation	2.16	0.141	-2.646	HDAC6	histone deacetylase 6	Nucleus	transcription regulator	0.000102705	1.41659e-05	up	2.04126	2.04126	1.02946
Cyclins and Cell Cycle Regulation	2.16	0.141	-2.646	CDKN2D	cyclin dependent kinase inhibitor 2D	Cytoplasm	transcription regulator	5.504e-05	3.6694e-06	up	2.95133	2.95133	1.56137
Cyclins and Cell Cycle Regulation	2.16	0.141	-2.646	HDAC3	histone deacetylase 3	Nucleus	transcription regulator	0.000210701	5.26478e-05	up	2.01891	2.01891	1.01358
Cyclins and Cell Cycle Regulation	2.16	0.141	-2.646	CCND3	cyclin D3	Nucleus	kinase	2.3964e-05	3.8727e-07	down	2.97129	-2.97129	-1.57109
Cyclins and Cell Cycle Regulation	2.16	0.141	-2.646	PA2G4	proliferation-associated 2G4	Nucleus	transcription regulator	2.25283e-05	2.92989e-07	down	2.00323	-2.00323	-1.00233
Cyclins and Cell Cycle Regulation	2.16	0.141	-2.646	PPP2R2A	protein phosphatase 2 regulatory subunit Balpha	Cytoplasm	phosphatase	0.000121473	1.94696e-05	up	3.00884	3.00884	1.58921
Cyclins and Cell Cycle Regulation	2.16	0.141	-2.646	TGFB1	transforming growth factor beta 1	Extracellular Space	growth factor	0.000148434	2.84707e-05	up	2.93782	2.93782	1.55475
Cyclins and Cell Cycle Regulation	2.16	0.141	-2.646	PPP2R5B	protein phosphatase 2 regulatory subunit B'beta	Cytoplasm	phosphatase	4.01023e-05	1.8097e-06	up	5.56934	5.56934	2.47751
Cyclins and Cell Cycle Regulation	2.16	0.141	-2.646	ABL1	ABL proto-oncogene 1, non-receptor tyrosine kinase	Nucleus	kinase	0.000315871	0.000105738	up	2.03983	2.03983	1.02845
Cyclins and Cell Cycle Regulation	2.16	0.141	-2.646	CCND1	cyclin D1	Nucleus	transcription regulator	0.000133495	2.33778e-05	down	2.64615	-2.64615	-1.4039
Cyclins and Cell Cycle Regulation	2.16	0.141	-2.646	CDC25A	cell division cycle 25A	Nucleus	phosphatase	0.000444492	0.000183055	down	2.95626	-2.95626	-1.56377
Cholecystokinin/Gastrin-mediated Signaling	2.11	0.129	1.941	IL1A	interleukin 1 alpha	Extracellular Space	cytokine	2.88118e-05	7.19868e-07	up	3.81224	3.81224	1.93064
Cholecystokinin/Gastrin-mediated Signaling	2.11	0.129	1.941	MEF2A	myocyte enhancer factor 2A	Nucleus	transcription regulator	4.32252e-05	2.21045e-06	up	4.40436	4.40436	2.13893
Cholecystokinin/Gastrin-mediated Signaling	2.11	0.129	1.941	MAPK9	mitogen-activated protein kinase 9	Cytoplasm	kinase	0.000293972	9.35104e-05	down	2.12175	-2.12175	-1.08525
Cholecystokinin/Gastrin-mediated Signaling	2.11	0.129	1.941	FOS	Fos proto-oncogene, AP-1 transcription factor subunit	Nucleus	transcription regulator	2.80854e-05	6.73077e-07	up	3.5675	3.5675	1.83491
Cholecystokinin/Gastrin-mediated Signaling	2.11	0.129	1.941	RHOV	ras homolog family member V	Plasma Membrane	enzyme	0.000163757	3.40096e-05	down	2.43078	-2.43078	-1.28142
Cholecystokinin/Gastrin-mediated Signaling	2.11	0.129	1.941	JUN	Jun proto-oncogene, AP-1 transcription factor subunit	Nucleus	transcription regulator	0.000125936	2.07414e-05	up	14.0879	14.0879	3.81639
Cholecystokinin/Gastrin-mediated Signaling	2.11	0.129	1.941	RHOB	ras homolog family member B	Cytoplasm	enzyme	0.00209442	0.00166599	up	2.09683	2.09683	1.06821
Cholecystokinin/Gastrin-mediated Signaling	2.11	0.129	1.941	CREM	cAMP responsive element modulator	Nucleus	transcription regulator	0.000283345	8.77751e-05	down	2.06874	-2.06874	-1.04875
Cholecystokinin/Gastrin-mediated Signaling	2.11	0.129	1.941	IL1B	interleukin 1 beta	Extracellular Space	cytokine	5.42175e-05	3.56627e-06	up	2.31007	2.31007	1.20793
Cholecystokinin/Gastrin-mediated Signaling	2.11	0.129	1.941	MAPK7	mitogen-activated protein kinase 7	Cytoplasm	kinase	0.00134129	0.000953604	up	2.03229	2.03229	1.02311
Cholecystokinin/Gastrin-mediated Signaling	2.11	0.129	1.941	MAP2K1	mitogen-activated protein kinase kinase 1	Cytoplasm	kinase	5.36735e-05	3.47448e-06	up	2.20238	2.20238	1.13906
Cholecystokinin/Gastrin-mediated Signaling	2.11	0.129	1.941	PRKCA	protein kinase C alpha	Cytoplasm	kinase	0.00011792	1.85292e-05	up	2.55508	2.55508	1.35337
Cholecystokinin/Gastrin-mediated Signaling	2.11	0.129	1.941	EGFR	epidermal growth factor receptor	Plasma Membrane	kinase	0.000122341	1.97023e-05	up	2.6483	2.6483	1.40507
Colanic Acid Building Blocks Biosynthesis	2.09	0.286	NaN	TSTA3	tissue specific transplantation antigen P35B	Plasma Membrane	enzyme	0.000992398	0.000632446	down	2.15776	-2.15776	-1.10953
Colanic Acid Building Blocks Biosynthesis	2.09	0.286	NaN	GPI	glucose-6-phosphate isomerase	Extracellular Space	enzyme	2.79763e-05	6.48444e-07	up	2.45525	2.45525	1.29587
Colanic Acid Building Blocks Biosynthesis	2.09	0.286	NaN	GMPPA	GDP-mannose pyrophosphorylase A	Cytoplasm	enzyme	0.000313442	0.00010408	up	2.07695	2.07695	1.05447
Colanic Acid Building Blocks Biosynthesis	2.09	0.286	NaN	MPI	mannose phosphate isomerase	Cytoplasm	enzyme	0.000209791	5.22384e-05	up	3.31289	3.31289	1.72809
Renal Cell Carcinoma Signaling	2.03	0.136	2.449	VEGFA	vascular endothelial growth factor A	Extracellular Space	growth factor	0.000230788	6.23698e-05	up	5.58356	5.58356	2.48119
Renal Cell Carcinoma Signaling	2.03	0.136	2.449	ETS1	ETS proto-oncogene 1, transcription factor	Nucleus	transcription regulator	5.8527e-05	4.17304e-06	up	3.63514	3.63514	1.86201
Renal Cell Carcinoma Signaling	2.03	0.136	2.449	FOS	Fos proto-oncogene, AP-1 transcription factor subunit	Nucleus	transcription regulator	2.80854e-05	6.73077e-07	up	3.5675	3.5675	1.83491
Renal Cell Carcinoma Signaling	2.03	0.136	2.449	JUN	Jun proto-oncogene, AP-1 transcription factor subunit	Nucleus	transcription regulator	0.000125936	2.07414e-05	up	14.0879	14.0879	3.81639
Renal Cell Carcinoma Signaling	2.03	0.136	2.449	SLC2A1	solute carrier family 2 member 1	Plasma Membrane	transporter	3.82732e-05	1.6393e-06	up	5.17467	5.17467	2.37147
Renal Cell Carcinoma Signaling	2.03	0.136	2.449	TGFB1	transforming growth factor beta 1	Extracellular Space	growth factor	0.000148434	2.84707e-05	up	2.93782	2.93782	1.55475
Renal Cell Carcinoma Signaling	2.03	0.136	2.449	FGFR1	fibroblast growth factor receptor 1	Plasma Membrane	kinase	0.000165733	3.47326e-05	up	3.42504	3.42504	1.77612
Renal Cell Carcinoma Signaling	2.03	0.136	2.449	EGLN3	egl-9 family hypoxia inducible factor 3	Cytoplasm	enzyme	2.3964e-05	3.8724e-07	up	22.9592	22.9592	4.521
Renal Cell Carcinoma Signaling	2.03	0.136	2.449	IRS2	insulin receptor substrate 2	Cytoplasm	enzyme	2.88118e-05	7.09206e-07	up	3.70726	3.70726	1.89035
Renal Cell Carcinoma Signaling	2.03	0.136	2.449	FH	fumarate hydratase	Cytoplasm	enzyme	6.36901e-05	5.18202e-06	down	2.25508	-2.25508	-1.17318
Renal Cell Carcinoma Signaling	2.03	0.136	2.449	MAP2K1	mitogen-activated protein kinase kinase 1	Cytoplasm	kinase	5.36735e-05	3.47448e-06	up	2.20238	2.20238	1.13906
Neuroprotective Role of THOP1 in Alzheimer's Disease	2.03	0.175	NaN	MME	membrane metalloendopeptidase	Plasma Membrane	peptidase	5.56196e-05	3.76249e-06	up	3.29452	3.29452	1.72007
Neuroprotective Role of THOP1 in Alzheimer's Disease	2.03	0.175	NaN	HLA-A	major histocompatibility complex, class I, A	Plasma Membrane	other	6.72177e-05	5.82664e-06	up	2.33121	2.33121	1.22108
Neuroprotective Role of THOP1 in Alzheimer's Disease	2.03	0.175	NaN	HLA-B	major histocompatibility complex, class I, B	Plasma Membrane	transmembrane receptor	0.000935157	0.000579595	up	2.72133	2.72133	1.44431
Neuroprotective Role of THOP1 in Alzheimer's Disease	2.03	0.175	NaN	GNRH1	gonadotropin releasing hormone 1	Extracellular Space	other	0.000145873	2.7474e-05	up	2.25193	2.25193	1.17116
Neuroprotective Role of THOP1 in Alzheimer's Disease	2.03	0.175	NaN	PRKAG2	protein kinase AMP-activated non-catalytic subunit gamma 2	Cytoplasm	kinase	0.00017709	3.87531e-05	up	2.4962	2.4962	1.31973
Neuroprotective Role of THOP1 in Alzheimer's Disease	2.03	0.175	NaN	HLA-E	major histocompatibility complex, class I, E	Plasma Membrane	transmembrane receptor	4.0619e-05	1.8675e-06	up	2.74036	2.74036	1.45437
Neuroprotective Role of THOP1 in Alzheimer's Disease	2.03	0.175	NaN	APP	amyloid beta precursor protein	Plasma Membrane	other	0.000538796	0.000248129	up	3.09962	3.09962	1.63209
PI3K Signaling in B Lymphocytes	1.99	0.117	0.577	VAV2	vav guanine nucleotide exchange factor 2	Cytoplasm	transcription regulator	0.000180069	3.98488e-05	down	2.27769	-2.27769	-1.18757
PI3K Signaling in B Lymphocytes	1.99	0.117	0.577	FOS	Fos proto-oncogene, AP-1 transcription factor subunit	Nucleus	transcription regulator	2.80854e-05	6.73077e-07	up	3.5675	3.5675	1.83491
PI3K Signaling in B Lymphocytes	1.99	0.117	0.577	TLR4	toll like receptor 4	Plasma Membrane	transmembrane receptor	0.000295521	9.42961e-05	down	2.53829	-2.53829	-1.34386
PI3K Signaling in B Lymphocytes	1.99	0.117	0.577	FYN	FYN proto-oncogene, Src family tyrosine kinase	Plasma Membrane	kinase	3.17849e-05	1.10245e-06	up	2.00062	2.00062	1.00045
PI3K Signaling in B Lymphocytes	1.99	0.117	0.577	JUN	Jun proto-oncogene, AP-1 transcription factor subunit	Nucleus	transcription regulator	0.000125936	2.07414e-05	up	14.0879	14.0879	3.81639
PI3K Signaling in B Lymphocytes	1.99	0.117	0.577	CAMK2D	calcium/calmodulin dependent protein kinase II delta	Cytoplasm	kinase	3.09385e-05	9.36015e-07	down	2.77528	-2.77528	-1.47263
PI3K Signaling in B Lymphocytes	1.99	0.117	0.577	ATF3	activating transcription factor 3	Nucleus	transcription regulator	0.000655608	0.000337668	up	2.57762	2.57762	1.36604
PI3K Signaling in B Lymphocytes	1.99	0.117	0.577	PDIA3	protein disulfide isomerase family A member 3	Cytoplasm	peptidase	0.000247418	6.98709e-05	up	2.08961	2.08961	1.06323
PI3K Signaling in B Lymphocytes	1.99	0.117	0.577	ATF5	activating transcription factor 5	Nucleus	transcription regulator	0.000359242	0.00012947	down	2.43022	-2.43022	-1.28108
PI3K Signaling in B Lymphocytes	1.99	0.117	0.577	FOXO3	forkhead box O3	Nucleus	transcription regulator	7.15301e-05	6.64421e-06	up	2.65819	2.65819	1.41044
PI3K Signaling in B Lymphocytes	1.99	0.117	0.577	CHP1	calcineurin like EF-hand protein 1	Cytoplasm	transporter	0.000412923	0.000161983	down	2.07379	-2.07379	-1.05227
PI3K Signaling in B Lymphocytes	1.99	0.117	0.577	ABL1	ABL proto-oncogene 1, non-receptor tyrosine kinase	Nucleus	kinase	0.000315871	0.000105738	up	2.03983	2.03983	1.02845
PI3K Signaling in B Lymphocytes	1.99	0.117	0.577	IRS2	insulin receptor substrate 2	Cytoplasm	enzyme	2.88118e-05	7.09206e-07	up	3.70726	3.70726	1.89035
PI3K Signaling in B Lymphocytes	1.99	0.117	0.577	PLEKHA1	pleckstrin homology domain containing A1	Cytoplasm	other	0.00147524	0.00107668	up	2.3234	2.3234	1.21624
PI3K Signaling in B Lymphocytes	1.99	0.117	0.577	MAP2K1	mitogen-activated protein kinase kinase 1	Cytoplasm	kinase	5.36735e-05	3.47448e-06	up	2.20238	2.20238	1.13906
Aryl Hydrocarbon Receptor Signaling	1.98	0.114	NaN	IL1A	interleukin 1 alpha	Extracellular Space	cytokine	2.88118e-05	7.19868e-07	up	3.81224	3.81224	1.93064
Aryl Hydrocarbon Receptor Signaling	1.98	0.114	NaN	NQO2	NAD(P)H quinone dehydrogenase 2	Cytoplasm	enzyme	2.94465e-05	8.40828e-07	down	2.37695	-2.37695	-1.24911
Aryl Hydrocarbon Receptor Signaling	1.98	0.114	NaN	NQO1	NAD(P)H quinone dehydrogenase 1	Cytoplasm	enzyme	1.08128e-05	3.30904e-08	down	3.66239	-3.66239	-1.87279
Aryl Hydrocarbon Receptor Signaling	1.98	0.114	NaN	CCND1	cyclin D1	Nucleus	transcription regulator	0.000133495	2.33778e-05	down	2.64615	-2.64615	-1.4039
Aryl Hydrocarbon Receptor Signaling	1.98	0.114	NaN	AHRR	aryl-hydrocarbon receptor repressor	Nucleus	other	7.27588e-05	6.88624e-06	up	2.53106	2.53106	1.33974
Aryl Hydrocarbon Receptor Signaling	1.98	0.114	NaN	FOS	Fos proto-oncogene, AP-1 transcription factor subunit	Nucleus	transcription regulator	2.80854e-05	6.73077e-07	up	3.5675	3.5675	1.83491
Aryl Hydrocarbon Receptor Signaling	1.98	0.114	NaN	HSP90B1	heat shock protein 90 beta family member 1	Cytoplasm	other	0.000847017	0.000502797	up	2.23526	2.23526	1.16045
Aryl Hydrocarbon Receptor Signaling	1.98	0.114	NaN	JUN	Jun proto-oncogene, AP-1 transcription factor subunit	Nucleus	transcription regulator	0.000125936	2.07414e-05	up	14.0879	14.0879	3.81639
Aryl Hydrocarbon Receptor Signaling	1.98	0.114	NaN	CCND3	cyclin D3	Nucleus	kinase	2.3964e-05	3.8727e-07	down	2.97129	-2.97129	-1.57109
Aryl Hydrocarbon Receptor Signaling	1.98	0.114	NaN	TGFB1	transforming growth factor beta 1	Extracellular Space	growth factor	0.000148434	2.84707e-05	up	2.93782	2.93782	1.55475
Aryl Hydrocarbon Receptor Signaling	1.98	0.114	NaN	NFIA	nuclear factor I A	Nucleus	transcription regulator	0.000265385	7.89248e-05	down	2.27782	-2.27782	-1.18766
Aryl Hydrocarbon Receptor Signaling	1.98	0.114	NaN	IL1B	interleukin 1 beta	Extracellular Space	cytokine	5.42175e-05	3.56627e-06	up	2.31007	2.31007	1.20793
Aryl Hydrocarbon Receptor Signaling	1.98	0.114	NaN	ALDH18A1	aldehyde dehydrogenase 18 family member A1	Cytoplasm	kinase	4.16204e-05	2.00904e-06	up	2.00093	2.00093	1.00067
Aryl Hydrocarbon Receptor Signaling	1.98	0.114	NaN	NFIB	nuclear factor I B	Nucleus	transcription regulator	0.000513061	0.00022897	down	3.20034	-3.20034	-1.67822
Aryl Hydrocarbon Receptor Signaling	1.98	0.114	NaN	NRIP1	nuclear receptor interacting protein 1	Nucleus	transcription regulator	0.000170207	3.61765e-05	down	2.30531	-2.30531	-1.20496
Aryl Hydrocarbon Receptor Signaling	1.98	0.114	NaN	ALDH3A1	aldehyde dehydrogenase 3 family member A1	Cytoplasm	enzyme	9.37816e-05	1.19468e-05	down	3.12873	-3.12873	-1.64558
Glutathione Biosynthesis	1.98	0.667	NaN	GCLC	glutamate-cysteine ligase catalytic subunit	Cytoplasm	enzyme	0.000260321	7.61736e-05	up	2.29475	2.29475	1.19833
Glutathione Biosynthesis	1.98	0.667	NaN	GCLM	glutamate-cysteine ligase modifier subunit	Cytoplasm	enzyme	0.00048747	0.000211403	down	2.56194	-2.56194	-1.35723
Tetrahydrobiopterin Biosynthesis I	1.98	0.667	NaN	GCH1	GTP cyclohydrolase 1	Cytoplasm	enzyme	0.00126205	0.00088043	down	2.06187	-2.06187	-1.04396
Tetrahydrobiopterin Biosynthesis I	1.98	0.667	NaN	SPR	sepiapterin reductase (7,8-dihydrobiopterin:NADP+ oxidoreductase)	Cytoplasm	enzyme	0.000344678	0.00012072	down	2.15758	-2.15758	-1.10941
Tetrahydrobiopterin Biosynthesis II	1.98	0.667	NaN	GCH1	GTP cyclohydrolase 1	Cytoplasm	enzyme	0.00126205	0.00088043	down	2.06187	-2.06187	-1.04396
Tetrahydrobiopterin Biosynthesis II	1.98	0.667	NaN	SPR	sepiapterin reductase (7,8-dihydrobiopterin:NADP+ oxidoreductase)	Cytoplasm	enzyme	0.000344678	0.00012072	down	2.15758	-2.15758	-1.10941
GNRH Signaling	1.96	0.116	2.324	MAP3K15	mitogen-activated protein kinase kinase kinase 15	Other	other	7.87364e-05	8.16338e-06	up	6.34619	6.34619	2.66589
GNRH Signaling	1.96	0.116	2.324	ADCY3	adenylate cyclase 3	Plasma Membrane	enzyme	9.39108e-05	1.19713e-05	down	2.04408	-2.04408	-1.03145
GNRH Signaling	1.96	0.116	2.324	MAP3K1	mitogen-activated protein kinase kinase kinase 1	Cytoplasm	kinase	0.000246142	6.93012e-05	up	2.54426	2.54426	1.34725
GNRH Signaling	1.96	0.116	2.324	MAPK9	mitogen-activated protein kinase 9	Cytoplasm	kinase	0.000293972	9.35104e-05	down	2.12175	-2.12175	-1.08525
GNRH Signaling	1.96	0.116	2.324	DNM1	dynamin 1	Cytoplasm	enzyme	0.000456358	0.000190463	up	3.50969	3.50969	1.81134
GNRH Signaling	1.96	0.116	2.324	FOS	Fos proto-oncogene, AP-1 transcription factor subunit	Nucleus	transcription regulator	2.80854e-05	6.73077e-07	up	3.5675	3.5675	1.83491
GNRH Signaling	1.96	0.116	2.324	CAMK2D	calcium/calmodulin dependent protein kinase II delta	Cytoplasm	kinase	3.09385e-05	9.36015e-07	down	2.77528	-2.77528	-1.47263
GNRH Signaling	1.96	0.116	2.324	JUN	Jun proto-oncogene, AP-1 transcription factor subunit	Nucleus	transcription regulator	0.000125936	2.07414e-05	up	14.0879	14.0879	3.81639
GNRH Signaling	1.96	0.116	2.324	PRKAG2	protein kinase AMP-activated non-catalytic subunit gamma 2	Cytoplasm	kinase	0.00017709	3.87531e-05	up	2.4962	2.4962	1.31973
GNRH Signaling	1.96	0.116	2.324	GNRH1	gonadotropin releasing hormone 1	Extracellular Space	other	0.000145873	2.7474e-05	up	2.25193	2.25193	1.17116
GNRH Signaling	1.96	0.116	2.324	MAP3K8	mitogen-activated protein kinase kinase kinase 8	Cytoplasm	kinase	0.000619209	0.000307789	up	2.25937	2.25937	1.17592
GNRH Signaling	1.96	0.116	2.324	MAPK7	mitogen-activated protein kinase 7	Cytoplasm	kinase	0.00134129	0.000953604	up	2.03229	2.03229	1.02311
GNRH Signaling	1.96	0.116	2.324	MAP2K1	mitogen-activated protein kinase kinase 1	Cytoplasm	kinase	5.36735e-05	3.47448e-06	up	2.20238	2.20238	1.13906
GNRH Signaling	1.96	0.116	2.324	EGFR	epidermal growth factor receptor	Plasma Membrane	kinase	0.000122341	1.97023e-05	up	2.6483	2.6483	1.40507
GNRH Signaling	1.96	0.116	2.324	PRKCA	protein kinase C alpha	Cytoplasm	kinase	0.00011792	1.85292e-05	up	2.55508	2.55508	1.35337
Pancreatic Adenocarcinoma Signaling	1.93	0.119	1.265	TGFBR1	transforming growth factor beta receptor 1	Plasma Membrane	kinase	9.64183e-06	1.04842e-08	up	2.37891	2.37891	1.2503
Pancreatic Adenocarcinoma Signaling	1.93	0.119	1.265	PA2G4	proliferation-associated 2G4	Nucleus	transcription regulator	2.25283e-05	2.92989e-07	down	2.00323	-2.00323	-1.00233
Pancreatic Adenocarcinoma Signaling	1.93	0.119	1.265	FGFR1	fibroblast growth factor receptor 1	Plasma Membrane	kinase	0.000165733	3.47326e-05	up	3.42504	3.42504	1.77612
Pancreatic Adenocarcinoma Signaling	1.93	0.119	1.265	ABL1	ABL proto-oncogene 1, non-receptor tyrosine kinase	Nucleus	kinase	0.000315871	0.000105738	up	2.03983	2.03983	1.02845
Pancreatic Adenocarcinoma Signaling	1.93	0.119	1.265	MAPK9	mitogen-activated protein kinase 9	Cytoplasm	kinase	0.000293972	9.35104e-05	down	2.12175	-2.12175	-1.08525
Pancreatic Adenocarcinoma Signaling	1.93	0.119	1.265	PDGFC	platelet derived growth factor C	Extracellular Space	growth factor	7.32031e-05	6.99933e-06	up	2.20379	2.20379	1.13999
Pancreatic Adenocarcinoma Signaling	1.93	0.119	1.265	CCND1	cyclin D1	Nucleus	transcription regulator	0.000133495	2.33778e-05	down	2.64615	-2.64615	-1.4039
Pancreatic Adenocarcinoma Signaling	1.93	0.119	1.265	BCL2	BCL2, apoptosis regulator	Cytoplasm	transporter	0.00165371	0.00124348	down	2.95809	-2.95809	-1.56467
Pancreatic Adenocarcinoma Signaling	1.93	0.119	1.265	VEGFA	vascular endothelial growth factor A	Extracellular Space	growth factor	0.000230788	6.23698e-05	up	5.58356	5.58356	2.48119
Pancreatic Adenocarcinoma Signaling	1.93	0.119	1.265	TGFB1	transforming growth factor beta 1	Extracellular Space	growth factor	0.000148434	2.84707e-05	up	2.93782	2.93782	1.55475
Pancreatic Adenocarcinoma Signaling	1.93	0.119	1.265	IRS2	insulin receptor substrate 2	Cytoplasm	enzyme	2.88118e-05	7.09206e-07	up	3.70726	3.70726	1.89035
Pancreatic Adenocarcinoma Signaling	1.93	0.119	1.265	MAP2K1	mitogen-activated protein kinase kinase 1	Cytoplasm	kinase	5.36735e-05	3.47448e-06	up	2.20238	2.20238	1.13906
Pancreatic Adenocarcinoma Signaling	1.93	0.119	1.265	RALGDS	ral guanine nucleotide dissociation stimulator	Cytoplasm	other	9.06115e-05	1.11349e-05	up	4.11406	4.11406	2.04056
Pancreatic Adenocarcinoma Signaling	1.93	0.119	1.265	EGFR	epidermal growth factor receptor	Plasma Membrane	kinase	0.000122341	1.97023e-05	up	2.6483	2.6483	1.40507
CD27 Signaling in Lymphocytes	1.92	0.154	1.89	MAP3K15	mitogen-activated protein kinase kinase kinase 15	Other	other	7.87364e-05	8.16338e-06	up	6.34619	6.34619	2.66589
CD27 Signaling in Lymphocytes	1.92	0.154	1.89	FOS	Fos proto-oncogene, AP-1 transcription factor subunit	Nucleus	transcription regulator	2.80854e-05	6.73077e-07	up	3.5675	3.5675	1.83491
CD27 Signaling in Lymphocytes	1.92	0.154	1.89	JUN	Jun proto-oncogene, AP-1 transcription factor subunit	Nucleus	transcription regulator	0.000125936	2.07414e-05	up	14.0879	14.0879	3.81639
CD27 Signaling in Lymphocytes	1.92	0.154	1.89	MAP3K1	mitogen-activated protein kinase kinase kinase 1	Cytoplasm	kinase	0.000246142	6.93012e-05	up	2.54426	2.54426	1.34725
CD27 Signaling in Lymphocytes	1.92	0.154	1.89	MAPK9	mitogen-activated protein kinase 9	Cytoplasm	kinase	0.000293972	9.35104e-05	down	2.12175	-2.12175	-1.08525
CD27 Signaling in Lymphocytes	1.92	0.154	1.89	MAP3K8	mitogen-activated protein kinase kinase kinase 8	Cytoplasm	kinase	0.000619209	0.000307789	up	2.25937	2.25937	1.17592
CD27 Signaling in Lymphocytes	1.92	0.154	1.89	TRAF5	TNF receptor associated factor 5	Cytoplasm	transporter	0.000577682	0.000277476	up	2.67524	2.67524	1.41967
CD27 Signaling in Lymphocytes	1.92	0.154	1.89	MAP2K1	mitogen-activated protein kinase kinase 1	Cytoplasm	kinase	5.36735e-05	3.47448e-06	up	2.20238	2.20238	1.13906
γ-glutamyl Cycle	1.87	0.25	NaN	GGCT	gamma-glutamylcyclotransferase	Cytoplasm	enzyme	0.000232779	6.31651e-05	down	2.44436	-2.44436	-1.28946
γ-glutamyl Cycle	1.87	0.25	NaN	GCLC	glutamate-cysteine ligase catalytic subunit	Cytoplasm	enzyme	0.000260321	7.61736e-05	up	2.29475	2.29475	1.19833
γ-glutamyl Cycle	1.87	0.25	NaN	GCLM	glutamate-cysteine ligase modifier subunit	Cytoplasm	enzyme	0.00048747	0.000211403	down	2.56194	-2.56194	-1.35723
γ-glutamyl Cycle	1.87	0.25	NaN	CHAC2	ChaC cation transport regulator homolog 2	Cytoplasm	enzyme	0.00027293	8.27582e-05	down	2.9025	-2.9025	-1.5373
Ovarian Cancer Signaling	1.87	0.111	NaN	FZD10	frizzled class receptor 10	Plasma Membrane	G-protein coupled receptor	0.000785696	0.000449143	down	2.22138	-2.22138	-1.15146
Ovarian Cancer Signaling	1.87	0.111	NaN	WNT10B	Wnt family member 10B	Extracellular Space	other	7.32877e-05	7.0518e-06	up	2.40477	2.40477	1.2659
Ovarian Cancer Signaling	1.87	0.111	NaN	PA2G4	proliferation-associated 2G4	Nucleus	transcription regulator	2.25283e-05	2.92989e-07	down	2.00323	-2.00323	-1.00233
Ovarian Cancer Signaling	1.87	0.111	NaN	FZD3	frizzled class receptor 3	Plasma Membrane	G-protein coupled receptor	0.00329505	0.00282275	up	2.1665	2.1665	1.11537
Ovarian Cancer Signaling	1.87	0.111	NaN	FGFR1	fibroblast growth factor receptor 1	Plasma Membrane	kinase	0.000165733	3.47326e-05	up	3.42504	3.42504	1.77612
Ovarian Cancer Signaling	1.87	0.111	NaN	PTGS1	prostaglandin-endoperoxide synthase 1	Cytoplasm	enzyme	0.000625746	0.000312634	up	2.59537	2.59537	1.37594
Ovarian Cancer Signaling	1.87	0.111	NaN	ABL1	ABL proto-oncogene 1, non-receptor tyrosine kinase	Nucleus	kinase	0.000315871	0.000105738	up	2.03983	2.03983	1.02845
Ovarian Cancer Signaling	1.87	0.111	NaN	FZD1	frizzled class receptor 1	Plasma Membrane	G-protein coupled receptor	0.000503711	0.000222169	up	2.54019	2.54019	1.34494
Ovarian Cancer Signaling	1.87	0.111	NaN	PDGFC	platelet derived growth factor C	Extracellular Space	growth factor	7.32031e-05	6.99933e-06	up	2.20379	2.20379	1.13999
Ovarian Cancer Signaling	1.87	0.111	NaN	CCND1	cyclin D1	Nucleus	transcription regulator	0.000133495	2.33778e-05	down	2.64615	-2.64615	-1.4039
Ovarian Cancer Signaling	1.87	0.111	NaN	BCL2	BCL2, apoptosis regulator	Cytoplasm	transporter	0.00165371	0.00124348	down	2.95809	-2.95809	-1.56467
Ovarian Cancer Signaling	1.87	0.111	NaN	VEGFA	vascular endothelial growth factor A	Extracellular Space	growth factor	0.000230788	6.23698e-05	up	5.58356	5.58356	2.48119
Ovarian Cancer Signaling	1.87	0.111	NaN	PRKAG2	protein kinase AMP-activated non-catalytic subunit gamma 2	Cytoplasm	kinase	0.00017709	3.87531e-05	up	2.4962	2.4962	1.31973
Ovarian Cancer Signaling	1.87	0.111	NaN	IRS2	insulin receptor substrate 2	Cytoplasm	enzyme	2.88118e-05	7.09206e-07	up	3.70726	3.70726	1.89035
Ovarian Cancer Signaling	1.87	0.111	NaN	MAP2K1	mitogen-activated protein kinase kinase 1	Cytoplasm	kinase	5.36735e-05	3.47448e-06	up	2.20238	2.20238	1.13906
Ovarian Cancer Signaling	1.87	0.111	NaN	EGFR	epidermal growth factor receptor	Plasma Membrane	kinase	0.000122341	1.97023e-05	up	2.6483	2.6483	1.40507
Sucrose Degradation V (Mammalian)	1.85	0.333	NaN	TPI1	triosephosphate isomerase 1	Cytoplasm	enzyme	7.2425e-05	6.80119e-06	up	2.15685	2.15685	1.10893
Sucrose Degradation V (Mammalian)	1.85	0.333	NaN	ALDOA	aldolase, fructose-bisphosphate A	Cytoplasm	enzyme	0.000104289	1.46009e-05	up	2.07352	2.07352	1.05208
Sucrose Degradation V (Mammalian)	1.85	0.333	NaN	ALDOC	aldolase, fructose-bisphosphate C	Cytoplasm	enzyme	4.37049e-05	2.3028e-06	up	8.86645	8.86645	3.14836
Non-Small Cell Lung Cancer Signaling	1.77	0.13	1.414	PA2G4	proliferation-associated 2G4	Nucleus	transcription regulator	2.25283e-05	2.92989e-07	down	2.00323	-2.00323	-1.00233
Non-Small Cell Lung Cancer Signaling	1.77	0.13	1.414	FGFR1	fibroblast growth factor receptor 1	Plasma Membrane	kinase	0.000165733	3.47326e-05	up	3.42504	3.42504	1.77612
Non-Small Cell Lung Cancer Signaling	1.77	0.13	1.414	FOXO3	forkhead box O3	Nucleus	transcription regulator	7.15301e-05	6.64421e-06	up	2.65819	2.65819	1.41044
Non-Small Cell Lung Cancer Signaling	1.77	0.13	1.414	ABL1	ABL proto-oncogene 1, non-receptor tyrosine kinase	Nucleus	kinase	0.000315871	0.000105738	up	2.03983	2.03983	1.02845
Non-Small Cell Lung Cancer Signaling	1.77	0.13	1.414	IRS2	insulin receptor substrate 2	Cytoplasm	enzyme	2.88118e-05	7.09206e-07	up	3.70726	3.70726	1.89035
Non-Small Cell Lung Cancer Signaling	1.77	0.13	1.414	CCND1	cyclin D1	Nucleus	transcription regulator	0.000133495	2.33778e-05	down	2.64615	-2.64615	-1.4039
Non-Small Cell Lung Cancer Signaling	1.77	0.13	1.414	MAP2K1	mitogen-activated protein kinase kinase 1	Cytoplasm	kinase	5.36735e-05	3.47448e-06	up	2.20238	2.20238	1.13906
Non-Small Cell Lung Cancer Signaling	1.77	0.13	1.414	RASSF1	Ras association domain family member 1	Nucleus	other	0.000303764	9.92812e-05	up	2.69518	2.69518	1.43038
Non-Small Cell Lung Cancer Signaling	1.77	0.13	1.414	PRKCA	protein kinase C alpha	Cytoplasm	kinase	0.00011792	1.85292e-05	up	2.55508	2.55508	1.35337
Non-Small Cell Lung Cancer Signaling	1.77	0.13	1.414	EGFR	epidermal growth factor receptor	Plasma Membrane	kinase	0.000122341	1.97023e-05	up	2.6483	2.6483	1.40507
UVB-Induced MAPK Signaling	1.76	0.136	2.333	FOS	Fos proto-oncogene, AP-1 transcription factor subunit	Nucleus	transcription regulator	2.80854e-05	6.73077e-07	up	3.5675	3.5675	1.83491
UVB-Induced MAPK Signaling	1.76	0.136	2.333	JUN	Jun proto-oncogene, AP-1 transcription factor subunit	Nucleus	transcription regulator	0.000125936	2.07414e-05	up	14.0879	14.0879	3.81639
UVB-Induced MAPK Signaling	1.76	0.136	2.333	FGFR1	fibroblast growth factor receptor 1	Plasma Membrane	kinase	0.000165733	3.47326e-05	up	3.42504	3.42504	1.77612
UVB-Induced MAPK Signaling	1.76	0.136	2.333	MAPK9	mitogen-activated protein kinase 9	Cytoplasm	kinase	0.000293972	9.35104e-05	down	2.12175	-2.12175	-1.08525
UVB-Induced MAPK Signaling	1.76	0.136	2.333	IRS2	insulin receptor substrate 2	Cytoplasm	enzyme	2.88118e-05	7.09206e-07	up	3.70726	3.70726	1.89035
UVB-Induced MAPK Signaling	1.76	0.136	2.333	MAP2K1	mitogen-activated protein kinase kinase 1	Cytoplasm	kinase	5.36735e-05	3.47448e-06	up	2.20238	2.20238	1.13906
UVB-Induced MAPK Signaling	1.76	0.136	2.333	EIF4EBP1	eukaryotic translation initiation factor 4E binding protein 1	Cytoplasm	translation regulator	9.35884e-05	1.18825e-05	up	2.1853	2.1853	1.12783
UVB-Induced MAPK Signaling	1.76	0.136	2.333	PRKCA	protein kinase C alpha	Cytoplasm	kinase	0.00011792	1.85292e-05	up	2.55508	2.55508	1.35337
UVB-Induced MAPK Signaling	1.76	0.136	2.333	EGFR	epidermal growth factor receptor	Plasma Membrane	kinase	0.000122341	1.97023e-05	up	2.6483	2.6483	1.40507
Coagulation System	1.76	0.171	-0.816	KLKB1	kallikrein B1	Extracellular Space	peptidase	0.000731993	0.000400462	down	2.22791	-2.22791	-1.15569
Coagulation System	1.76	0.171	-0.816	PLAUR	plasminogen activator, urokinase receptor	Plasma Membrane	transmembrane receptor	9.97496e-05	1.33078e-05	up	3.18581	3.18581	1.67166
Coagulation System	1.76	0.171	-0.816	PLAU	plasminogen activator, urokinase	Extracellular Space	peptidase	0.000112788	1.69718e-05	down	2.43933	-2.43933	-1.28649
Coagulation System	1.76	0.171	-0.816	SERPINE1	serpin family E member 1	Extracellular Space	other	5.62745e-05	3.86788e-06	up	17.875	17.875	4.15987
Coagulation System	1.76	0.171	-0.816	F3	coagulation factor III, tissue factor	Plasma Membrane	transmembrane receptor	3.70289e-05	1.52999e-06	up	2.86901	2.86901	1.52055
Coagulation System	1.76	0.171	-0.816	BDKRB1	bradykinin receptor B1	Plasma Membrane	G-protein coupled receptor	0.000101976	1.3918e-05	up	2.3066	2.3066	1.20577
ERK/MAPK Signaling	1.75	0.101	1.789	ETS1	ETS proto-oncogene 1, transcription factor	Nucleus	transcription regulator	5.8527e-05	4.17304e-06	up	3.63514	3.63514	1.86201
ERK/MAPK Signaling	1.75	0.101	1.789	PPARG	peroxisome proliferator activated receptor gamma	Nucleus	ligand-dependent nuclear receptor	0.000229756	6.17784e-05	down	2.55908	-2.55908	-1.35562
ERK/MAPK Signaling	1.75	0.101	1.789	FYN	FYN proto-oncogene, Src family tyrosine kinase	Plasma Membrane	kinase	3.17849e-05	1.10245e-06	up	2.00062	2.00062	1.00045
ERK/MAPK Signaling	1.75	0.101	1.789	PPP2R2A	protein phosphatase 2 regulatory subunit Balpha	Cytoplasm	phosphatase	0.000121473	1.94696e-05	up	3.00884	3.00884	1.58921
ERK/MAPK Signaling	1.75	0.101	1.789	FGFR1	fibroblast growth factor receptor 1	Plasma Membrane	kinase	0.000165733	3.47326e-05	up	3.42504	3.42504	1.77612
ERK/MAPK Signaling	1.75	0.101	1.789	PPP1R3C	protein phosphatase 1 regulatory subunit 3C	Cytoplasm	phosphatase	2.45905e-05	4.46163e-07	up	7.87629	7.87629	2.97752
ERK/MAPK Signaling	1.75	0.101	1.789	PPP2R5B	protein phosphatase 2 regulatory subunit B'beta	Cytoplasm	phosphatase	4.01023e-05	1.8097e-06	up	5.56934	5.56934	2.47751
ERK/MAPK Signaling	1.75	0.101	1.789	ITGA5	integrin subunit alpha 5	Plasma Membrane	transmembrane receptor	2.19357e-05	2.48041e-07	up	9.36943	9.36943	3.22796
ERK/MAPK Signaling	1.75	0.101	1.789	MKNK2	MAP kinase interacting serine/threonine kinase 2	Cytoplasm	kinase	0.000148962	2.87239e-05	up	3.68739	3.68739	1.8826
ERK/MAPK Signaling	1.75	0.101	1.789	DUSP2	dual specificity phosphatase 2	Nucleus	phosphatase	0.000117082	1.81688e-05	down	4.62241	-4.62241	-2.20864
ERK/MAPK Signaling	1.75	0.101	1.789	EIF4EBP1	eukaryotic translation initiation factor 4E binding protein 1	Cytoplasm	translation regulator	9.35884e-05	1.18825e-05	up	2.1853	2.1853	1.12783
ERK/MAPK Signaling	1.75	0.101	1.789	PLA2G4A	phospholipase A2 group IVA	Cytoplasm	enzyme	2.3964e-05	4.06221e-07	down	3.88853	-3.88853	-1.95923
ERK/MAPK Signaling	1.75	0.101	1.789	FOS	Fos proto-oncogene, AP-1 transcription factor subunit	Nucleus	transcription regulator	2.80854e-05	6.73077e-07	up	3.5675	3.5675	1.83491
ERK/MAPK Signaling	1.75	0.101	1.789	PLA2G4D	phospholipase A2 group IVD	Cytoplasm	enzyme	0.00019622	4.62744e-05	up	7.26145	7.26145	2.86026
ERK/MAPK Signaling	1.75	0.101	1.789	PPP1R10	protein phosphatase 1 regulatory subunit 10	Nucleus	other	0.000378392	0.000140205	down	2.34797	-2.34797	-1.23142
ERK/MAPK Signaling	1.75	0.101	1.789	PRKAG2	protein kinase AMP-activated non-catalytic subunit gamma 2	Cytoplasm	kinase	0.00017709	3.87531e-05	up	2.4962	2.4962	1.31973
ERK/MAPK Signaling	1.75	0.101	1.789	IRS2	insulin receptor substrate 2	Cytoplasm	enzyme	2.88118e-05	7.09206e-07	up	3.70726	3.70726	1.89035
ERK/MAPK Signaling	1.75	0.101	1.789	DUSP4	dual specificity phosphatase 4	Nucleus	phosphatase	8.30274e-05	9.13746e-06	up	2.11271	2.11271	1.07909
ERK/MAPK Signaling	1.75	0.101	1.789	MAP2K1	mitogen-activated protein kinase kinase 1	Cytoplasm	kinase	5.36735e-05	3.47448e-06	up	2.20238	2.20238	1.13906
ERK/MAPK Signaling	1.75	0.101	1.789	PRKCA	protein kinase C alpha	Cytoplasm	kinase	0.00011792	1.85292e-05	up	2.55508	2.55508	1.35337
Role of Pattern Recognition Receptors in Recognition of Bacteria and Viruses	1.73	0.109	0.632	PTX3	pentraxin 3	Extracellular Space	other	8.0325e-05	8.52604e-06	up	2.72287	2.72287	1.44513
Role of Pattern Recognition Receptors in Recognition of Bacteria and Viruses	1.73	0.109	0.632	CXCL8	C-X-C motif chemokine ligand 8	Extracellular Space	cytokine	0.000708041	0.000379684	up	3.81451	3.81451	1.9315
Role of Pattern Recognition Receptors in Recognition of Bacteria and Viruses	1.73	0.109	0.632	IL1A	interleukin 1 alpha	Extracellular Space	cytokine	2.88118e-05	7.19868e-07	up	3.81224	3.81224	1.93064
Role of Pattern Recognition Receptors in Recognition of Bacteria and Viruses	1.73	0.109	0.632	OAS1	2'-5'-oligoadenylate synthetase 1	Cytoplasm	enzyme	0.000220975	5.72898e-05	down	2.5256	-2.5256	-1.33662
Role of Pattern Recognition Receptors in Recognition of Bacteria and Viruses	1.73	0.109	0.632	FGFR1	fibroblast growth factor receptor 1	Plasma Membrane	kinase	0.000165733	3.47326e-05	up	3.42504	3.42504	1.77612
Role of Pattern Recognition Receptors in Recognition of Bacteria and Viruses	1.73	0.109	0.632	MAPK9	mitogen-activated protein kinase 9	Cytoplasm	kinase	0.000293972	9.35104e-05	down	2.12175	-2.12175	-1.08525
Role of Pattern Recognition Receptors in Recognition of Bacteria and Viruses	1.73	0.109	0.632	TLR4	toll like receptor 4	Plasma Membrane	transmembrane receptor	0.000295521	9.42961e-05	down	2.53829	-2.53829	-1.34386
Role of Pattern Recognition Receptors in Recognition of Bacteria and Viruses	1.73	0.109	0.632	IRF7	interferon regulatory factor 7	Nucleus	transcription regulator	4.74641e-05	2.67613e-06	up	2.93732	2.93732	1.5545
Role of Pattern Recognition Receptors in Recognition of Bacteria and Viruses	1.73	0.109	0.632	NOD2	nucleotide binding oligomerization domain containing 2	Cytoplasm	other	0.000988724	0.000628703	up	2.15907	2.15907	1.11041
Role of Pattern Recognition Receptors in Recognition of Bacteria and Viruses	1.73	0.109	0.632	TGFB1	transforming growth factor beta 1	Extracellular Space	growth factor	0.000148434	2.84707e-05	up	2.93782	2.93782	1.55475
Role of Pattern Recognition Receptors in Recognition of Bacteria and Viruses	1.73	0.109	0.632	DDX58	DExD/H-box helicase 58	Cytoplasm	enzyme	0.000286307	8.96122e-05	down	3.45839	-3.45839	-1.7901
Role of Pattern Recognition Receptors in Recognition of Bacteria and Viruses	1.73	0.109	0.632	CASP1	caspase 1	Cytoplasm	peptidase	0.000219819	5.67748e-05	down	3.44342	-3.44342	-1.78384
Role of Pattern Recognition Receptors in Recognition of Bacteria and Viruses	1.73	0.109	0.632	IL1B	interleukin 1 beta	Extracellular Space	cytokine	5.42175e-05	3.56627e-06	up	2.31007	2.31007	1.20793
Role of Pattern Recognition Receptors in Recognition of Bacteria and Viruses	1.73	0.109	0.632	IRS2	insulin receptor substrate 2	Cytoplasm	enzyme	2.88118e-05	7.09206e-07	up	3.70726	3.70726	1.89035
Role of Pattern Recognition Receptors in Recognition of Bacteria and Viruses	1.73	0.109	0.632	PRKCA	protein kinase C alpha	Cytoplasm	kinase	0.00011792	1.85292e-05	up	2.55508	2.55508	1.35337
RANK Signaling in Osteoclasts	1.73	0.119	2.309	MAP3K15	mitogen-activated protein kinase kinase kinase 15	Other	other	7.87364e-05	8.16338e-06	up	6.34619	6.34619	2.66589
RANK Signaling in Osteoclasts	1.73	0.119	2.309	FOS	Fos proto-oncogene, AP-1 transcription factor subunit	Nucleus	transcription regulator	2.80854e-05	6.73077e-07	up	3.5675	3.5675	1.83491
RANK Signaling in Osteoclasts	1.73	0.119	2.309	JUN	Jun proto-oncogene, AP-1 transcription factor subunit	Nucleus	transcription regulator	0.000125936	2.07414e-05	up	14.0879	14.0879	3.81639
RANK Signaling in Osteoclasts	1.73	0.119	2.309	FGFR1	fibroblast growth factor receptor 1	Plasma Membrane	kinase	0.000165733	3.47326e-05	up	3.42504	3.42504	1.77612
RANK Signaling in Osteoclasts	1.73	0.119	2.309	MAP3K1	mitogen-activated protein kinase kinase kinase 1	Cytoplasm	kinase	0.000246142	6.93012e-05	up	2.54426	2.54426	1.34725
RANK Signaling in Osteoclasts	1.73	0.119	2.309	CHP1	calcineurin like EF-hand protein 1	Cytoplasm	transporter	0.000412923	0.000161983	down	2.07379	-2.07379	-1.05227
RANK Signaling in Osteoclasts	1.73	0.119	2.309	MAPK9	mitogen-activated protein kinase 9	Cytoplasm	kinase	0.000293972	9.35104e-05	down	2.12175	-2.12175	-1.08525
RANK Signaling in Osteoclasts	1.73	0.119	2.309	IRS2	insulin receptor substrate 2	Cytoplasm	enzyme	2.88118e-05	7.09206e-07	up	3.70726	3.70726	1.89035
RANK Signaling in Osteoclasts	1.73	0.119	2.309	MAP3K8	mitogen-activated protein kinase kinase kinase 8	Cytoplasm	kinase	0.000619209	0.000307789	up	2.25937	2.25937	1.17592
RANK Signaling in Osteoclasts	1.73	0.119	2.309	TRAF5	TNF receptor associated factor 5	Cytoplasm	transporter	0.000577682	0.000277476	up	2.67524	2.67524	1.41967
RANK Signaling in Osteoclasts	1.73	0.119	2.309	BIRC3	baculoviral IAP repeat containing 3	Cytoplasm	enzyme	0.000395894	0.000150879	up	2.35415	2.35415	1.23521
RANK Signaling in Osteoclasts	1.73	0.119	2.309	MAP2K1	mitogen-activated protein kinase kinase 1	Cytoplasm	kinase	5.36735e-05	3.47448e-06	up	2.20238	2.20238	1.13906
Interferon Signaling	1.71	0.167	-1.633	IFIT3	interferon induced protein with tetratricopeptide repeats 3	Cytoplasm	other	0.00086525	0.000519047	down	2.94509	-2.94509	-1.55831
Interferon Signaling	1.71	0.167	-1.633	IFIT1	interferon induced protein with tetratricopeptide repeats 1	Cytoplasm	other	0.000721634	0.000391818	down	2.39682	-2.39682	-1.26112
Interferon Signaling	1.71	0.167	-1.633	OAS1	2'-5'-oligoadenylate synthetase 1	Cytoplasm	enzyme	0.000220975	5.72898e-05	down	2.5256	-2.5256	-1.33662
Interferon Signaling	1.71	0.167	-1.633	IFI35	interferon induced protein 35	Nucleus	other	0.00205943	0.00163029	down	2.26275	-2.26275	-1.17807
Interferon Signaling	1.71	0.167	-1.633	PSMB8	proteasome subunit beta 8	Cytoplasm	peptidase	0.000298619	9.58768e-05	down	2.0337	-2.0337	-1.0241
Interferon Signaling	1.71	0.167	-1.633	BCL2	BCL2, apoptosis regulator	Cytoplasm	transporter	0.00165371	0.00124348	down	2.95809	-2.95809	-1.56467
Heme Biosynthesis from Uroporphyrinogen-III I	1.7	0.5	NaN	UROD	uroporphyrinogen decarboxylase	Cytoplasm	enzyme	7.42415e-05	7.23046e-06	down	2.57613	-2.57613	-1.3652
Heme Biosynthesis from Uroporphyrinogen-III I	1.7	0.5	NaN	FECH	ferrochelatase	Cytoplasm	enzyme	0.000190724	4.41819e-05	down	2.53362	-2.53362	-1.3412
Regulation of IL-2 Expression in Activated and Anergic T Lymphocytes	1.7	0.127	NaN	VAV2	vav guanine nucleotide exchange factor 2	Cytoplasm	transcription regulator	0.000180069	3.98488e-05	down	2.27769	-2.27769	-1.18757
Regulation of IL-2 Expression in Activated and Anergic T Lymphocytes	1.7	0.127	NaN	FYN	FYN proto-oncogene, Src family tyrosine kinase	Plasma Membrane	kinase	3.17849e-05	1.10245e-06	up	2.00062	2.00062	1.00045
Regulation of IL-2 Expression in Activated and Anergic T Lymphocytes	1.7	0.127	NaN	FOS	Fos proto-oncogene, AP-1 transcription factor subunit	Nucleus	transcription regulator	2.80854e-05	6.73077e-07	up	3.5675	3.5675	1.83491
Regulation of IL-2 Expression in Activated and Anergic T Lymphocytes	1.7	0.127	NaN	JUN	Jun proto-oncogene, AP-1 transcription factor subunit	Nucleus	transcription regulator	0.000125936	2.07414e-05	up	14.0879	14.0879	3.81639
Regulation of IL-2 Expression in Activated and Anergic T Lymphocytes	1.7	0.127	NaN	TGFBR1	transforming growth factor beta receptor 1	Plasma Membrane	kinase	9.64183e-06	1.04842e-08	up	2.37891	2.37891	1.2503
Regulation of IL-2 Expression in Activated and Anergic T Lymphocytes	1.7	0.127	NaN	TGFB1	transforming growth factor beta 1	Extracellular Space	growth factor	0.000148434	2.84707e-05	up	2.93782	2.93782	1.55475
Regulation of IL-2 Expression in Activated and Anergic T Lymphocytes	1.7	0.127	NaN	MAP3K1	mitogen-activated protein kinase kinase kinase 1	Cytoplasm	kinase	0.000246142	6.93012e-05	up	2.54426	2.54426	1.34725
Regulation of IL-2 Expression in Activated and Anergic T Lymphocytes	1.7	0.127	NaN	CHP1	calcineurin like EF-hand protein 1	Cytoplasm	transporter	0.000412923	0.000161983	down	2.07379	-2.07379	-1.05227
Regulation of IL-2 Expression in Activated and Anergic T Lymphocytes	1.7	0.127	NaN	MAPK9	mitogen-activated protein kinase 9	Cytoplasm	kinase	0.000293972	9.35104e-05	down	2.12175	-2.12175	-1.08525
Regulation of IL-2 Expression in Activated and Anergic T Lymphocytes	1.7	0.127	NaN	MAP2K1	mitogen-activated protein kinase kinase 1	Cytoplasm	kinase	5.36735e-05	3.47448e-06	up	2.20238	2.20238	1.13906
AMPK Signaling	1.69	0.101	1.155	CPT1A	carnitine palmitoyltransferase 1A	Cytoplasm	enzyme	3.0957e-05	9.47101e-07	down	4.0622	-4.0622	-2.02226
AMPK Signaling	1.69	0.101	1.155	SLC2A1	solute carrier family 2 member 1	Plasma Membrane	transporter	3.82732e-05	1.6393e-06	up	5.17467	5.17467	2.37147
AMPK Signaling	1.69	0.101	1.155	PPP2R2A	protein phosphatase 2 regulatory subunit Balpha	Cytoplasm	phosphatase	0.000121473	1.94696e-05	up	3.00884	3.00884	1.58921
AMPK Signaling	1.69	0.101	1.155	FGFR1	fibroblast growth factor receptor 1	Plasma Membrane	kinase	0.000165733	3.47326e-05	up	3.42504	3.42504	1.77612
AMPK Signaling	1.69	0.101	1.155	PPP2R5B	protein phosphatase 2 regulatory subunit B'beta	Cytoplasm	phosphatase	4.01023e-05	1.8097e-06	up	5.56934	5.56934	2.47751
AMPK Signaling	1.69	0.101	1.155	PFKL	phosphofructokinase, liver type	Cytoplasm	kinase	8.80689e-05	1.04956e-05	up	2.20269	2.20269	1.13926
AMPK Signaling	1.69	0.101	1.155	PFKP	phosphofructokinase, platelet	Cytoplasm	kinase	1.09005e-05	3.6128e-08	up	3.25854	3.25854	1.70422
AMPK Signaling	1.69	0.101	1.155	CCND1	cyclin D1	Nucleus	transcription regulator	0.000133495	2.33778e-05	down	2.64615	-2.64615	-1.4039
AMPK Signaling	1.69	0.101	1.155	EIF4EBP1	eukaryotic translation initiation factor 4E binding protein 1	Cytoplasm	translation regulator	9.35884e-05	1.18825e-05	up	2.1853	2.1853	1.12783
AMPK Signaling	1.69	0.101	1.155	GYS1	glycogen synthase 1	Cytoplasm	enzyme	5.72569e-05	3.98516e-06	up	3.33046	3.33046	1.73572
AMPK Signaling	1.69	0.101	1.155	PFKFB4	6-phosphofructo-2-kinase/fructose-2,6-biphosphatase 4	Cytoplasm	kinase	9.77204e-05	1.28057e-05	up	30.1949	30.1949	4.91623
AMPK Signaling	1.69	0.101	1.155	FOXO3	forkhead box O3	Nucleus	transcription regulator	7.15301e-05	6.64421e-06	up	2.65819	2.65819	1.41044
AMPK Signaling	1.69	0.101	1.155	RPTOR	regulatory associated protein of MTOR complex 1	Cytoplasm	other	8.94934e-05	1.09149e-05	up	2.35321	2.35321	1.23463
AMPK Signaling	1.69	0.101	1.155	PRKAG2	protein kinase AMP-activated non-catalytic subunit gamma 2	Cytoplasm	kinase	0.00017709	3.87531e-05	up	2.4962	2.4962	1.31973
AMPK Signaling	1.69	0.101	1.155	AK4	adenylate kinase 4	Cytoplasm	kinase	0.000133495	2.33226e-05	up	5.31275	5.31275	2.40946
AMPK Signaling	1.69	0.101	1.155	IRS2	insulin receptor substrate 2	Cytoplasm	enzyme	2.88118e-05	7.09206e-07	up	3.70726	3.70726	1.89035
AMPK Signaling	1.69	0.101	1.155	ACACA	acetyl-CoA carboxylase alpha	Cytoplasm	enzyme	0.000270549	8.15082e-05	down	2.03919	-2.03919	-1.02799
AMPK Signaling	1.69	0.101	1.155	EEF2K	eukaryotic elongation factor 2 kinase	Cytoplasm	kinase	2.3964e-05	3.9392e-07	up	2.21304	2.21304	1.14603
AMPK Signaling	1.69	0.101	1.155	AK2	adenylate kinase 2	Cytoplasm	kinase	0.000661888	0.00034399	up	2.04458	2.04458	1.0318
Agranulocyte Adhesion and Diapedesis	1.69	0.101	NaN	CXCL8	C-X-C motif chemokine ligand 8	Extracellular Space	cytokine	0.000708041	0.000379684	up	3.81451	3.81451	1.9315
Agranulocyte Adhesion and Diapedesis	1.69	0.101	NaN	IL1A	interleukin 1 alpha	Extracellular Space	cytokine	2.88118e-05	7.19868e-07	up	3.81224	3.81224	1.93064
Agranulocyte Adhesion and Diapedesis	1.69	0.101	NaN	MYH9	myosin heavy chain 9	Cytoplasm	enzyme	0.00219001	0.00176027	up	2.01945	2.01945	1.01396
Agranulocyte Adhesion and Diapedesis	1.69	0.101	NaN	FN1	fibronectin 1	Extracellular Space	enzyme	1.28467e-05	5.20847e-08	up	5.10508	5.10508	2.35193
Agranulocyte Adhesion and Diapedesis	1.69	0.101	NaN	CXCR4	C-X-C motif chemokine receptor 4	Plasma Membrane	G-protein coupled receptor	5.62745e-05	3.86896e-06	up	3.38074	3.38074	1.75734
Agranulocyte Adhesion and Diapedesis	1.69	0.101	NaN	CKLF	chemokine like factor	Extracellular Space	cytokine	0.000949138	0.000592939	down	2.17923	-2.17923	-1.12382
Agranulocyte Adhesion and Diapedesis	1.69	0.101	NaN	RDX	radixin	Cytoplasm	other	0.000539613	0.000248597	down	2.47206	-2.47206	-1.30572
Agranulocyte Adhesion and Diapedesis	1.69	0.101	NaN	ITGA5	integrin subunit alpha 5	Plasma Membrane	transmembrane receptor	2.19357e-05	2.48041e-07	up	9.36943	9.36943	3.22796
Agranulocyte Adhesion and Diapedesis	1.69	0.101	NaN	CCL20	C-C motif chemokine ligand 20	Extracellular Space	cytokine	5.73457e-05	3.99621e-06	up	9.34768	9.34768	3.22461
Agranulocyte Adhesion and Diapedesis	1.69	0.101	NaN	CLDN7	claudin 7	Plasma Membrane	other	0.000379708	0.000141241	up	2.2611	2.2611	1.17702
Agranulocyte Adhesion and Diapedesis	1.69	0.101	NaN	GLG1	golgi glycoprotein 1	Cytoplasm	other	0.000130605	2.22448e-05	up	2.90367	2.90367	1.53788
Agranulocyte Adhesion and Diapedesis	1.69	0.101	NaN	ITGB2	integrin subunit beta 2	Plasma Membrane	transmembrane receptor	4.10297e-05	1.95612e-06	up	10.3451	10.3451	3.37088
Agranulocyte Adhesion and Diapedesis	1.69	0.101	NaN	HRH1	histamine receptor H1	Plasma Membrane	G-protein coupled receptor	0.000213142	5.36705e-05	up	2.19159	2.19159	1.13198
Agranulocyte Adhesion and Diapedesis	1.69	0.101	NaN	CXCL3	C-X-C motif chemokine ligand 3	Extracellular Space	cytokine	0.00156351	0.00116037	down	2.015	-2.015	-1.01078
Agranulocyte Adhesion and Diapedesis	1.69	0.101	NaN	CXCL16	C-X-C motif chemokine ligand 16	Extracellular Space	cytokine	0.000103304	1.42924e-05	up	2.65274	2.65274	1.40748
Agranulocyte Adhesion and Diapedesis	1.69	0.101	NaN	CCL28	C-C motif chemokine ligand 28	Extracellular Space	cytokine	0.00023071	6.23095e-05	up	6.57247	6.57247	2.71644
Agranulocyte Adhesion and Diapedesis	1.69	0.101	NaN	IL1B	interleukin 1 beta	Extracellular Space	cytokine	5.42175e-05	3.56627e-06	up	2.31007	2.31007	1.20793
Agranulocyte Adhesion and Diapedesis	1.69	0.101	NaN	CXCL2	C-X-C motif chemokine ligand 2	Extracellular Space	cytokine	0.000316969	0.00010624	down	2.9391	-2.9391	-1.55538
Agranulocyte Adhesion and Diapedesis	1.69	0.101	NaN	ACTC1	actin, alpha, cardiac muscle 1	Cytoplasm	enzyme	4.63199e-05	2.55655e-06	down	4.16486	-4.16486	-2.05827
HGF Signaling	1.67	0.113	2.309	ETS1	ETS proto-oncogene 1, transcription factor	Nucleus	transcription regulator	5.8527e-05	4.17304e-06	up	3.63514	3.63514	1.86201
HGF Signaling	1.67	0.113	2.309	FOS	Fos proto-oncogene, AP-1 transcription factor subunit	Nucleus	transcription regulator	2.80854e-05	6.73077e-07	up	3.5675	3.5675	1.83491
HGF Signaling	1.67	0.113	2.309	MAP3K15	mitogen-activated protein kinase kinase kinase 15	Other	other	7.87364e-05	8.16338e-06	up	6.34619	6.34619	2.66589
HGF Signaling	1.67	0.113	2.309	JUN	Jun proto-oncogene, AP-1 transcription factor subunit	Nucleus	transcription regulator	0.000125936	2.07414e-05	up	14.0879	14.0879	3.81639
HGF Signaling	1.67	0.113	2.309	FGFR1	fibroblast growth factor receptor 1	Plasma Membrane	kinase	0.000165733	3.47326e-05	up	3.42504	3.42504	1.77612
HGF Signaling	1.67	0.113	2.309	MAP3K1	mitogen-activated protein kinase kinase kinase 1	Cytoplasm	kinase	0.000246142	6.93012e-05	up	2.54426	2.54426	1.34725
HGF Signaling	1.67	0.113	2.309	MAPK9	mitogen-activated protein kinase 9	Cytoplasm	kinase	0.000293972	9.35104e-05	down	2.12175	-2.12175	-1.08525
HGF Signaling	1.67	0.113	2.309	ITGA5	integrin subunit alpha 5	Plasma Membrane	transmembrane receptor	2.19357e-05	2.48041e-07	up	9.36943	9.36943	3.22796
HGF Signaling	1.67	0.113	2.309	MAP3K8	mitogen-activated protein kinase kinase kinase 8	Cytoplasm	kinase	0.000619209	0.000307789	up	2.25937	2.25937	1.17592
HGF Signaling	1.67	0.113	2.309	IRS2	insulin receptor substrate 2	Cytoplasm	enzyme	2.88118e-05	7.09206e-07	up	3.70726	3.70726	1.89035
HGF Signaling	1.67	0.113	2.309	MAP2K1	mitogen-activated protein kinase kinase 1	Cytoplasm	kinase	5.36735e-05	3.47448e-06	up	2.20238	2.20238	1.13906
HGF Signaling	1.67	0.113	2.309	CCND1	cyclin D1	Nucleus	transcription regulator	0.000133495	2.33778e-05	down	2.64615	-2.64615	-1.4039
HGF Signaling	1.67	0.113	2.309	PRKCA	protein kinase C alpha	Cytoplasm	kinase	0.00011792	1.85292e-05	up	2.55508	2.55508	1.35337
Factors Promoting Cardiogenesis in Vertebrates	1.65	0.12	NaN	FZD10	frizzled class receptor 10	Plasma Membrane	G-protein coupled receptor	0.000785696	0.000449143	down	2.22138	-2.22138	-1.15146
Factors Promoting Cardiogenesis in Vertebrates	1.65	0.12	NaN	TGFBR1	transforming growth factor beta receptor 1	Plasma Membrane	kinase	9.64183e-06	1.04842e-08	up	2.37891	2.37891	1.2503
Factors Promoting Cardiogenesis in Vertebrates	1.65	0.12	NaN	SMAD9	SMAD family member 9	Nucleus	transcription regulator	2.88118e-05	7.30344e-07	up	3.5169	3.5169	1.81431
Factors Promoting Cardiogenesis in Vertebrates	1.65	0.12	NaN	TGFB1	transforming growth factor beta 1	Extracellular Space	growth factor	0.000148434	2.84707e-05	up	2.93782	2.93782	1.55475
Factors Promoting Cardiogenesis in Vertebrates	1.65	0.12	NaN	FZD3	frizzled class receptor 3	Plasma Membrane	G-protein coupled receptor	0.00329505	0.00282275	up	2.1665	2.1665	1.11537
Factors Promoting Cardiogenesis in Vertebrates	1.65	0.12	NaN	TGFBR3	transforming growth factor beta receptor 3	Plasma Membrane	kinase	5.10785e-05	3.09935e-06	down	2.30792	-2.30792	-1.20659
Factors Promoting Cardiogenesis in Vertebrates	1.65	0.12	NaN	CDC6	cell division cycle 6	Nucleus	other	6.21847e-05	4.90228e-06	down	2.34604	-2.34604	-1.23023
Factors Promoting Cardiogenesis in Vertebrates	1.65	0.12	NaN	FZD1	frizzled class receptor 1	Plasma Membrane	G-protein coupled receptor	0.000503711	0.000222169	up	2.54019	2.54019	1.34494
Factors Promoting Cardiogenesis in Vertebrates	1.65	0.12	NaN	NOG	noggin	Extracellular Space	growth factor	0.00166782	0.00125604	up	3.809	3.809	1.92941
Factors Promoting Cardiogenesis in Vertebrates	1.65	0.12	NaN	LRP1	LDL receptor related protein 1	Plasma Membrane	transmembrane receptor	0.000101976	1.39177e-05	up	2.45839	2.45839	1.29772
Factors Promoting Cardiogenesis in Vertebrates	1.65	0.12	NaN	PRKCA	protein kinase C alpha	Cytoplasm	kinase	0.00011792	1.85292e-05	up	2.55508	2.55508	1.35337
PPAR Signaling	1.62	0.118	-2.111	PPARG	peroxisome proliferator activated receptor gamma	Nucleus	ligand-dependent nuclear receptor	0.000229756	6.17784e-05	down	2.55908	-2.55908	-1.35562
PPAR Signaling	1.62	0.118	-2.111	FOS	Fos proto-oncogene, AP-1 transcription factor subunit	Nucleus	transcription regulator	2.80854e-05	6.73077e-07	up	3.5675	3.5675	1.83491
PPAR Signaling	1.62	0.118	-2.111	HSP90B1	heat shock protein 90 beta family member 1	Cytoplasm	other	0.000847017	0.000502797	up	2.23526	2.23526	1.16045
PPAR Signaling	1.62	0.118	-2.111	IL1A	interleukin 1 alpha	Extracellular Space	cytokine	2.88118e-05	7.19868e-07	up	3.81224	3.81224	1.93064
PPAR Signaling	1.62	0.118	-2.111	JUN	Jun proto-oncogene, AP-1 transcription factor subunit	Nucleus	transcription regulator	0.000125936	2.07414e-05	up	14.0879	14.0879	3.81639
PPAR Signaling	1.62	0.118	-2.111	NR1H3	nuclear receptor subfamily 1 group H member 3	Nucleus	ligand-dependent nuclear receptor	0.00145215	0.00105687	down	2.16168	-2.16168	-1.11215
PPAR Signaling	1.62	0.118	-2.111	IL1B	interleukin 1 beta	Extracellular Space	cytokine	5.42175e-05	3.56627e-06	up	2.31007	2.31007	1.20793
PPAR Signaling	1.62	0.118	-2.111	NRIP1	nuclear receptor interacting protein 1	Nucleus	transcription regulator	0.000170207	3.61765e-05	down	2.30531	-2.30531	-1.20496
PPAR Signaling	1.62	0.118	-2.111	MAP2K1	mitogen-activated protein kinase kinase 1	Cytoplasm	kinase	5.36735e-05	3.47448e-06	up	2.20238	2.20238	1.13906
PPAR Signaling	1.62	0.118	-2.111	PDGFC	platelet derived growth factor C	Extracellular Space	growth factor	7.32031e-05	6.99933e-06	up	2.20379	2.20379	1.13999
PPAR Signaling	1.62	0.118	-2.111	CITED2	Cbp/p300 interacting transactivator with Glu/Asp rich carboxy-terminal domain 2	Nucleus	transcription regulator	0.00054661	0.000253121	up	4.15745	4.15745	2.0557
Superpathway of Cholesterol Biosynthesis	1.61	0.179	NaN	FDPS	farnesyl diphosphate synthase	Cytoplasm	enzyme	6.171e-05	4.82886e-06	down	2.06826	-2.06826	-1.04842
Superpathway of Cholesterol Biosynthesis	1.61	0.179	NaN	SQLE	squalene epoxidase	Cytoplasm	enzyme	0.000421772	0.000167641	down	2.37779	-2.37779	-1.24962
Superpathway of Cholesterol Biosynthesis	1.61	0.179	NaN	IDI1	isopentenyl-diphosphate delta isomerase 1	Cytoplasm	enzyme	0.000455443	0.000189926	down	2.42598	-2.42598	-1.27857
Superpathway of Cholesterol Biosynthesis	1.61	0.179	NaN	MSMO1	methylsterol monooxygenase 1	Cytoplasm	enzyme	0.000277753	8.4976e-05	down	2.17075	-2.17075	-1.11819
Superpathway of Cholesterol Biosynthesis	1.61	0.179	NaN	HMGCS1	3-hydroxy-3-methylglutaryl-CoA synthase 1	Cytoplasm	enzyme	0.00240177	0.00196245	down	2.45647	-2.45647	-1.29658
Production of Nitric Oxide and Reactive Oxygen Species in Macrophages	1.61	0.0984	1.606	MAP3K15	mitogen-activated protein kinase kinase kinase 15	Other	other	7.87364e-05	8.16338e-06	up	6.34619	6.34619	2.66589
Production of Nitric Oxide and Reactive Oxygen Species in Macrophages	1.61	0.0984	1.606	PPP2R2A	protein phosphatase 2 regulatory subunit Balpha	Cytoplasm	phosphatase	0.000121473	1.94696e-05	up	3.00884	3.00884	1.58921
Production of Nitric Oxide and Reactive Oxygen Species in Macrophages	1.61	0.0984	1.606	FGFR1	fibroblast growth factor receptor 1	Plasma Membrane	kinase	0.000165733	3.47326e-05	up	3.42504	3.42504	1.77612
Production of Nitric Oxide and Reactive Oxygen Species in Macrophages	1.61	0.0984	1.606	PPP1R3C	protein phosphatase 1 regulatory subunit 3C	Cytoplasm	phosphatase	2.45905e-05	4.46163e-07	up	7.87629	7.87629	2.97752
Production of Nitric Oxide and Reactive Oxygen Species in Macrophages	1.61	0.0984	1.606	PPP2R5B	protein phosphatase 2 regulatory subunit B'beta	Cytoplasm	phosphatase	4.01023e-05	1.8097e-06	up	5.56934	5.56934	2.47751
Production of Nitric Oxide and Reactive Oxygen Species in Macrophages	1.61	0.0984	1.606	MAP3K1	mitogen-activated protein kinase kinase kinase 1	Cytoplasm	kinase	0.000246142	6.93012e-05	up	2.54426	2.54426	1.34725
Production of Nitric Oxide and Reactive Oxygen Species in Macrophages	1.61	0.0984	1.606	MAPK9	mitogen-activated protein kinase 9	Cytoplasm	kinase	0.000293972	9.35104e-05	down	2.12175	-2.12175	-1.08525
Production of Nitric Oxide and Reactive Oxygen Species in Macrophages	1.61	0.0984	1.606	FOS	Fos proto-oncogene, AP-1 transcription factor subunit	Nucleus	transcription regulator	2.80854e-05	6.73077e-07	up	3.5675	3.5675	1.83491
Production of Nitric Oxide and Reactive Oxygen Species in Macrophages	1.61	0.0984	1.606	TLR4	toll like receptor 4	Plasma Membrane	transmembrane receptor	0.000295521	9.42961e-05	down	2.53829	-2.53829	-1.34386
Production of Nitric Oxide and Reactive Oxygen Species in Macrophages	1.61	0.0984	1.606	RHOV	ras homolog family member V	Plasma Membrane	enzyme	0.000163757	3.40096e-05	down	2.43078	-2.43078	-1.28142
Production of Nitric Oxide and Reactive Oxygen Species in Macrophages	1.61	0.0984	1.606	JUN	Jun proto-oncogene, AP-1 transcription factor subunit	Nucleus	transcription regulator	0.000125936	2.07414e-05	up	14.0879	14.0879	3.81639
Production of Nitric Oxide and Reactive Oxygen Species in Macrophages	1.61	0.0984	1.606	PPP1R10	protein phosphatase 1 regulatory subunit 10	Nucleus	other	0.000378392	0.000140205	down	2.34797	-2.34797	-1.23142
Production of Nitric Oxide and Reactive Oxygen Species in Macrophages	1.61	0.0984	1.606	RHOB	ras homolog family member B	Cytoplasm	enzyme	0.00209442	0.00166599	up	2.09683	2.09683	1.06821
Production of Nitric Oxide and Reactive Oxygen Species in Macrophages	1.61	0.0984	1.606	S100A8	S100 calcium binding protein A8	Cytoplasm	other	0.000450303	0.000186342	up	4.69302	4.69302	2.23052
Production of Nitric Oxide and Reactive Oxygen Species in Macrophages	1.61	0.0984	1.606	IRS2	insulin receptor substrate 2	Cytoplasm	enzyme	2.88118e-05	7.09206e-07	up	3.70726	3.70726	1.89035
Production of Nitric Oxide and Reactive Oxygen Species in Macrophages	1.61	0.0984	1.606	MAP3K8	mitogen-activated protein kinase kinase kinase 8	Cytoplasm	kinase	0.000619209	0.000307789	up	2.25937	2.25937	1.17592
Production of Nitric Oxide and Reactive Oxygen Species in Macrophages	1.61	0.0984	1.606	MAP2K1	mitogen-activated protein kinase kinase 1	Cytoplasm	kinase	5.36735e-05	3.47448e-06	up	2.20238	2.20238	1.13906
Production of Nitric Oxide and Reactive Oxygen Species in Macrophages	1.61	0.0984	1.606	SIRPA	signal regulatory protein alpha	Plasma Membrane	phosphatase	0.000447895	0.000184835	up	4.12101	4.12101	2.043
Production of Nitric Oxide and Reactive Oxygen Species in Macrophages	1.61	0.0984	1.606	PRKCA	protein kinase C alpha	Cytoplasm	kinase	0.00011792	1.85292e-05	up	2.55508	2.55508	1.35337
Cell Cycle Control of Chromosomal Replication	1.6	0.158	NaN	MCM3	minichromosome maintenance complex component 3	Nucleus	enzyme	9.42131e-05	1.2054e-05	down	2.0511	-2.0511	-1.03639
Cell Cycle Control of Chromosomal Replication	1.6	0.158	NaN	MCM6	minichromosome maintenance complex component 6	Nucleus	enzyme	0.000191295	4.43488e-05	down	2.09547	-2.09547	-1.06728
Cell Cycle Control of Chromosomal Replication	1.6	0.158	NaN	CDC45	cell division cycle 45	Nucleus	other	0.00064319	0.000327471	down	2.28522	-2.28522	-1.19233
Cell Cycle Control of Chromosomal Replication	1.6	0.158	NaN	CDC6	cell division cycle 6	Nucleus	other	6.21847e-05	4.90228e-06	down	2.34604	-2.34604	-1.23023
Cell Cycle Control of Chromosomal Replication	1.6	0.158	NaN	ORC5	origin recognition complex subunit 5	Nucleus	other	0.00113009	0.000758129	down	2.16652	-2.16652	-1.11538
Cell Cycle Control of Chromosomal Replication	1.6	0.158	NaN	DBF4	DBF4 zinc finger	Nucleus	kinase	0.000779576	0.000442756	down	2.21895	-2.21895	-1.14988
Purine Nucleotides De Novo Biosynthesis II	1.6	0.273	NaN	ADSS	adenylosuccinate synthase	Cytoplasm	enzyme	0.000627698	0.000314142	down	2.44643	-2.44643	-1.29068
Purine Nucleotides De Novo Biosynthesis II	1.6	0.273	NaN	PFAS	phosphoribosylformylglycinamidine synthase	Cytoplasm	enzyme	0.000152443	2.98228e-05	down	2.1031	-2.1031	-1.07252
Purine Nucleotides De Novo Biosynthesis II	1.6	0.273	NaN	ATIC	5-aminoimidazole-4-carboxamide ribonucleotide formyltransferase/IMP cyclohydrolase	Cytoplasm	enzyme	0.000137577	2.48802e-05	down	2.34519	-2.34519	-1.22971
Colorectal Cancer Metastasis Signaling	1.59	0.0931	1.279	FZD10	frizzled class receptor 10	Plasma Membrane	G-protein coupled receptor	0.000785696	0.000449143	down	2.22138	-2.22138	-1.15146
Colorectal Cancer Metastasis Signaling	1.59	0.0931	1.279	WNT10B	Wnt family member 10B	Extracellular Space	other	7.32877e-05	7.0518e-06	up	2.40477	2.40477	1.2659
Colorectal Cancer Metastasis Signaling	1.59	0.0931	1.279	TGFBR1	transforming growth factor beta receptor 1	Plasma Membrane	kinase	9.64183e-06	1.04842e-08	up	2.37891	2.37891	1.2503
Colorectal Cancer Metastasis Signaling	1.59	0.0931	1.279	FZD3	frizzled class receptor 3	Plasma Membrane	G-protein coupled receptor	0.00329505	0.00282275	up	2.1665	2.1665	1.11537
Colorectal Cancer Metastasis Signaling	1.59	0.0931	1.279	FGFR1	fibroblast growth factor receptor 1	Plasma Membrane	kinase	0.000165733	3.47326e-05	up	3.42504	3.42504	1.77612
Colorectal Cancer Metastasis Signaling	1.59	0.0931	1.279	ADCY3	adenylate cyclase 3	Plasma Membrane	enzyme	9.39108e-05	1.19713e-05	down	2.04408	-2.04408	-1.03145
Colorectal Cancer Metastasis Signaling	1.59	0.0931	1.279	MAPK9	mitogen-activated protein kinase 9	Cytoplasm	kinase	0.000293972	9.35104e-05	down	2.12175	-2.12175	-1.08525
Colorectal Cancer Metastasis Signaling	1.59	0.0931	1.279	FZD1	frizzled class receptor 1	Plasma Membrane	G-protein coupled receptor	0.000503711	0.000222169	up	2.54019	2.54019	1.34494
Colorectal Cancer Metastasis Signaling	1.59	0.0931	1.279	PDGFC	platelet derived growth factor C	Extracellular Space	growth factor	7.32031e-05	6.99933e-06	up	2.20379	2.20379	1.13999
Colorectal Cancer Metastasis Signaling	1.59	0.0931	1.279	CCND1	cyclin D1	Nucleus	transcription regulator	0.000133495	2.33778e-05	down	2.64615	-2.64615	-1.4039
Colorectal Cancer Metastasis Signaling	1.59	0.0931	1.279	VEGFA	vascular endothelial growth factor A	Extracellular Space	growth factor	0.000230788	6.23698e-05	up	5.58356	5.58356	2.48119
Colorectal Cancer Metastasis Signaling	1.59	0.0931	1.279	TLR4	toll like receptor 4	Plasma Membrane	transmembrane receptor	0.000295521	9.42961e-05	down	2.53829	-2.53829	-1.34386
Colorectal Cancer Metastasis Signaling	1.59	0.0931	1.279	FOS	Fos proto-oncogene, AP-1 transcription factor subunit	Nucleus	transcription regulator	2.80854e-05	6.73077e-07	up	3.5675	3.5675	1.83491
Colorectal Cancer Metastasis Signaling	1.59	0.0931	1.279	RHOV	ras homolog family member V	Plasma Membrane	enzyme	0.000163757	3.40096e-05	down	2.43078	-2.43078	-1.28142
Colorectal Cancer Metastasis Signaling	1.59	0.0931	1.279	JUN	Jun proto-oncogene, AP-1 transcription factor subunit	Nucleus	transcription regulator	0.000125936	2.07414e-05	up	14.0879	14.0879	3.81639
Colorectal Cancer Metastasis Signaling	1.59	0.0931	1.279	RHOB	ras homolog family member B	Cytoplasm	enzyme	0.00209442	0.00166599	up	2.09683	2.09683	1.06821
Colorectal Cancer Metastasis Signaling	1.59	0.0931	1.279	TGFB1	transforming growth factor beta 1	Extracellular Space	growth factor	0.000148434	2.84707e-05	up	2.93782	2.93782	1.55475
Colorectal Cancer Metastasis Signaling	1.59	0.0931	1.279	PRKAG2	protein kinase AMP-activated non-catalytic subunit gamma 2	Cytoplasm	kinase	0.00017709	3.87531e-05	up	2.4962	2.4962	1.31973
Colorectal Cancer Metastasis Signaling	1.59	0.0931	1.279	IRS2	insulin receptor substrate 2	Cytoplasm	enzyme	2.88118e-05	7.09206e-07	up	3.70726	3.70726	1.89035
Colorectal Cancer Metastasis Signaling	1.59	0.0931	1.279	MAP2K1	mitogen-activated protein kinase kinase 1	Cytoplasm	kinase	5.36735e-05	3.47448e-06	up	2.20238	2.20238	1.13906
Colorectal Cancer Metastasis Signaling	1.59	0.0931	1.279	RALGDS	ral guanine nucleotide dissociation stimulator	Cytoplasm	other	9.06115e-05	1.11349e-05	up	4.11406	4.11406	2.04056
Colorectal Cancer Metastasis Signaling	1.59	0.0931	1.279	LRP1	LDL receptor related protein 1	Plasma Membrane	transmembrane receptor	0.000101976	1.39177e-05	up	2.45839	2.45839	1.29772
Colorectal Cancer Metastasis Signaling	1.59	0.0931	1.279	EGFR	epidermal growth factor receptor	Plasma Membrane	kinase	0.000122341	1.97023e-05	up	2.6483	2.6483	1.40507
IGF-1 Signaling	1.58	0.113	2.449	IGFBP4	insulin like growth factor binding protein 4	Extracellular Space	other	0.000347033	0.00012195	up	2.99101	2.99101	1.58063
IGF-1 Signaling	1.58	0.113	2.449	FOS	Fos proto-oncogene, AP-1 transcription factor subunit	Nucleus	transcription regulator	2.80854e-05	6.73077e-07	up	3.5675	3.5675	1.83491
IGF-1 Signaling	1.58	0.113	2.449	IGFBP6	insulin like growth factor binding protein 6	Extracellular Space	other	0.000103599	1.43729e-05	up	2.63814	2.63814	1.39952
IGF-1 Signaling	1.58	0.113	2.449	JUN	Jun proto-oncogene, AP-1 transcription factor subunit	Nucleus	transcription regulator	0.000125936	2.07414e-05	up	14.0879	14.0879	3.81639
IGF-1 Signaling	1.58	0.113	2.449	FGFR1	fibroblast growth factor receptor 1	Plasma Membrane	kinase	0.000165733	3.47326e-05	up	3.42504	3.42504	1.77612
IGF-1 Signaling	1.58	0.113	2.449	FOXO3	forkhead box O3	Nucleus	transcription regulator	7.15301e-05	6.64421e-06	up	2.65819	2.65819	1.41044
IGF-1 Signaling	1.58	0.113	2.449	IGFBP3	insulin like growth factor binding protein 3	Extracellular Space	other	2.45905e-05	4.4522e-07	up	18.9781	18.9781	4.24626
IGF-1 Signaling	1.58	0.113	2.449	PRKAG2	protein kinase AMP-activated non-catalytic subunit gamma 2	Cytoplasm	kinase	0.00017709	3.87531e-05	up	2.4962	2.4962	1.31973
IGF-1 Signaling	1.58	0.113	2.449	IGFBP5	insulin like growth factor binding protein 5	Extracellular Space	other	1.96959e-05	1.46974e-07	up	25.017	25.017	4.64483
IGF-1 Signaling	1.58	0.113	2.449	IRS2	insulin receptor substrate 2	Cytoplasm	enzyme	2.88118e-05	7.09206e-07	up	3.70726	3.70726	1.89035
IGF-1 Signaling	1.58	0.113	2.449	IGFBP1	insulin like growth factor binding protein 1	Extracellular Space	other	5.08298e-05	3.05763e-06	up	18.4574	18.4574	4.20613
IGF-1 Signaling	1.58	0.113	2.449	MAP2K1	mitogen-activated protein kinase kinase 1	Cytoplasm	kinase	5.36735e-05	3.47448e-06	up	2.20238	2.20238	1.13906
TNFR2 Signaling	1.55	0.172	1	FOS	Fos proto-oncogene, AP-1 transcription factor subunit	Nucleus	transcription regulator	2.80854e-05	6.73077e-07	up	3.5675	3.5675	1.83491
TNFR2 Signaling	1.55	0.172	1	JUN	Jun proto-oncogene, AP-1 transcription factor subunit	Nucleus	transcription regulator	0.000125936	2.07414e-05	up	14.0879	14.0879	3.81639
TNFR2 Signaling	1.55	0.172	1	MAP3K1	mitogen-activated protein kinase kinase kinase 1	Cytoplasm	kinase	0.000246142	6.93012e-05	up	2.54426	2.54426	1.34725
TNFR2 Signaling	1.55	0.172	1	TNFAIP3	TNF alpha induced protein 3	Nucleus	enzyme	0.000477213	0.000204358	up	2.36784	2.36784	1.24357
TNFR2 Signaling	1.55	0.172	1	BIRC3	baculoviral IAP repeat containing 3	Cytoplasm	enzyme	0.000395894	0.000150879	up	2.35415	2.35415	1.23521
Role of MAPK Signaling in the Pathogenesis of Influenza	1.54	0.125	NaN	PNPLA8	patatin like phospholipase domain containing 8	Cytoplasm	enzyme	0.000752809	0.00042026	up	2.22408	2.22408	1.15321
Role of MAPK Signaling in the Pathogenesis of Influenza	1.54	0.125	NaN	PLA2G4A	phospholipase A2 group IVA	Cytoplasm	enzyme	2.3964e-05	4.06221e-07	down	3.88853	-3.88853	-1.95923
Role of MAPK Signaling in the Pathogenesis of Influenza	1.54	0.125	NaN	PLA2G4D	phospholipase A2 group IVD	Cytoplasm	enzyme	0.00019622	4.62744e-05	up	7.26145	7.26145	2.86026
Role of MAPK Signaling in the Pathogenesis of Influenza	1.54	0.125	NaN	ABHD3	abhydrolase domain containing 3	Plasma Membrane	enzyme	0.00048038	0.000206122	down	2.7205	-2.7205	-1.44387
Role of MAPK Signaling in the Pathogenesis of Influenza	1.54	0.125	NaN	MAPK9	mitogen-activated protein kinase 9	Cytoplasm	kinase	0.000293972	9.35104e-05	down	2.12175	-2.12175	-1.08525
Role of MAPK Signaling in the Pathogenesis of Influenza	1.54	0.125	NaN	MAP2K1	mitogen-activated protein kinase kinase 1	Cytoplasm	kinase	5.36735e-05	3.47448e-06	up	2.20238	2.20238	1.13906
Role of MAPK Signaling in the Pathogenesis of Influenza	1.54	0.125	NaN	RABGEF1	RAB guanine nucleotide exchange factor 1	Cytoplasm	enzyme	0.000285517	8.92439e-05	up	2.10068	2.10068	1.07086
Role of MAPK Signaling in the Pathogenesis of Influenza	1.54	0.125	NaN	PRKCA	protein kinase C alpha	Cytoplasm	kinase	0.00011792	1.85292e-05	up	2.55508	2.55508	1.35337
Role of MAPK Signaling in the Pathogenesis of Influenza	1.54	0.125	NaN	BCL2	BCL2, apoptosis regulator	Cytoplasm	transporter	0.00165371	0.00124348	down	2.95809	-2.95809	-1.56467
Hepatic Cholestasis	1.51	0.101	NaN	CXCL8	C-X-C motif chemokine ligand 8	Extracellular Space	cytokine	0.000708041	0.000379684	up	3.81451	3.81451	1.9315
Hepatic Cholestasis	1.51	0.101	NaN	IL1A	interleukin 1 alpha	Extracellular Space	cytokine	2.88118e-05	7.19868e-07	up	3.81224	3.81224	1.93064
Hepatic Cholestasis	1.51	0.101	NaN	TJP2	tight junction protein 2	Plasma Membrane	kinase	0.000140628	2.59218e-05	down	2.40684	-2.40684	-1.26714
Hepatic Cholestasis	1.51	0.101	NaN	ABCC2	ATP binding cassette subfamily C member 2	Plasma Membrane	transporter	5.62745e-05	3.86539e-06	down	2.08951	-2.08951	-1.06317
Hepatic Cholestasis	1.51	0.101	NaN	ADCY3	adenylate cyclase 3	Plasma Membrane	enzyme	9.39108e-05	1.19713e-05	down	2.04408	-2.04408	-1.03145
Hepatic Cholestasis	1.51	0.101	NaN	NR1H3	nuclear receptor subfamily 1 group H member 3	Nucleus	ligand-dependent nuclear receptor	0.00145215	0.00105687	down	2.16168	-2.16168	-1.11215
Hepatic Cholestasis	1.51	0.101	NaN	MAPK9	mitogen-activated protein kinase 9	Cytoplasm	kinase	0.000293972	9.35104e-05	down	2.12175	-2.12175	-1.08525
Hepatic Cholestasis	1.51	0.101	NaN	TLR4	toll like receptor 4	Plasma Membrane	transmembrane receptor	0.000295521	9.42961e-05	down	2.53829	-2.53829	-1.34386
Hepatic Cholestasis	1.51	0.101	NaN	JUN	Jun proto-oncogene, AP-1 transcription factor subunit	Nucleus	transcription regulator	0.000125936	2.07414e-05	up	14.0879	14.0879	3.81639
Hepatic Cholestasis	1.51	0.101	NaN	TGFB1	transforming growth factor beta 1	Extracellular Space	growth factor	0.000148434	2.84707e-05	up	2.93782	2.93782	1.55475
Hepatic Cholestasis	1.51	0.101	NaN	PPRC1	peroxisome proliferator-activated receptor gamma, coactivator-related 1	Nucleus	transcription regulator	0.00421988	0.00373323	down	2.01208	-2.01208	-1.00869
Hepatic Cholestasis	1.51	0.101	NaN	PRKAG2	protein kinase AMP-activated non-catalytic subunit gamma 2	Cytoplasm	kinase	0.00017709	3.87531e-05	up	2.4962	2.4962	1.31973
Hepatic Cholestasis	1.51	0.101	NaN	NR5A2	nuclear receptor subfamily 5 group A member 2	Nucleus	ligand-dependent nuclear receptor	6.9409e-05	6.25253e-06	up	4.15038	4.15038	2.05324
Hepatic Cholestasis	1.51	0.101	NaN	IL1B	interleukin 1 beta	Extracellular Space	cytokine	5.42175e-05	3.56627e-06	up	2.31007	2.31007	1.20793
Hepatic Cholestasis	1.51	0.101	NaN	SLCO1B3	solute carrier organic anion transporter family member 1B3	Plasma Membrane	transporter	1.58473e-05	7.98854e-08	up	10.6846	10.6846	3.41746
Hepatic Cholestasis	1.51	0.101	NaN	PRKCA	protein kinase C alpha	Cytoplasm	kinase	0.00011792	1.85292e-05	up	2.55508	2.55508	1.35337
Adipogenesis pathway	1.5	0.104	NaN	PPARG	peroxisome proliferator activated receptor gamma	Nucleus	ligand-dependent nuclear receptor	0.000229756	6.17784e-05	down	2.55908	-2.55908	-1.35562
Adipogenesis pathway	1.5	0.104	NaN	FZD10	frizzled class receptor 10	Plasma Membrane	G-protein coupled receptor	0.000785696	0.000449143	down	2.22138	-2.22138	-1.15146
Adipogenesis pathway	1.5	0.104	NaN	ARNTL	aryl hydrocarbon receptor nuclear translocator like	Nucleus	transcription regulator	3.7827e-05	1.60949e-06	up	2.0736	2.0736	1.05214
Adipogenesis pathway	1.5	0.104	NaN	WNT10B	Wnt family member 10B	Extracellular Space	other	7.32877e-05	7.0518e-06	up	2.40477	2.40477	1.2659
Adipogenesis pathway	1.5	0.104	NaN	SMAD9	SMAD family member 9	Nucleus	transcription regulator	2.88118e-05	7.30344e-07	up	3.5169	3.5169	1.81431
Adipogenesis pathway	1.5	0.104	NaN	FZD3	frizzled class receptor 3	Plasma Membrane	G-protein coupled receptor	0.00329505	0.00282275	up	2.1665	2.1665	1.11537
Adipogenesis pathway	1.5	0.104	NaN	FGFR1	fibroblast growth factor receptor 1	Plasma Membrane	kinase	0.000165733	3.47326e-05	up	3.42504	3.42504	1.77612
Adipogenesis pathway	1.5	0.104	NaN	GTF2H2	general transcription factor IIH subunit 2	Nucleus	transcription regulator	0.000265862	7.93217e-05	down	2.27258	-2.27258	-1.18433
Adipogenesis pathway	1.5	0.104	NaN	SAP30	Sin3A associated protein 30	Nucleus	transcription regulator	2.90333e-05	7.6241e-07	up	3.28127	3.28127	1.71426
Adipogenesis pathway	1.5	0.104	NaN	FZD1	frizzled class receptor 1	Plasma Membrane	G-protein coupled receptor	0.000503711	0.000222169	up	2.54019	2.54019	1.34494
Adipogenesis pathway	1.5	0.104	NaN	HDAC6	histone deacetylase 6	Nucleus	transcription regulator	0.000102705	1.41659e-05	up	2.04126	2.04126	1.02946
Adipogenesis pathway	1.5	0.104	NaN	HDAC3	histone deacetylase 3	Nucleus	transcription regulator	0.000210701	5.26478e-05	up	2.01891	2.01891	1.01358
Adipogenesis pathway	1.5	0.104	NaN	KAT6B	lysine acetyltransferase 6B	Nucleus	enzyme	0.000256771	7.42143e-05	up	2.05449	2.05449	1.03878
Adipogenesis pathway	1.5	0.104	NaN	TGFB1	transforming growth factor beta 1	Extracellular Space	growth factor	0.000148434	2.84707e-05	up	2.93782	2.93782	1.55475
Trans, trans-farnesyl Diphosphate Biosynthesis	1.49	0.4	NaN	FDPS	farnesyl diphosphate synthase	Cytoplasm	enzyme	6.171e-05	4.82886e-06	down	2.06826	-2.06826	-1.04842
Trans, trans-farnesyl Diphosphate Biosynthesis	1.49	0.4	NaN	IDI1	isopentenyl-diphosphate delta isomerase 1	Cytoplasm	enzyme	0.000455443	0.000189926	down	2.42598	-2.42598	-1.27857
Endothelin-1 Signaling	1.47	0.0963	1.414	PNPLA8	patatin like phospholipase domain containing 8	Cytoplasm	enzyme	0.000752809	0.00042026	up	2.22408	2.22408	1.15321
Endothelin-1 Signaling	1.47	0.0963	1.414	PDIA3	protein disulfide isomerase family A member 3	Cytoplasm	peptidase	0.000247418	6.98709e-05	up	2.08961	2.08961	1.06323
Endothelin-1 Signaling	1.47	0.0963	1.414	ABHD3	abhydrolase domain containing 3	Plasma Membrane	enzyme	0.00048038	0.000206122	down	2.7205	-2.7205	-1.44387
Endothelin-1 Signaling	1.47	0.0963	1.414	FGFR1	fibroblast growth factor receptor 1	Plasma Membrane	kinase	0.000165733	3.47326e-05	up	3.42504	3.42504	1.77612
Endothelin-1 Signaling	1.47	0.0963	1.414	ADCY3	adenylate cyclase 3	Plasma Membrane	enzyme	9.39108e-05	1.19713e-05	down	2.04408	-2.04408	-1.03145
Endothelin-1 Signaling	1.47	0.0963	1.414	PTGS1	prostaglandin-endoperoxide synthase 1	Cytoplasm	enzyme	0.000625746	0.000312634	up	2.59537	2.59537	1.37594
Endothelin-1 Signaling	1.47	0.0963	1.414	MAPK9	mitogen-activated protein kinase 9	Cytoplasm	kinase	0.000293972	9.35104e-05	down	2.12175	-2.12175	-1.08525
Endothelin-1 Signaling	1.47	0.0963	1.414	CASP4	caspase 4	Cytoplasm	peptidase	0.000250053	7.12355e-05	down	2.55711	-2.55711	-1.35451
Endothelin-1 Signaling	1.47	0.0963	1.414	FOS	Fos proto-oncogene, AP-1 transcription factor subunit	Nucleus	transcription regulator	2.80854e-05	6.73077e-07	up	3.5675	3.5675	1.83491
Endothelin-1 Signaling	1.47	0.0963	1.414	PLA2G4A	phospholipase A2 group IVA	Cytoplasm	enzyme	2.3964e-05	4.06221e-07	down	3.88853	-3.88853	-1.95923
Endothelin-1 Signaling	1.47	0.0963	1.414	PLA2G4D	phospholipase A2 group IVD	Cytoplasm	enzyme	0.00019622	4.62744e-05	up	7.26145	7.26145	2.86026
Endothelin-1 Signaling	1.47	0.0963	1.414	JUN	Jun proto-oncogene, AP-1 transcription factor subunit	Nucleus	transcription regulator	0.000125936	2.07414e-05	up	14.0879	14.0879	3.81639
Endothelin-1 Signaling	1.47	0.0963	1.414	SHC2	SHC adaptor protein 2	Cytoplasm	other	0.000567382	0.000270214	up	2.99674	2.99674	1.58339
Endothelin-1 Signaling	1.47	0.0963	1.414	CASP1	caspase 1	Cytoplasm	peptidase	0.000219819	5.67748e-05	down	3.44342	-3.44342	-1.78384
Endothelin-1 Signaling	1.47	0.0963	1.414	IRS2	insulin receptor substrate 2	Cytoplasm	enzyme	2.88118e-05	7.09206e-07	up	3.70726	3.70726	1.89035
Endothelin-1 Signaling	1.47	0.0963	1.414	MAPK7	mitogen-activated protein kinase 7	Cytoplasm	kinase	0.00134129	0.000953604	up	2.03229	2.03229	1.02311
Endothelin-1 Signaling	1.47	0.0963	1.414	GNAL	G protein subunit alpha L	Cytoplasm	enzyme	7.69223e-05	7.86458e-06	down	2.47488	-2.47488	-1.30736
Endothelin-1 Signaling	1.47	0.0963	1.414	PRKCA	protein kinase C alpha	Cytoplasm	kinase	0.00011792	1.85292e-05	up	2.55508	2.55508	1.35337
HIPPO signaling	1.47	0.116	-0.816	CSNK1E	casein kinase 1 epsilon	Cytoplasm	kinase	0.000143448	2.68318e-05	up	2.3238	2.3238	1.21649
HIPPO signaling	1.47	0.116	-0.816	SAV1	salvador family WW domain containing protein 1	Cytoplasm	other	0.000174125	3.76273e-05	up	2.30566	2.30566	1.20518
HIPPO signaling	1.47	0.116	-0.816	TJP2	tight junction protein 2	Plasma Membrane	kinase	0.000140628	2.59218e-05	down	2.40684	-2.40684	-1.26714
HIPPO signaling	1.47	0.116	-0.816	PPP1R10	protein phosphatase 1 regulatory subunit 10	Nucleus	other	0.000378392	0.000140205	down	2.34797	-2.34797	-1.23142
HIPPO signaling	1.47	0.116	-0.816	PPP2R2A	protein phosphatase 2 regulatory subunit Balpha	Cytoplasm	phosphatase	0.000121473	1.94696e-05	up	3.00884	3.00884	1.58921
HIPPO signaling	1.47	0.116	-0.816	PPP1R3C	protein phosphatase 1 regulatory subunit 3C	Cytoplasm	phosphatase	2.45905e-05	4.46163e-07	up	7.87629	7.87629	2.97752
HIPPO signaling	1.47	0.116	-0.816	PPP2R5B	protein phosphatase 2 regulatory subunit B'beta	Cytoplasm	phosphatase	4.01023e-05	1.8097e-06	up	5.56934	5.56934	2.47751
HIPPO signaling	1.47	0.116	-0.816	CSNK1D	casein kinase 1 delta	Cytoplasm	kinase	0.00124756	0.000865881	down	2.028	-2.028	-1.02006
HIPPO signaling	1.47	0.116	-0.816	FRMD6	FERM domain containing 6	Cytoplasm	other	0.00153619	0.00113474	down	2.0548	-2.0548	-1.039
HIPPO signaling	1.47	0.116	-0.816	RASSF1	Ras association domain family member 1	Nucleus	other	0.000303764	9.92812e-05	up	2.69518	2.69518	1.43038
Role of Macrophages, Fibroblasts and Endothelial Cells in Rheumatoid Arthritis	1.46	0.0874	NaN	FZD10	frizzled class receptor 10	Plasma Membrane	G-protein coupled receptor	0.000785696	0.000449143	down	2.22138	-2.22138	-1.15146
Role of Macrophages, Fibroblasts and Endothelial Cells in Rheumatoid Arthritis	1.46	0.0874	NaN	IL1A	interleukin 1 alpha	Extracellular Space	cytokine	2.88118e-05	7.19868e-07	up	3.81224	3.81224	1.93064
Role of Macrophages, Fibroblasts and Endothelial Cells in Rheumatoid Arthritis	1.46	0.0874	NaN	FN1	fibronectin 1	Extracellular Space	enzyme	1.28467e-05	5.20847e-08	up	5.10508	5.10508	2.35193
Role of Macrophages, Fibroblasts and Endothelial Cells in Rheumatoid Arthritis	1.46	0.0874	NaN	WNT10B	Wnt family member 10B	Extracellular Space	other	7.32877e-05	7.0518e-06	up	2.40477	2.40477	1.2659
Role of Macrophages, Fibroblasts and Endothelial Cells in Rheumatoid Arthritis	1.46	0.0874	NaN	FZD3	frizzled class receptor 3	Plasma Membrane	G-protein coupled receptor	0.00329505	0.00282275	up	2.1665	2.1665	1.11537
Role of Macrophages, Fibroblasts and Endothelial Cells in Rheumatoid Arthritis	1.46	0.0874	NaN	PDIA3	protein disulfide isomerase family A member 3	Cytoplasm	peptidase	0.000247418	6.98709e-05	up	2.08961	2.08961	1.06323
Role of Macrophages, Fibroblasts and Endothelial Cells in Rheumatoid Arthritis	1.46	0.0874	NaN	IL32	interleukin 32	Extracellular Space	cytokine	0.000207245	5.10935e-05	up	2.21245	2.21245	1.14564
Role of Macrophages, Fibroblasts and Endothelial Cells in Rheumatoid Arthritis	1.46	0.0874	NaN	FZD1	frizzled class receptor 1	Plasma Membrane	G-protein coupled receptor	0.000503711	0.000222169	up	2.54019	2.54019	1.34494
Role of Macrophages, Fibroblasts and Endothelial Cells in Rheumatoid Arthritis	1.46	0.0874	NaN	CCND1	cyclin D1	Nucleus	transcription regulator	0.000133495	2.33778e-05	down	2.64615	-2.64615	-1.4039
Role of Macrophages, Fibroblasts and Endothelial Cells in Rheumatoid Arthritis	1.46	0.0874	NaN	PDGFC	platelet derived growth factor C	Extracellular Space	growth factor	7.32031e-05	6.99933e-06	up	2.20379	2.20379	1.13999
Role of Macrophages, Fibroblasts and Endothelial Cells in Rheumatoid Arthritis	1.46	0.0874	NaN	VEGFA	vascular endothelial growth factor A	Extracellular Space	growth factor	0.000230788	6.23698e-05	up	5.58356	5.58356	2.48119
Role of Macrophages, Fibroblasts and Endothelial Cells in Rheumatoid Arthritis	1.46	0.0874	NaN	JUN	Jun proto-oncogene, AP-1 transcription factor subunit	Nucleus	transcription regulator	0.000125936	2.07414e-05	up	14.0879	14.0879	3.81639
Role of Macrophages, Fibroblasts and Endothelial Cells in Rheumatoid Arthritis	1.46	0.0874	NaN	CAMK2D	calcium/calmodulin dependent protein kinase II delta	Cytoplasm	kinase	3.09385e-05	9.36015e-07	down	2.77528	-2.77528	-1.47263
Role of Macrophages, Fibroblasts and Endothelial Cells in Rheumatoid Arthritis	1.46	0.0874	NaN	TGFB1	transforming growth factor beta 1	Extracellular Space	growth factor	0.000148434	2.84707e-05	up	2.93782	2.93782	1.55475
Role of Macrophages, Fibroblasts and Endothelial Cells in Rheumatoid Arthritis	1.46	0.0874	NaN	IRS2	insulin receptor substrate 2	Cytoplasm	enzyme	2.88118e-05	7.09206e-07	up	3.70726	3.70726	1.89035
Role of Macrophages, Fibroblasts and Endothelial Cells in Rheumatoid Arthritis	1.46	0.0874	NaN	TRAF5	TNF receptor associated factor 5	Cytoplasm	transporter	0.000577682	0.000277476	up	2.67524	2.67524	1.41967
Role of Macrophages, Fibroblasts and Endothelial Cells in Rheumatoid Arthritis	1.46	0.0874	NaN	MAP2K1	mitogen-activated protein kinase kinase 1	Cytoplasm	kinase	5.36735e-05	3.47448e-06	up	2.20238	2.20238	1.13906
Role of Macrophages, Fibroblasts and Endothelial Cells in Rheumatoid Arthritis	1.46	0.0874	NaN	PRKCA	protein kinase C alpha	Cytoplasm	kinase	0.00011792	1.85292e-05	up	2.55508	2.55508	1.35337
Role of Macrophages, Fibroblasts and Endothelial Cells in Rheumatoid Arthritis	1.46	0.0874	NaN	CXCL8	C-X-C motif chemokine ligand 8	Extracellular Space	cytokine	0.000708041	0.000379684	up	3.81451	3.81451	1.9315
Role of Macrophages, Fibroblasts and Endothelial Cells in Rheumatoid Arthritis	1.46	0.0874	NaN	FGFR1	fibroblast growth factor receptor 1	Plasma Membrane	kinase	0.000165733	3.47326e-05	up	3.42504	3.42504	1.77612
Role of Macrophages, Fibroblasts and Endothelial Cells in Rheumatoid Arthritis	1.46	0.0874	NaN	CHP1	calcineurin like EF-hand protein 1	Cytoplasm	transporter	0.000412923	0.000161983	down	2.07379	-2.07379	-1.05227
Role of Macrophages, Fibroblasts and Endothelial Cells in Rheumatoid Arthritis	1.46	0.0874	NaN	MAPK9	mitogen-activated protein kinase 9	Cytoplasm	kinase	0.000293972	9.35104e-05	down	2.12175	-2.12175	-1.08525
Role of Macrophages, Fibroblasts and Endothelial Cells in Rheumatoid Arthritis	1.46	0.0874	NaN	IL7	interleukin 7	Extracellular Space	cytokine	0.000259643	7.56603e-05	down	2.25247	-2.25247	-1.17151
Role of Macrophages, Fibroblasts and Endothelial Cells in Rheumatoid Arthritis	1.46	0.0874	NaN	FOS	Fos proto-oncogene, AP-1 transcription factor subunit	Nucleus	transcription regulator	2.80854e-05	6.73077e-07	up	3.5675	3.5675	1.83491
Role of Macrophages, Fibroblasts and Endothelial Cells in Rheumatoid Arthritis	1.46	0.0874	NaN	TLR4	toll like receptor 4	Plasma Membrane	transmembrane receptor	0.000295521	9.42961e-05	down	2.53829	-2.53829	-1.34386
Role of Macrophages, Fibroblasts and Endothelial Cells in Rheumatoid Arthritis	1.46	0.0874	NaN	IL1B	interleukin 1 beta	Extracellular Space	cytokine	5.42175e-05	3.56627e-06	up	2.31007	2.31007	1.20793
Role of Macrophages, Fibroblasts and Endothelial Cells in Rheumatoid Arthritis	1.46	0.0874	NaN	LRP1	LDL receptor related protein 1	Plasma Membrane	transmembrane receptor	0.000101976	1.39177e-05	up	2.45839	2.45839	1.29772
PCP pathway	1.46	0.127	1.134	FZD10	frizzled class receptor 10	Plasma Membrane	G-protein coupled receptor	0.000785696	0.000449143	down	2.22138	-2.22138	-1.15146
PCP pathway	1.46	0.127	1.134	JUN	Jun proto-oncogene, AP-1 transcription factor subunit	Nucleus	transcription regulator	0.000125936	2.07414e-05	up	14.0879	14.0879	3.81639
PCP pathway	1.46	0.127	1.134	WNT10B	Wnt family member 10B	Extracellular Space	other	7.32877e-05	7.0518e-06	up	2.40477	2.40477	1.2659
PCP pathway	1.46	0.127	1.134	SDC2	syndecan 2	Plasma Membrane	other	3.34745e-05	1.21783e-06	up	2.90811	2.90811	1.54008
PCP pathway	1.46	0.127	1.134	FZD3	frizzled class receptor 3	Plasma Membrane	G-protein coupled receptor	0.00329505	0.00282275	up	2.1665	2.1665	1.11537
PCP pathway	1.46	0.127	1.134	MAPK9	mitogen-activated protein kinase 9	Cytoplasm	kinase	0.000293972	9.35104e-05	down	2.12175	-2.12175	-1.08525
PCP pathway	1.46	0.127	1.134	FZD1	frizzled class receptor 1	Plasma Membrane	G-protein coupled receptor	0.000503711	0.000222169	up	2.54019	2.54019	1.34494
PCP pathway	1.46	0.127	1.134	LGR4	leucine rich repeat containing G protein-coupled receptor 4	Plasma Membrane	transmembrane receptor	0.0016999	0.00128757	up	2.06347	2.06347	1.04507
MIF Regulation of Innate Immunity	1.45	0.146	0	TLR4	toll like receptor 4	Plasma Membrane	transmembrane receptor	0.000295521	9.42961e-05	down	2.53829	-2.53829	-1.34386
MIF Regulation of Innate Immunity	1.45	0.146	0	PLA2G4A	phospholipase A2 group IVA	Cytoplasm	enzyme	2.3964e-05	4.06221e-07	down	3.88853	-3.88853	-1.95923
MIF Regulation of Innate Immunity	1.45	0.146	0	FOS	Fos proto-oncogene, AP-1 transcription factor subunit	Nucleus	transcription regulator	2.80854e-05	6.73077e-07	up	3.5675	3.5675	1.83491
MIF Regulation of Innate Immunity	1.45	0.146	0	PLA2G4D	phospholipase A2 group IVD	Cytoplasm	enzyme	0.00019622	4.62744e-05	up	7.26145	7.26145	2.86026
MIF Regulation of Innate Immunity	1.45	0.146	0	JUN	Jun proto-oncogene, AP-1 transcription factor subunit	Nucleus	transcription regulator	0.000125936	2.07414e-05	up	14.0879	14.0879	3.81639
MIF Regulation of Innate Immunity	1.45	0.146	0	MAPK9	mitogen-activated protein kinase 9	Cytoplasm	kinase	0.000293972	9.35104e-05	down	2.12175	-2.12175	-1.08525
Telomerase Signaling	1.45	0.108	1.265	HDAC6	histone deacetylase 6	Nucleus	transcription regulator	0.000102705	1.41659e-05	up	2.04126	2.04126	1.02946
Telomerase Signaling	1.45	0.108	1.265	ETS1	ETS proto-oncogene 1, transcription factor	Nucleus	transcription regulator	5.8527e-05	4.17304e-06	up	3.63514	3.63514	1.86201
Telomerase Signaling	1.45	0.108	1.265	HSP90B1	heat shock protein 90 beta family member 1	Cytoplasm	other	0.000847017	0.000502797	up	2.23526	2.23526	1.16045
Telomerase Signaling	1.45	0.108	1.265	IL2RG	interleukin 2 receptor subunit gamma	Plasma Membrane	transmembrane receptor	0.000416414	0.000164202	up	2.8609	2.8609	1.51647
Telomerase Signaling	1.45	0.108	1.265	HDAC3	histone deacetylase 3	Nucleus	transcription regulator	0.000210701	5.26478e-05	up	2.01891	2.01891	1.01358
Telomerase Signaling	1.45	0.108	1.265	PPP2R2A	protein phosphatase 2 regulatory subunit Balpha	Cytoplasm	phosphatase	0.000121473	1.94696e-05	up	3.00884	3.00884	1.58921
Telomerase Signaling	1.45	0.108	1.265	FGFR1	fibroblast growth factor receptor 1	Plasma Membrane	kinase	0.000165733	3.47326e-05	up	3.42504	3.42504	1.77612
Telomerase Signaling	1.45	0.108	1.265	PPP2R5B	protein phosphatase 2 regulatory subunit B'beta	Cytoplasm	phosphatase	4.01023e-05	1.8097e-06	up	5.56934	5.56934	2.47751
Telomerase Signaling	1.45	0.108	1.265	ABL1	ABL proto-oncogene 1, non-receptor tyrosine kinase	Nucleus	kinase	0.000315871	0.000105738	up	2.03983	2.03983	1.02845
Telomerase Signaling	1.45	0.108	1.265	IRS2	insulin receptor substrate 2	Cytoplasm	enzyme	2.88118e-05	7.09206e-07	up	3.70726	3.70726	1.89035
Telomerase Signaling	1.45	0.108	1.265	MAP2K1	mitogen-activated protein kinase kinase 1	Cytoplasm	kinase	5.36735e-05	3.47448e-06	up	2.20238	2.20238	1.13906
Telomerase Signaling	1.45	0.108	1.265	EGFR	epidermal growth factor receptor	Plasma Membrane	kinase	0.000122341	1.97023e-05	up	2.6483	2.6483	1.40507
CDK5 Signaling	1.44	0.111	0.905	PPP1R10	protein phosphatase 1 regulatory subunit 10	Nucleus	other	0.000378392	0.000140205	down	2.34797	-2.34797	-1.23142
CDK5 Signaling	1.44	0.111	0.905	PPP2R2A	protein phosphatase 2 regulatory subunit Balpha	Cytoplasm	phosphatase	0.000121473	1.94696e-05	up	3.00884	3.00884	1.58921
CDK5 Signaling	1.44	0.111	0.905	PPP1R3C	protein phosphatase 1 regulatory subunit 3C	Cytoplasm	phosphatase	2.45905e-05	4.46163e-07	up	7.87629	7.87629	2.97752
CDK5 Signaling	1.44	0.111	0.905	ADCY3	adenylate cyclase 3	Plasma Membrane	enzyme	9.39108e-05	1.19713e-05	down	2.04408	-2.04408	-1.03145
CDK5 Signaling	1.44	0.111	0.905	PPP2R5B	protein phosphatase 2 regulatory subunit B'beta	Cytoplasm	phosphatase	4.01023e-05	1.8097e-06	up	5.56934	5.56934	2.47751
CDK5 Signaling	1.44	0.111	0.905	ABL1	ABL proto-oncogene 1, non-receptor tyrosine kinase	Nucleus	kinase	0.000315871	0.000105738	up	2.03983	2.03983	1.02845
CDK5 Signaling	1.44	0.111	0.905	PRKAG2	protein kinase AMP-activated non-catalytic subunit gamma 2	Cytoplasm	kinase	0.00017709	3.87531e-05	up	2.4962	2.4962	1.31973
CDK5 Signaling	1.44	0.111	0.905	MAPK9	mitogen-activated protein kinase 9	Cytoplasm	kinase	0.000293972	9.35104e-05	down	2.12175	-2.12175	-1.08525
CDK5 Signaling	1.44	0.111	0.905	MAPK7	mitogen-activated protein kinase 7	Cytoplasm	kinase	0.00134129	0.000953604	up	2.03229	2.03229	1.02311
CDK5 Signaling	1.44	0.111	0.905	MAP2K1	mitogen-activated protein kinase kinase 1	Cytoplasm	kinase	5.36735e-05	3.47448e-06	up	2.20238	2.20238	1.13906
CDK5 Signaling	1.44	0.111	0.905	GNAL	G protein subunit alpha L	Cytoplasm	enzyme	7.69223e-05	7.86458e-06	down	2.47488	-2.47488	-1.30736
Th2 Pathway	1.42	0.1	0.905	RUNX3	runt related transcription factor 3	Nucleus	transcription regulator	9.14865e-05	1.1359e-05	up	2.5512	2.5512	1.35118
Th2 Pathway	1.42	0.1	0.905	IL2RG	interleukin 2 receptor subunit gamma	Plasma Membrane	transmembrane receptor	0.000416414	0.000164202	up	2.8609	2.8609	1.51647
Th2 Pathway	1.42	0.1	0.905	NOTCH3	notch 3	Plasma Membrane	transcription regulator	1.08128e-05	2.7257e-08	up	7.64371	7.64371	2.93427
Th2 Pathway	1.42	0.1	0.905	TGFBR1	transforming growth factor beta receptor 1	Plasma Membrane	kinase	9.64183e-06	1.04842e-08	up	2.37891	2.37891	1.2503
Th2 Pathway	1.42	0.1	0.905	BHLHE41	basic helix-loop-helix family member e41	Nucleus	transcription regulator	0.000127952	2.12257e-05	up	30.2972	30.2972	4.92111
Th2 Pathway	1.42	0.1	0.905	HLA-A	major histocompatibility complex, class I, A	Plasma Membrane	other	6.72177e-05	5.82664e-06	up	2.33121	2.33121	1.22108
Th2 Pathway	1.42	0.1	0.905	CXCR4	C-X-C motif chemokine receptor 4	Plasma Membrane	G-protein coupled receptor	5.62745e-05	3.86896e-06	up	3.38074	3.38074	1.75734
Th2 Pathway	1.42	0.1	0.905	TGFBR3	transforming growth factor beta receptor 3	Plasma Membrane	kinase	5.10785e-05	3.09935e-06	down	2.30792	-2.30792	-1.20659
Th2 Pathway	1.42	0.1	0.905	FGFR1	fibroblast growth factor receptor 1	Plasma Membrane	kinase	0.000165733	3.47326e-05	up	3.42504	3.42504	1.77612
Th2 Pathway	1.42	0.1	0.905	HLA-B	major histocompatibility complex, class I, B	Plasma Membrane	transmembrane receptor	0.000935157	0.000579595	up	2.72133	2.72133	1.44431
Th2 Pathway	1.42	0.1	0.905	PSEN2	presenilin 2	Cytoplasm	peptidase	0.000119299	1.89791e-05	down	2.0178	-2.0178	-1.01278
Th2 Pathway	1.42	0.1	0.905	ITGB2	integrin subunit beta 2	Plasma Membrane	transmembrane receptor	4.10297e-05	1.95612e-06	up	10.3451	10.3451	3.37088
Th2 Pathway	1.42	0.1	0.905	JUN	Jun proto-oncogene, AP-1 transcription factor subunit	Nucleus	transcription regulator	0.000125936	2.07414e-05	up	14.0879	14.0879	3.81639
Th2 Pathway	1.42	0.1	0.905	TGFB1	transforming growth factor beta 1	Extracellular Space	growth factor	0.000148434	2.84707e-05	up	2.93782	2.93782	1.55475
Th2 Pathway	1.42	0.1	0.905	IRS2	insulin receptor substrate 2	Cytoplasm	enzyme	2.88118e-05	7.09206e-07	up	3.70726	3.70726	1.89035
RAR Activation	1.41	0.0947	NaN	SMAD9	SMAD family member 9	Nucleus	transcription regulator	2.88118e-05	7.30344e-07	up	3.5169	3.5169	1.81431
RAR Activation	1.41	0.0947	NaN	AKR1C3	aldo-keto reductase family 1 member C3	Cytoplasm	enzyme	3.07641e-05	9.14886e-07	down	2.82192	-2.82192	-1.49668
RAR Activation	1.41	0.0947	NaN	ADCY3	adenylate cyclase 3	Plasma Membrane	enzyme	9.39108e-05	1.19713e-05	down	2.04408	-2.04408	-1.03145
RAR Activation	1.41	0.0947	NaN	MAP3K1	mitogen-activated protein kinase kinase kinase 1	Cytoplasm	kinase	0.000246142	6.93012e-05	up	2.54426	2.54426	1.34725
RAR Activation	1.41	0.0947	NaN	SMAD6	SMAD family member 6	Nucleus	transcription regulator	0.000204486	4.98994e-05	down	2.34508	-2.34508	-1.22964
RAR Activation	1.41	0.0947	NaN	GTF2H2	general transcription factor IIH subunit 2	Nucleus	transcription regulator	0.000265862	7.93217e-05	down	2.27258	-2.27258	-1.18433
RAR Activation	1.41	0.0947	NaN	MAPK9	mitogen-activated protein kinase 9	Cytoplasm	kinase	0.000293972	9.35104e-05	down	2.12175	-2.12175	-1.08525
RAR Activation	1.41	0.0947	NaN	VEGFA	vascular endothelial growth factor A	Extracellular Space	growth factor	0.000230788	6.23698e-05	up	5.58356	5.58356	2.48119
RAR Activation	1.41	0.0947	NaN	FOS	Fos proto-oncogene, AP-1 transcription factor subunit	Nucleus	transcription regulator	2.80854e-05	6.73077e-07	up	3.5675	3.5675	1.83491
RAR Activation	1.41	0.0947	NaN	JUN	Jun proto-oncogene, AP-1 transcription factor subunit	Nucleus	transcription regulator	0.000125936	2.07414e-05	up	14.0879	14.0879	3.81639
RAR Activation	1.41	0.0947	NaN	TGFB1	transforming growth factor beta 1	Extracellular Space	growth factor	0.000148434	2.84707e-05	up	2.93782	2.93782	1.55475
RAR Activation	1.41	0.0947	NaN	IGFBP3	insulin like growth factor binding protein 3	Extracellular Space	other	2.45905e-05	4.4522e-07	up	18.9781	18.9781	4.24626
RAR Activation	1.41	0.0947	NaN	PRKAG2	protein kinase AMP-activated non-catalytic subunit gamma 2	Cytoplasm	kinase	0.00017709	3.87531e-05	up	2.4962	2.4962	1.31973
RAR Activation	1.41	0.0947	NaN	NRIP1	nuclear receptor interacting protein 1	Nucleus	transcription regulator	0.000170207	3.61765e-05	down	2.30531	-2.30531	-1.20496
RAR Activation	1.41	0.0947	NaN	CRABP2	cellular retinoic acid binding protein 2	Cytoplasm	transporter	4.46532e-05	2.37933e-06	up	7.28246	7.28246	2.86443
RAR Activation	1.41	0.0947	NaN	MAP2K1	mitogen-activated protein kinase kinase 1	Cytoplasm	kinase	5.36735e-05	3.47448e-06	up	2.20238	2.20238	1.13906
RAR Activation	1.41	0.0947	NaN	CITED2	Cbp/p300 interacting transactivator with Glu/Asp rich carboxy-terminal domain 2	Nucleus	transcription regulator	0.00054661	0.000253121	up	4.15745	4.15745	2.0557
RAR Activation	1.41	0.0947	NaN	PRKCA	protein kinase C alpha	Cytoplasm	kinase	0.00011792	1.85292e-05	up	2.55508	2.55508	1.35337
UVC-Induced MAPK Signaling	1.41	0.143	1.633	FOS	Fos proto-oncogene, AP-1 transcription factor subunit	Nucleus	transcription regulator	2.80854e-05	6.73077e-07	up	3.5675	3.5675	1.83491
UVC-Induced MAPK Signaling	1.41	0.143	1.633	JUN	Jun proto-oncogene, AP-1 transcription factor subunit	Nucleus	transcription regulator	0.000125936	2.07414e-05	up	14.0879	14.0879	3.81639
UVC-Induced MAPK Signaling	1.41	0.143	1.633	MAPK9	mitogen-activated protein kinase 9	Cytoplasm	kinase	0.000293972	9.35104e-05	down	2.12175	-2.12175	-1.08525
UVC-Induced MAPK Signaling	1.41	0.143	1.633	MAP2K1	mitogen-activated protein kinase kinase 1	Cytoplasm	kinase	5.36735e-05	3.47448e-06	up	2.20238	2.20238	1.13906
UVC-Induced MAPK Signaling	1.41	0.143	1.633	PRKCA	protein kinase C alpha	Cytoplasm	kinase	0.00011792	1.85292e-05	up	2.55508	2.55508	1.35337
UVC-Induced MAPK Signaling	1.41	0.143	1.633	EGFR	epidermal growth factor receptor	Plasma Membrane	kinase	0.000122341	1.97023e-05	up	2.6483	2.6483	1.40507
Granulocyte Adhesion and Diapedesis	1.41	0.096	NaN	CXCL8	C-X-C motif chemokine ligand 8	Extracellular Space	cytokine	0.000708041	0.000379684	up	3.81451	3.81451	1.9315
Granulocyte Adhesion and Diapedesis	1.41	0.096	NaN	IL1A	interleukin 1 alpha	Extracellular Space	cytokine	2.88118e-05	7.19868e-07	up	3.81224	3.81224	1.93064
Granulocyte Adhesion and Diapedesis	1.41	0.096	NaN	CXCR4	C-X-C motif chemokine receptor 4	Plasma Membrane	G-protein coupled receptor	5.62745e-05	3.86896e-06	up	3.38074	3.38074	1.75734
Granulocyte Adhesion and Diapedesis	1.41	0.096	NaN	CKLF	chemokine like factor	Extracellular Space	cytokine	0.000949138	0.000592939	down	2.17923	-2.17923	-1.12382
Granulocyte Adhesion and Diapedesis	1.41	0.096	NaN	RDX	radixin	Cytoplasm	other	0.000539613	0.000248597	down	2.47206	-2.47206	-1.30572
Granulocyte Adhesion and Diapedesis	1.41	0.096	NaN	ITGA5	integrin subunit alpha 5	Plasma Membrane	transmembrane receptor	2.19357e-05	2.48041e-07	up	9.36943	9.36943	3.22796
Granulocyte Adhesion and Diapedesis	1.41	0.096	NaN	CCL20	C-C motif chemokine ligand 20	Extracellular Space	cytokine	5.73457e-05	3.99621e-06	up	9.34768	9.34768	3.22461
Granulocyte Adhesion and Diapedesis	1.41	0.096	NaN	CLDN7	claudin 7	Plasma Membrane	other	0.000379708	0.000141241	up	2.2611	2.2611	1.17702
Granulocyte Adhesion and Diapedesis	1.41	0.096	NaN	GLG1	golgi glycoprotein 1	Cytoplasm	other	0.000130605	2.22448e-05	up	2.90367	2.90367	1.53788
Granulocyte Adhesion and Diapedesis	1.41	0.096	NaN	ITGB2	integrin subunit beta 2	Plasma Membrane	transmembrane receptor	4.10297e-05	1.95612e-06	up	10.3451	10.3451	3.37088
Granulocyte Adhesion and Diapedesis	1.41	0.096	NaN	CXCL16	C-X-C motif chemokine ligand 16	Extracellular Space	cytokine	0.000103304	1.42924e-05	up	2.65274	2.65274	1.40748
Granulocyte Adhesion and Diapedesis	1.41	0.096	NaN	CXCL3	C-X-C motif chemokine ligand 3	Extracellular Space	cytokine	0.00156351	0.00116037	down	2.015	-2.015	-1.01078
Granulocyte Adhesion and Diapedesis	1.41	0.096	NaN	HRH1	histamine receptor H1	Plasma Membrane	G-protein coupled receptor	0.000213142	5.36705e-05	up	2.19159	2.19159	1.13198
Granulocyte Adhesion and Diapedesis	1.41	0.096	NaN	SDC2	syndecan 2	Plasma Membrane	other	3.34745e-05	1.21783e-06	up	2.90811	2.90811	1.54008
Granulocyte Adhesion and Diapedesis	1.41	0.096	NaN	CCL28	C-C motif chemokine ligand 28	Extracellular Space	cytokine	0.00023071	6.23095e-05	up	6.57247	6.57247	2.71644
Granulocyte Adhesion and Diapedesis	1.41	0.096	NaN	IL1B	interleukin 1 beta	Extracellular Space	cytokine	5.42175e-05	3.56627e-06	up	2.31007	2.31007	1.20793
Granulocyte Adhesion and Diapedesis	1.41	0.096	NaN	CXCL2	C-X-C motif chemokine ligand 2	Extracellular Space	cytokine	0.000316969	0.00010624	down	2.9391	-2.9391	-1.55538
Histidine Degradation VI	1.4	0.231	NaN	CYP11A1	cytochrome P450 family 11 subfamily A member 1	Cytoplasm	enzyme	7.9482e-05	8.37033e-06	down	2.1278	-2.1278	-1.08936
Histidine Degradation VI	1.4	0.231	NaN	AMDHD1	amidohydrolase domain containing 1	Cytoplasm	enzyme	0.000537252	0.000246733	down	2.52963	-2.52963	-1.33892
Histidine Degradation VI	1.4	0.231	NaN	CYP4F11	cytochrome P450 family 4 subfamily F member 11	Cytoplasm	enzyme	0.000713866	0.000384203	down	2.81313	-2.81313	-1.49218
Calcium Signaling	1.39	0.0955	1.667	RAP2B	RAP2B, member of RAS oncogene family	Plasma Membrane	enzyme	0.000387318	0.000145322	up	2.70606	2.70606	1.4362
Calcium Signaling	1.39	0.0955	1.667	RAP2A	RAP2A, member of RAS oncogene family	Plasma Membrane	enzyme	0.00022961	6.14801e-05	up	2.63453	2.63453	1.39754
Calcium Signaling	1.39	0.0955	1.667	CALR	calreticulin	Cytoplasm	transcription regulator	2.88118e-05	7.24289e-07	up	2.34816	2.34816	1.23153
Calcium Signaling	1.39	0.0955	1.667	TNNT1	troponin T1, slow skeletal type	Cytoplasm	other	0.000130827	2.23253e-05	up	4.18986	4.18986	2.0669
Calcium Signaling	1.39	0.0955	1.667	MYH9	myosin heavy chain 9	Cytoplasm	enzyme	0.00219001	0.00176027	up	2.01945	2.01945	1.01396
Calcium Signaling	1.39	0.0955	1.667	TNNT3	troponin T3, fast skeletal type	Cytoplasm	other	0.000347552	0.000122162	up	2.36564	2.36564	1.24223
Calcium Signaling	1.39	0.0955	1.667	ATP2C1	ATPase secretory pathway Ca2+ transporting 1	Cytoplasm	transporter	0.0013071	0.000921648	up	2.51682	2.51682	1.3316
Calcium Signaling	1.39	0.0955	1.667	ATP2B1	ATPase plasma membrane Ca2+ transporting 1	Plasma Membrane	transporter	0.0013581	0.000970184	up	2.02387	2.02387	1.01711
Calcium Signaling	1.39	0.0955	1.667	CHP1	calcineurin like EF-hand protein 1	Cytoplasm	transporter	0.000412923	0.000161983	down	2.07379	-2.07379	-1.05227
Calcium Signaling	1.39	0.0955	1.667	RYR2	ryanodine receptor 2	Plasma Membrane	ion channel	0.000967237	0.000607945	up	2.44897	2.44897	1.29217
Calcium Signaling	1.39	0.0955	1.667	MEF2A	myocyte enhancer factor 2A	Nucleus	transcription regulator	4.32252e-05	2.21045e-06	up	4.40436	4.40436	2.13893
Calcium Signaling	1.39	0.0955	1.667	CABIN1	calcineurin binding protein 1	Nucleus	other	0.000198938	4.75241e-05	up	2.55179	2.55179	1.35151
Calcium Signaling	1.39	0.0955	1.667	HDAC6	histone deacetylase 6	Nucleus	transcription regulator	0.000102705	1.41659e-05	up	2.04126	2.04126	1.02946
Calcium Signaling	1.39	0.0955	1.667	CAMK2D	calcium/calmodulin dependent protein kinase II delta	Cytoplasm	kinase	3.09385e-05	9.36015e-07	down	2.77528	-2.77528	-1.47263
Calcium Signaling	1.39	0.0955	1.667	HDAC3	histone deacetylase 3	Nucleus	transcription regulator	0.000210701	5.26478e-05	up	2.01891	2.01891	1.01358
Calcium Signaling	1.39	0.0955	1.667	PRKAG2	protein kinase AMP-activated non-catalytic subunit gamma 2	Cytoplasm	kinase	0.00017709	3.87531e-05	up	2.4962	2.4962	1.31973
Calcium Signaling	1.39	0.0955	1.667	ACTC1	actin, alpha, cardiac muscle 1	Cytoplasm	enzyme	4.63199e-05	2.55655e-06	down	4.16486	-4.16486	-2.05827
Role of Osteoblasts, Osteoclasts and Chondrocytes in Rheumatoid Arthritis	1.38	0.0905	NaN	FZD10	frizzled class receptor 10	Plasma Membrane	G-protein coupled receptor	0.000785696	0.000449143	down	2.22138	-2.22138	-1.15146
Role of Osteoblasts, Osteoclasts and Chondrocytes in Rheumatoid Arthritis	1.38	0.0905	NaN	IL1A	interleukin 1 alpha	Extracellular Space	cytokine	2.88118e-05	7.19868e-07	up	3.81224	3.81224	1.93064
Role of Osteoblasts, Osteoclasts and Chondrocytes in Rheumatoid Arthritis	1.38	0.0905	NaN	WNT10B	Wnt family member 10B	Extracellular Space	other	7.32877e-05	7.0518e-06	up	2.40477	2.40477	1.2659
Role of Osteoblasts, Osteoclasts and Chondrocytes in Rheumatoid Arthritis	1.38	0.0905	NaN	SMAD9	SMAD family member 9	Nucleus	transcription regulator	2.88118e-05	7.30344e-07	up	3.5169	3.5169	1.81431
Role of Osteoblasts, Osteoclasts and Chondrocytes in Rheumatoid Arthritis	1.38	0.0905	NaN	FZD3	frizzled class receptor 3	Plasma Membrane	G-protein coupled receptor	0.00329505	0.00282275	up	2.1665	2.1665	1.11537
Role of Osteoblasts, Osteoclasts and Chondrocytes in Rheumatoid Arthritis	1.38	0.0905	NaN	FGFR1	fibroblast growth factor receptor 1	Plasma Membrane	kinase	0.000165733	3.47326e-05	up	3.42504	3.42504	1.77612
Role of Osteoblasts, Osteoclasts and Chondrocytes in Rheumatoid Arthritis	1.38	0.0905	NaN	CHP1	calcineurin like EF-hand protein 1	Cytoplasm	transporter	0.000412923	0.000161983	down	2.07379	-2.07379	-1.05227
Role of Osteoblasts, Osteoclasts and Chondrocytes in Rheumatoid Arthritis	1.38	0.0905	NaN	SMAD6	SMAD family member 6	Nucleus	transcription regulator	0.000204486	4.98994e-05	down	2.34508	-2.34508	-1.22964
Role of Osteoblasts, Osteoclasts and Chondrocytes in Rheumatoid Arthritis	1.38	0.0905	NaN	ITGA5	integrin subunit alpha 5	Plasma Membrane	transmembrane receptor	2.19357e-05	2.48041e-07	up	9.36943	9.36943	3.22796
Role of Osteoblasts, Osteoclasts and Chondrocytes in Rheumatoid Arthritis	1.38	0.0905	NaN	MAPK9	mitogen-activated protein kinase 9	Cytoplasm	kinase	0.000293972	9.35104e-05	down	2.12175	-2.12175	-1.08525
Role of Osteoblasts, Osteoclasts and Chondrocytes in Rheumatoid Arthritis	1.38	0.0905	NaN	FZD1	frizzled class receptor 1	Plasma Membrane	G-protein coupled receptor	0.000503711	0.000222169	up	2.54019	2.54019	1.34494
Role of Osteoblasts, Osteoclasts and Chondrocytes in Rheumatoid Arthritis	1.38	0.0905	NaN	IL7	interleukin 7	Extracellular Space	cytokine	0.000259643	7.56603e-05	down	2.25247	-2.25247	-1.17151
Role of Osteoblasts, Osteoclasts and Chondrocytes in Rheumatoid Arthritis	1.38	0.0905	NaN	BCL2	BCL2, apoptosis regulator	Cytoplasm	transporter	0.00165371	0.00124348	down	2.95809	-2.95809	-1.56467
Role of Osteoblasts, Osteoclasts and Chondrocytes in Rheumatoid Arthritis	1.38	0.0905	NaN	FOS	Fos proto-oncogene, AP-1 transcription factor subunit	Nucleus	transcription regulator	2.80854e-05	6.73077e-07	up	3.5675	3.5675	1.83491
Role of Osteoblasts, Osteoclasts and Chondrocytes in Rheumatoid Arthritis	1.38	0.0905	NaN	JUN	Jun proto-oncogene, AP-1 transcription factor subunit	Nucleus	transcription regulator	0.000125936	2.07414e-05	up	14.0879	14.0879	3.81639
Role of Osteoblasts, Osteoclasts and Chondrocytes in Rheumatoid Arthritis	1.38	0.0905	NaN	TGFB1	transforming growth factor beta 1	Extracellular Space	growth factor	0.000148434	2.84707e-05	up	2.93782	2.93782	1.55475
Role of Osteoblasts, Osteoclasts and Chondrocytes in Rheumatoid Arthritis	1.38	0.0905	NaN	IL1B	interleukin 1 beta	Extracellular Space	cytokine	5.42175e-05	3.56627e-06	up	2.31007	2.31007	1.20793
Role of Osteoblasts, Osteoclasts and Chondrocytes in Rheumatoid Arthritis	1.38	0.0905	NaN	IRS2	insulin receptor substrate 2	Cytoplasm	enzyme	2.88118e-05	7.09206e-07	up	3.70726	3.70726	1.89035
Role of Osteoblasts, Osteoclasts and Chondrocytes in Rheumatoid Arthritis	1.38	0.0905	NaN	TRAF5	TNF receptor associated factor 5	Cytoplasm	transporter	0.000577682	0.000277476	up	2.67524	2.67524	1.41967
Role of Osteoblasts, Osteoclasts and Chondrocytes in Rheumatoid Arthritis	1.38	0.0905	NaN	BIRC3	baculoviral IAP repeat containing 3	Cytoplasm	enzyme	0.000395894	0.000150879	up	2.35415	2.35415	1.23521
Role of Osteoblasts, Osteoclasts and Chondrocytes in Rheumatoid Arthritis	1.38	0.0905	NaN	LRP1	LDL receptor related protein 1	Plasma Membrane	transmembrane receptor	0.000101976	1.39177e-05	up	2.45839	2.45839	1.29772
Dopamine Receptor Signaling	1.38	0.117	0	GCH1	GTP cyclohydrolase 1	Cytoplasm	enzyme	0.00126205	0.00088043	down	2.06187	-2.06187	-1.04396
Dopamine Receptor Signaling	1.38	0.117	0	PPP1R10	protein phosphatase 1 regulatory subunit 10	Nucleus	other	0.000378392	0.000140205	down	2.34797	-2.34797	-1.23142
Dopamine Receptor Signaling	1.38	0.117	0	PPP2R2A	protein phosphatase 2 regulatory subunit Balpha	Cytoplasm	phosphatase	0.000121473	1.94696e-05	up	3.00884	3.00884	1.58921
Dopamine Receptor Signaling	1.38	0.117	0	PPP1R3C	protein phosphatase 1 regulatory subunit 3C	Cytoplasm	phosphatase	2.45905e-05	4.46163e-07	up	7.87629	7.87629	2.97752
Dopamine Receptor Signaling	1.38	0.117	0	ADCY3	adenylate cyclase 3	Plasma Membrane	enzyme	9.39108e-05	1.19713e-05	down	2.04408	-2.04408	-1.03145
Dopamine Receptor Signaling	1.38	0.117	0	PPP2R5B	protein phosphatase 2 regulatory subunit B'beta	Cytoplasm	phosphatase	4.01023e-05	1.8097e-06	up	5.56934	5.56934	2.47751
Dopamine Receptor Signaling	1.38	0.117	0	PRKAG2	protein kinase AMP-activated non-catalytic subunit gamma 2	Cytoplasm	kinase	0.00017709	3.87531e-05	up	2.4962	2.4962	1.31973
Dopamine Receptor Signaling	1.38	0.117	0	SPR	sepiapterin reductase (7,8-dihydrobiopterin:NADP+ oxidoreductase)	Cytoplasm	enzyme	0.000344678	0.00012072	down	2.15758	-2.15758	-1.10941
Dopamine Receptor Signaling	1.38	0.117	0	SLC6A3	solute carrier family 6 member 3	Plasma Membrane	transporter	0.000100844	1.35796e-05	up	6.07416	6.07416	2.60269
Xenobiotic Metabolism Signaling	1.38	0.0871	NaN	MAP3K15	mitogen-activated protein kinase kinase kinase 15	Other	other	7.87364e-05	8.16338e-06	up	6.34619	6.34619	2.66589
Xenobiotic Metabolism Signaling	1.38	0.0871	NaN	IL1A	interleukin 1 alpha	Extracellular Space	cytokine	2.88118e-05	7.19868e-07	up	3.81224	3.81224	1.93064
Xenobiotic Metabolism Signaling	1.38	0.0871	NaN	PPP2R2A	protein phosphatase 2 regulatory subunit Balpha	Cytoplasm	phosphatase	0.000121473	1.94696e-05	up	3.00884	3.00884	1.58921
Xenobiotic Metabolism Signaling	1.38	0.0871	NaN	NQO2	NAD(P)H quinone dehydrogenase 2	Cytoplasm	enzyme	2.94465e-05	8.40828e-07	down	2.37695	-2.37695	-1.24911
Xenobiotic Metabolism Signaling	1.38	0.0871	NaN	ABCC2	ATP binding cassette subfamily C member 2	Plasma Membrane	transporter	5.62745e-05	3.86539e-06	down	2.08951	-2.08951	-1.06317
Xenobiotic Metabolism Signaling	1.38	0.0871	NaN	PPP2R5B	protein phosphatase 2 regulatory subunit B'beta	Cytoplasm	phosphatase	4.01023e-05	1.8097e-06	up	5.56934	5.56934	2.47751
Xenobiotic Metabolism Signaling	1.38	0.0871	NaN	GCLC	glutamate-cysteine ligase catalytic subunit	Cytoplasm	enzyme	0.000260321	7.61736e-05	up	2.29475	2.29475	1.19833
Xenobiotic Metabolism Signaling	1.38	0.0871	NaN	HSP90B1	heat shock protein 90 beta family member 1	Cytoplasm	other	0.000847017	0.000502797	up	2.23526	2.23526	1.16045
Xenobiotic Metabolism Signaling	1.38	0.0871	NaN	CAMK2D	calcium/calmodulin dependent protein kinase II delta	Cytoplasm	kinase	3.09385e-05	9.36015e-07	down	2.77528	-2.77528	-1.47263
Xenobiotic Metabolism Signaling	1.38	0.0871	NaN	CHST11	carbohydrate sulfotransferase 11	Cytoplasm	enzyme	0.000504269	0.000222544	up	2.64979	2.64979	1.40588
Xenobiotic Metabolism Signaling	1.38	0.0871	NaN	IRS2	insulin receptor substrate 2	Cytoplasm	enzyme	2.88118e-05	7.09206e-07	up	3.70726	3.70726	1.89035
Xenobiotic Metabolism Signaling	1.38	0.0871	NaN	MAP2K1	mitogen-activated protein kinase kinase 1	Cytoplasm	kinase	5.36735e-05	3.47448e-06	up	2.20238	2.20238	1.13906
Xenobiotic Metabolism Signaling	1.38	0.0871	NaN	ALDH3A1	aldehyde dehydrogenase 3 family member A1	Cytoplasm	enzyme	9.37816e-05	1.19468e-05	down	3.12873	-3.12873	-1.64558
Xenobiotic Metabolism Signaling	1.38	0.0871	NaN	CITED2	Cbp/p300 interacting transactivator with Glu/Asp rich carboxy-terminal domain 2	Nucleus	transcription regulator	0.00054661	0.000253121	up	4.15745	4.15745	2.0557
Xenobiotic Metabolism Signaling	1.38	0.0871	NaN	PRKCA	protein kinase C alpha	Cytoplasm	kinase	0.00011792	1.85292e-05	up	2.55508	2.55508	1.35337
Xenobiotic Metabolism Signaling	1.38	0.0871	NaN	FGFR1	fibroblast growth factor receptor 1	Plasma Membrane	kinase	0.000165733	3.47326e-05	up	3.42504	3.42504	1.77612
Xenobiotic Metabolism Signaling	1.38	0.0871	NaN	NQO1	NAD(P)H quinone dehydrogenase 1	Cytoplasm	enzyme	1.08128e-05	3.30904e-08	down	3.66239	-3.66239	-1.87279
Xenobiotic Metabolism Signaling	1.38	0.0871	NaN	MAP3K1	mitogen-activated protein kinase kinase kinase 1	Cytoplasm	kinase	0.000246142	6.93012e-05	up	2.54426	2.54426	1.34725
Xenobiotic Metabolism Signaling	1.38	0.0871	NaN	MAPK9	mitogen-activated protein kinase 9	Cytoplasm	kinase	0.000293972	9.35104e-05	down	2.12175	-2.12175	-1.08525
Xenobiotic Metabolism Signaling	1.38	0.0871	NaN	AHRR	aryl-hydrocarbon receptor repressor	Nucleus	other	7.27588e-05	6.88624e-06	up	2.53106	2.53106	1.33974
Xenobiotic Metabolism Signaling	1.38	0.0871	NaN	IL1B	interleukin 1 beta	Extracellular Space	cytokine	5.42175e-05	3.56627e-06	up	2.31007	2.31007	1.20793
Xenobiotic Metabolism Signaling	1.38	0.0871	NaN	MAP3K8	mitogen-activated protein kinase kinase kinase 8	Cytoplasm	kinase	0.000619209	0.000307789	up	2.25937	2.25937	1.17592
Xenobiotic Metabolism Signaling	1.38	0.0871	NaN	ALDH18A1	aldehyde dehydrogenase 18 family member A1	Cytoplasm	kinase	4.16204e-05	2.00904e-06	up	2.00093	2.00093	1.00067
Xenobiotic Metabolism Signaling	1.38	0.0871	NaN	NRIP1	nuclear receptor interacting protein 1	Nucleus	transcription regulator	0.000170207	3.61765e-05	down	2.30531	-2.30531	-1.20496
Xenobiotic Metabolism Signaling	1.38	0.0871	NaN	MAPK7	mitogen-activated protein kinase 7	Cytoplasm	kinase	0.00134129	0.000953604	up	2.03229	2.03229	1.02311
UVA-Induced MAPK Signaling	1.36	0.108	1.667	FOS	Fos proto-oncogene, AP-1 transcription factor subunit	Nucleus	transcription regulator	2.80854e-05	6.73077e-07	up	3.5675	3.5675	1.83491
UVA-Induced MAPK Signaling	1.36	0.108	1.667	JUN	Jun proto-oncogene, AP-1 transcription factor subunit	Nucleus	transcription regulator	0.000125936	2.07414e-05	up	14.0879	14.0879	3.81639
UVA-Induced MAPK Signaling	1.36	0.108	1.667	TIPARP	TCDD inducible poly(ADP-ribose) polymerase	Nucleus	enzyme	4.87412e-05	2.82404e-06	up	4.28541	4.28541	2.09943
UVA-Induced MAPK Signaling	1.36	0.108	1.667	PDIA3	protein disulfide isomerase family A member 3	Cytoplasm	peptidase	0.000247418	6.98709e-05	up	2.08961	2.08961	1.06323
UVA-Induced MAPK Signaling	1.36	0.108	1.667	FGFR1	fibroblast growth factor receptor 1	Plasma Membrane	kinase	0.000165733	3.47326e-05	up	3.42504	3.42504	1.77612
UVA-Induced MAPK Signaling	1.36	0.108	1.667	PARP8	poly(ADP-ribose) polymerase family member 8	Other	other	0.000152226	2.97026e-05	up	2.2605	2.2605	1.17664
UVA-Induced MAPK Signaling	1.36	0.108	1.667	MAPK9	mitogen-activated protein kinase 9	Cytoplasm	kinase	0.000293972	9.35104e-05	down	2.12175	-2.12175	-1.08525
UVA-Induced MAPK Signaling	1.36	0.108	1.667	IRS2	insulin receptor substrate 2	Cytoplasm	enzyme	2.88118e-05	7.09206e-07	up	3.70726	3.70726	1.89035
UVA-Induced MAPK Signaling	1.36	0.108	1.667	PARP9	poly(ADP-ribose) polymerase family member 9	Nucleus	enzyme	0.000211022	5.29694e-05	down	2.04069	-2.04069	-1.02906
UVA-Induced MAPK Signaling	1.36	0.108	1.667	PRKCA	protein kinase C alpha	Cytoplasm	kinase	0.00011792	1.85292e-05	up	2.55508	2.55508	1.35337
UVA-Induced MAPK Signaling	1.36	0.108	1.667	EGFR	epidermal growth factor receptor	Plasma Membrane	kinase	0.000122341	1.97023e-05	up	2.6483	2.6483	1.40507
PDGF Signaling	1.35	0.111	2.53	FOS	Fos proto-oncogene, AP-1 transcription factor subunit	Nucleus	transcription regulator	2.80854e-05	6.73077e-07	up	3.5675	3.5675	1.83491
PDGF Signaling	1.35	0.111	2.53	JUN	Jun proto-oncogene, AP-1 transcription factor subunit	Nucleus	transcription regulator	0.000125936	2.07414e-05	up	14.0879	14.0879	3.81639
PDGF Signaling	1.35	0.111	2.53	FGFR1	fibroblast growth factor receptor 1	Plasma Membrane	kinase	0.000165733	3.47326e-05	up	3.42504	3.42504	1.77612
PDGF Signaling	1.35	0.111	2.53	MAP3K1	mitogen-activated protein kinase kinase kinase 1	Cytoplasm	kinase	0.000246142	6.93012e-05	up	2.54426	2.54426	1.34725
PDGF Signaling	1.35	0.111	2.53	CAV1	caveolin 1	Plasma Membrane	transmembrane receptor	6.22275e-05	4.92417e-06	up	4.57521	4.57521	2.19384
PDGF Signaling	1.35	0.111	2.53	ABL1	ABL proto-oncogene 1, non-receptor tyrosine kinase	Nucleus	kinase	0.000315871	0.000105738	up	2.03983	2.03983	1.02845
PDGF Signaling	1.35	0.111	2.53	IRS2	insulin receptor substrate 2	Cytoplasm	enzyme	2.88118e-05	7.09206e-07	up	3.70726	3.70726	1.89035
PDGF Signaling	1.35	0.111	2.53	MAP2K1	mitogen-activated protein kinase kinase 1	Cytoplasm	kinase	5.36735e-05	3.47448e-06	up	2.20238	2.20238	1.13906
PDGF Signaling	1.35	0.111	2.53	PDGFC	platelet derived growth factor C	Extracellular Space	growth factor	7.32031e-05	6.99933e-06	up	2.20379	2.20379	1.13999
PDGF Signaling	1.35	0.111	2.53	PRKCA	protein kinase C alpha	Cytoplasm	kinase	0.00011792	1.85292e-05	up	2.55508	2.55508	1.35337
HIF1α Signaling	1.35	0.104	NaN	VEGFA	vascular endothelial growth factor A	Extracellular Space	growth factor	0.000230788	6.23698e-05	up	5.58356	5.58356	2.48119
HIF1α Signaling	1.35	0.104	NaN	SLC2A5	solute carrier family 2 member 5	Plasma Membrane	transporter	0.00198553	0.00155879	up	2.52799	2.52799	1.33799
HIF1α Signaling	1.35	0.104	NaN	EGLN1	egl-9 family hypoxia inducible factor 1	Cytoplasm	enzyme	0.000154527	3.0493e-05	up	3.6604	3.6604	1.872
HIF1α Signaling	1.35	0.104	NaN	JUN	Jun proto-oncogene, AP-1 transcription factor subunit	Nucleus	transcription regulator	0.000125936	2.07414e-05	up	14.0879	14.0879	3.81639
HIF1α Signaling	1.35	0.104	NaN	SLC2A1	solute carrier family 2 member 1	Plasma Membrane	transporter	3.82732e-05	1.6393e-06	up	5.17467	5.17467	2.37147
HIF1α Signaling	1.35	0.104	NaN	FGFR1	fibroblast growth factor receptor 1	Plasma Membrane	kinase	0.000165733	3.47326e-05	up	3.42504	3.42504	1.77612
HIF1α Signaling	1.35	0.104	NaN	MAPK9	mitogen-activated protein kinase 9	Cytoplasm	kinase	0.000293972	9.35104e-05	down	2.12175	-2.12175	-1.08525
HIF1α Signaling	1.35	0.104	NaN	EGLN3	egl-9 family hypoxia inducible factor 3	Cytoplasm	enzyme	2.3964e-05	3.8724e-07	up	22.9592	22.9592	4.521
HIF1α Signaling	1.35	0.104	NaN	IRS2	insulin receptor substrate 2	Cytoplasm	enzyme	2.88118e-05	7.09206e-07	up	3.70726	3.70726	1.89035
HIF1α Signaling	1.35	0.104	NaN	MAPK7	mitogen-activated protein kinase 7	Cytoplasm	kinase	0.00134129	0.000953604	up	2.03229	2.03229	1.02311
HIF1α Signaling	1.35	0.104	NaN	PDGFC	platelet derived growth factor C	Extracellular Space	growth factor	7.32031e-05	6.99933e-06	up	2.20379	2.20379	1.13999
HIF1α Signaling	1.35	0.104	NaN	SLC2A3	solute carrier family 2 member 3	Plasma Membrane	transporter	4.03788e-05	1.83587e-06	up	7.67751	7.67751	2.94064
CD40 Signaling	1.35	0.115	1.414	FOS	Fos proto-oncogene, AP-1 transcription factor subunit	Nucleus	transcription regulator	2.80854e-05	6.73077e-07	up	3.5675	3.5675	1.83491
CD40 Signaling	1.35	0.115	1.414	JUN	Jun proto-oncogene, AP-1 transcription factor subunit	Nucleus	transcription regulator	0.000125936	2.07414e-05	up	14.0879	14.0879	3.81639
CD40 Signaling	1.35	0.115	1.414	FGFR1	fibroblast growth factor receptor 1	Plasma Membrane	kinase	0.000165733	3.47326e-05	up	3.42504	3.42504	1.77612
CD40 Signaling	1.35	0.115	1.414	PTGS1	prostaglandin-endoperoxide synthase 1	Cytoplasm	enzyme	0.000625746	0.000312634	up	2.59537	2.59537	1.37594
CD40 Signaling	1.35	0.115	1.414	TNFAIP3	TNF alpha induced protein 3	Nucleus	enzyme	0.000477213	0.000204358	up	2.36784	2.36784	1.24357
CD40 Signaling	1.35	0.115	1.414	MAPK9	mitogen-activated protein kinase 9	Cytoplasm	kinase	0.000293972	9.35104e-05	down	2.12175	-2.12175	-1.08525
CD40 Signaling	1.35	0.115	1.414	IRS2	insulin receptor substrate 2	Cytoplasm	enzyme	2.88118e-05	7.09206e-07	up	3.70726	3.70726	1.89035
CD40 Signaling	1.35	0.115	1.414	TRAF5	TNF receptor associated factor 5	Cytoplasm	transporter	0.000577682	0.000277476	up	2.67524	2.67524	1.41967
CD40 Signaling	1.35	0.115	1.414	MAP2K1	mitogen-activated protein kinase kinase 1	Cytoplasm	kinase	5.36735e-05	3.47448e-06	up	2.20238	2.20238	1.13906
Insulin Receptor Signaling	1.34	0.0993	0.277	SCNN1A	sodium channel epithelial 1 alpha subunit	Plasma Membrane	ion channel	0.00081191	0.000471883	down	2.0656	-2.0656	-1.04656
Insulin Receptor Signaling	1.34	0.0993	0.277	FYN	FYN proto-oncogene, Src family tyrosine kinase	Plasma Membrane	kinase	3.17849e-05	1.10245e-06	up	2.00062	2.00062	1.00045
Insulin Receptor Signaling	1.34	0.0993	0.277	GYS1	glycogen synthase 1	Cytoplasm	enzyme	5.72569e-05	3.98516e-06	up	3.33046	3.33046	1.73572
Insulin Receptor Signaling	1.34	0.0993	0.277	PPP1R10	protein phosphatase 1 regulatory subunit 10	Nucleus	other	0.000378392	0.000140205	down	2.34797	-2.34797	-1.23142
Insulin Receptor Signaling	1.34	0.0993	0.277	FGFR1	fibroblast growth factor receptor 1	Plasma Membrane	kinase	0.000165733	3.47326e-05	up	3.42504	3.42504	1.77612
Insulin Receptor Signaling	1.34	0.0993	0.277	PPP1R3C	protein phosphatase 1 regulatory subunit 3C	Cytoplasm	phosphatase	2.45905e-05	4.46163e-07	up	7.87629	7.87629	2.97752
Insulin Receptor Signaling	1.34	0.0993	0.277	FOXO3	forkhead box O3	Nucleus	transcription regulator	7.15301e-05	6.64421e-06	up	2.65819	2.65819	1.41044
Insulin Receptor Signaling	1.34	0.0993	0.277	RPTOR	regulatory associated protein of MTOR complex 1	Cytoplasm	other	8.94934e-05	1.09149e-05	up	2.35321	2.35321	1.23463
Insulin Receptor Signaling	1.34	0.0993	0.277	PRKAG2	protein kinase AMP-activated non-catalytic subunit gamma 2	Cytoplasm	kinase	0.00017709	3.87531e-05	up	2.4962	2.4962	1.31973
Insulin Receptor Signaling	1.34	0.0993	0.277	EIF2B3	eukaryotic translation initiation factor 2B subunit gamma	Cytoplasm	other	0.000134773	2.39372e-05	down	2.01896	-2.01896	-1.01361
Insulin Receptor Signaling	1.34	0.0993	0.277	IRS2	insulin receptor substrate 2	Cytoplasm	enzyme	2.88118e-05	7.09206e-07	up	3.70726	3.70726	1.89035
Insulin Receptor Signaling	1.34	0.0993	0.277	MAP2K1	mitogen-activated protein kinase kinase 1	Cytoplasm	kinase	5.36735e-05	3.47448e-06	up	2.20238	2.20238	1.13906
Insulin Receptor Signaling	1.34	0.0993	0.277	PTPRF	protein tyrosine phosphatase, receptor type F	Plasma Membrane	phosphatase	2.91492e-05	8.17861e-07	up	2.40074	2.40074	1.26348
Insulin Receptor Signaling	1.34	0.0993	0.277	EIF4EBP1	eukaryotic translation initiation factor 4E binding protein 1	Cytoplasm	translation regulator	9.35884e-05	1.18825e-05	up	2.1853	2.1853	1.12783
Antioxidant Action of Vitamin C	1.33	0.107	0.378	PNPLA8	patatin like phospholipase domain containing 8	Cytoplasm	enzyme	0.000752809	0.00042026	up	2.22408	2.22408	1.15321
Antioxidant Action of Vitamin C	1.33	0.107	0.378	SLC2A5	solute carrier family 2 member 5	Plasma Membrane	transporter	0.00198553	0.00155879	up	2.52799	2.52799	1.33799
Antioxidant Action of Vitamin C	1.33	0.107	0.378	PLA2G4A	phospholipase A2 group IVA	Cytoplasm	enzyme	2.3964e-05	4.06221e-07	down	3.88853	-3.88853	-1.95923
Antioxidant Action of Vitamin C	1.33	0.107	0.378	PLA2G4D	phospholipase A2 group IVD	Cytoplasm	enzyme	0.00019622	4.62744e-05	up	7.26145	7.26145	2.86026
Antioxidant Action of Vitamin C	1.33	0.107	0.378	SLC2A1	solute carrier family 2 member 1	Plasma Membrane	transporter	3.82732e-05	1.6393e-06	up	5.17467	5.17467	2.37147
Antioxidant Action of Vitamin C	1.33	0.107	0.378	ABHD3	abhydrolase domain containing 3	Plasma Membrane	enzyme	0.00048038	0.000206122	down	2.7205	-2.7205	-1.44387
Antioxidant Action of Vitamin C	1.33	0.107	0.378	CSF2RA	colony stimulating factor 2 receptor alpha subunit	Plasma Membrane	transmembrane receptor	7.69223e-05	7.85879e-06	down	6.30389	-6.30389	-2.65624
Antioxidant Action of Vitamin C	1.33	0.107	0.378	PDIA3	protein disulfide isomerase family A member 3	Cytoplasm	peptidase	0.000247418	6.98709e-05	up	2.08961	2.08961	1.06323
Antioxidant Action of Vitamin C	1.33	0.107	0.378	MAPK9	mitogen-activated protein kinase 9	Cytoplasm	kinase	0.000293972	9.35104e-05	down	2.12175	-2.12175	-1.08525
Antioxidant Action of Vitamin C	1.33	0.107	0.378	GLRX	glutaredoxin	Cytoplasm	enzyme	7.31071e-05	6.95751e-06	up	2.22909	2.22909	1.15646
Antioxidant Action of Vitamin C	1.33	0.107	0.378	SLC2A3	solute carrier family 2 member 3	Plasma Membrane	transporter	4.03788e-05	1.83587e-06	up	7.67751	7.67751	2.94064
NAD Biosynthesis III	1.33	0.333	NaN	NMNAT2	nicotinamide nucleotide adenylyltransferase 2	Cytoplasm	enzyme	2.91492e-05	7.86018e-07	down	2.06157	-2.06157	-1.04375
NAD Biosynthesis III	1.33	0.333	NaN	NAMPT	nicotinamide phosphoribosyltransferase	Extracellular Space	cytokine	2.91492e-05	7.88692e-07	up	2.62693	2.62693	1.39338
Acute Myeloid Leukemia Signaling	1.32	0.11	1.633	RUNX1	runt related transcription factor 1	Nucleus	transcription regulator	2.80325e-05	6.64661e-07	up	6.48523	6.48523	2.69716
Acute Myeloid Leukemia Signaling	1.32	0.11	1.633	CSF2RA	colony stimulating factor 2 receptor alpha subunit	Plasma Membrane	transmembrane receptor	7.69223e-05	7.85879e-06	down	6.30389	-6.30389	-2.65624
Acute Myeloid Leukemia Signaling	1.32	0.11	1.633	FGFR1	fibroblast growth factor receptor 1	Plasma Membrane	kinase	0.000165733	3.47326e-05	up	3.42504	3.42504	1.77612
Acute Myeloid Leukemia Signaling	1.32	0.11	1.633	IDH2	isocitrate dehydrogenase (NADP(+)) 2, mitochondrial	Cytoplasm	enzyme	0.000462595	0.000195006	up	4.68513	4.68513	2.22809
Acute Myeloid Leukemia Signaling	1.32	0.11	1.633	IRS2	insulin receptor substrate 2	Cytoplasm	enzyme	2.88118e-05	7.09206e-07	up	3.70726	3.70726	1.89035
Acute Myeloid Leukemia Signaling	1.32	0.11	1.633	CCND1	cyclin D1	Nucleus	transcription regulator	0.000133495	2.33778e-05	down	2.64615	-2.64615	-1.4039
Acute Myeloid Leukemia Signaling	1.32	0.11	1.633	MAP2K1	mitogen-activated protein kinase kinase 1	Cytoplasm	kinase	5.36735e-05	3.47448e-06	up	2.20238	2.20238	1.13906
Acute Myeloid Leukemia Signaling	1.32	0.11	1.633	EIF4EBP1	eukaryotic translation initiation factor 4E binding protein 1	Cytoplasm	translation regulator	9.35884e-05	1.18825e-05	up	2.1853	2.1853	1.12783
Acute Myeloid Leukemia Signaling	1.32	0.11	1.633	IDH1	isocitrate dehydrogenase (NADP(+)) 1, cytosolic	Cytoplasm	enzyme	4.20301e-05	2.04635e-06	down	2.73567	-2.73567	-1.4519
Acute Myeloid Leukemia Signaling	1.32	0.11	1.633	PIM2	Pim-2 proto-oncogene, serine/threonine kinase	Nucleus	kinase	0.000103787	1.4474e-05	up	3.59871	3.59871	1.84748
Chronic Myeloid Leukemia Signaling	1.31	0.106	NaN	HDAC6	histone deacetylase 6	Nucleus	transcription regulator	0.000102705	1.41659e-05	up	2.04126	2.04126	1.02946
Chronic Myeloid Leukemia Signaling	1.31	0.106	NaN	HDAC3	histone deacetylase 3	Nucleus	transcription regulator	0.000210701	5.26478e-05	up	2.01891	2.01891	1.01358
Chronic Myeloid Leukemia Signaling	1.31	0.106	NaN	TGFBR1	transforming growth factor beta receptor 1	Plasma Membrane	kinase	9.64183e-06	1.04842e-08	up	2.37891	2.37891	1.2503
Chronic Myeloid Leukemia Signaling	1.31	0.106	NaN	MECOM	MDS1 and EVI1 complex locus	Nucleus	transcription regulator	0.00202786	0.00159823	down	2.04361	-2.04361	-1.03112
Chronic Myeloid Leukemia Signaling	1.31	0.106	NaN	PA2G4	proliferation-associated 2G4	Nucleus	transcription regulator	2.25283e-05	2.92989e-07	down	2.00323	-2.00323	-1.00233
Chronic Myeloid Leukemia Signaling	1.31	0.106	NaN	TGFB1	transforming growth factor beta 1	Extracellular Space	growth factor	0.000148434	2.84707e-05	up	2.93782	2.93782	1.55475
Chronic Myeloid Leukemia Signaling	1.31	0.106	NaN	FGFR1	fibroblast growth factor receptor 1	Plasma Membrane	kinase	0.000165733	3.47326e-05	up	3.42504	3.42504	1.77612
Chronic Myeloid Leukemia Signaling	1.31	0.106	NaN	ABL1	ABL proto-oncogene 1, non-receptor tyrosine kinase	Nucleus	kinase	0.000315871	0.000105738	up	2.03983	2.03983	1.02845
Chronic Myeloid Leukemia Signaling	1.31	0.106	NaN	IRS2	insulin receptor substrate 2	Cytoplasm	enzyme	2.88118e-05	7.09206e-07	up	3.70726	3.70726	1.89035
Chronic Myeloid Leukemia Signaling	1.31	0.106	NaN	CCND1	cyclin D1	Nucleus	transcription regulator	0.000133495	2.33778e-05	down	2.64615	-2.64615	-1.4039
Chronic Myeloid Leukemia Signaling	1.31	0.106	NaN	MAP2K1	mitogen-activated protein kinase kinase 1	Cytoplasm	kinase	5.36735e-05	3.47448e-06	up	2.20238	2.20238	1.13906
ILK Signaling	1.3	0.0918	1.414	MYH9	myosin heavy chain 9	Cytoplasm	enzyme	0.00219001	0.00176027	up	2.01945	2.01945	1.01396
ILK Signaling	1.3	0.0918	1.414	FN1	fibronectin 1	Extracellular Space	enzyme	1.28467e-05	5.20847e-08	up	5.10508	5.10508	2.35193
ILK Signaling	1.3	0.0918	1.414	PPP2R2A	protein phosphatase 2 regulatory subunit Balpha	Cytoplasm	phosphatase	0.000121473	1.94696e-05	up	3.00884	3.00884	1.58921
ILK Signaling	1.3	0.0918	1.414	FGFR1	fibroblast growth factor receptor 1	Plasma Membrane	kinase	0.000165733	3.47326e-05	up	3.42504	3.42504	1.77612
ILK Signaling	1.3	0.0918	1.414	PPP2R5B	protein phosphatase 2 regulatory subunit B'beta	Cytoplasm	phosphatase	4.01023e-05	1.8097e-06	up	5.56934	5.56934	2.47751
ILK Signaling	1.3	0.0918	1.414	MUC1	mucin 1, cell surface associated	Plasma Membrane	other	6.66644e-05	5.67575e-06	up	3.07921	3.07921	1.62256
ILK Signaling	1.3	0.0918	1.414	MAPK9	mitogen-activated protein kinase 9	Cytoplasm	kinase	0.000293972	9.35104e-05	down	2.12175	-2.12175	-1.08525
ILK Signaling	1.3	0.0918	1.414	PDGFC	platelet derived growth factor C	Extracellular Space	growth factor	7.32031e-05	6.99933e-06	up	2.20379	2.20379	1.13999
ILK Signaling	1.3	0.0918	1.414	CCND1	cyclin D1	Nucleus	transcription regulator	0.000133495	2.33778e-05	down	2.64615	-2.64615	-1.4039
ILK Signaling	1.3	0.0918	1.414	VEGFA	vascular endothelial growth factor A	Extracellular Space	growth factor	0.000230788	6.23698e-05	up	5.58356	5.58356	2.48119
ILK Signaling	1.3	0.0918	1.414	FOS	Fos proto-oncogene, AP-1 transcription factor subunit	Nucleus	transcription regulator	2.80854e-05	6.73077e-07	up	3.5675	3.5675	1.83491
ILK Signaling	1.3	0.0918	1.414	ITGB2	integrin subunit beta 2	Plasma Membrane	transmembrane receptor	4.10297e-05	1.95612e-06	up	10.3451	10.3451	3.37088
ILK Signaling	1.3	0.0918	1.414	RHOV	ras homolog family member V	Plasma Membrane	enzyme	0.000163757	3.40096e-05	down	2.43078	-2.43078	-1.28142
ILK Signaling	1.3	0.0918	1.414	JUN	Jun proto-oncogene, AP-1 transcription factor subunit	Nucleus	transcription regulator	0.000125936	2.07414e-05	up	14.0879	14.0879	3.81639
ILK Signaling	1.3	0.0918	1.414	RHOB	ras homolog family member B	Cytoplasm	enzyme	0.00209442	0.00166599	up	2.09683	2.09683	1.06821
ILK Signaling	1.3	0.0918	1.414	IRS2	insulin receptor substrate 2	Cytoplasm	enzyme	2.88118e-05	7.09206e-07	up	3.70726	3.70726	1.89035
ILK Signaling	1.3	0.0918	1.414	TMSB10/TMSB4X	thymosin beta 10	Cytoplasm	other	0.000118696	1.87527e-05	up	2.05032	2.05032	1.03585
ILK Signaling	1.3	0.0918	1.414	ACTC1	actin, alpha, cardiac muscle 1	Cytoplasm	enzyme	4.63199e-05	2.55655e-06	down	4.16486	-4.16486	-2.05827
Reelin Signaling in Neurons	1.3	0.109	NaN	ITGB2	integrin subunit beta 2	Plasma Membrane	transmembrane receptor	4.10297e-05	1.95612e-06	up	10.3451	10.3451	3.37088
Reelin Signaling in Neurons	1.3	0.109	NaN	FYN	FYN proto-oncogene, Src family tyrosine kinase	Plasma Membrane	kinase	3.17849e-05	1.10245e-06	up	2.00062	2.00062	1.00045
Reelin Signaling in Neurons	1.3	0.109	NaN	FGFR1	fibroblast growth factor receptor 1	Plasma Membrane	kinase	0.000165733	3.47326e-05	up	3.42504	3.42504	1.77612
Reelin Signaling in Neurons	1.3	0.109	NaN	ITGA5	integrin subunit alpha 5	Plasma Membrane	transmembrane receptor	2.19357e-05	2.48041e-07	up	9.36943	9.36943	3.22796
Reelin Signaling in Neurons	1.3	0.109	NaN	MAPK9	mitogen-activated protein kinase 9	Cytoplasm	kinase	0.000293972	9.35104e-05	down	2.12175	-2.12175	-1.08525
Reelin Signaling in Neurons	1.3	0.109	NaN	LRP8	LDL receptor related protein 8	Plasma Membrane	transmembrane receptor	3.17849e-05	1.05537e-06	down	2.72778	-2.72778	-1.44773
Reelin Signaling in Neurons	1.3	0.109	NaN	IRS2	insulin receptor substrate 2	Cytoplasm	enzyme	2.88118e-05	7.09206e-07	up	3.70726	3.70726	1.89035
Reelin Signaling in Neurons	1.3	0.109	NaN	VLDLR	very low density lipoprotein receptor	Plasma Membrane	transporter	8.07951e-05	8.70134e-06	up	12.551	12.551	3.64974
Reelin Signaling in Neurons	1.3	0.109	NaN	ARHGEF10	Rho guanine nucleotide exchange factor 10	Cytoplasm	enzyme	6.84891e-05	6.07072e-06	up	5.3765	5.3765	2.42667
Reelin Signaling in Neurons	1.3	0.109	NaN	APP	amyloid beta precursor protein	Plasma Membrane	other	0.000538796	0.000248129	up	3.09962	3.09962	1.63209
Protein Kinase A Signaling	1.29	0.0816	0.192	TGFBR1	transforming growth factor beta receptor 1	Plasma Membrane	kinase	9.64183e-06	1.04842e-08	up	2.37891	2.37891	1.2503
Protein Kinase A Signaling	1.29	0.0816	0.192	PDIA3	protein disulfide isomerase family A member 3	Cytoplasm	peptidase	0.000247418	6.98709e-05	up	2.08961	2.08961	1.06323
Protein Kinase A Signaling	1.29	0.0816	0.192	PPP1R3C	protein phosphatase 1 regulatory subunit 3C	Cytoplasm	phosphatase	2.45905e-05	4.46163e-07	up	7.87629	7.87629	2.97752
Protein Kinase A Signaling	1.29	0.0816	0.192	MYLK3	myosin light chain kinase 3	Cytoplasm	kinase	0.000135541	2.42124e-05	down	3.17323	-3.17323	-1.66595
Protein Kinase A Signaling	1.29	0.0816	0.192	PTPRF	protein tyrosine phosphatase, receptor type F	Plasma Membrane	phosphatase	2.91492e-05	8.17861e-07	up	2.40074	2.40074	1.26348
Protein Kinase A Signaling	1.29	0.0816	0.192	DUSP2	dual specificity phosphatase 2	Nucleus	phosphatase	0.000117082	1.81688e-05	down	4.62241	-4.62241	-2.20864
Protein Kinase A Signaling	1.29	0.0816	0.192	AKAP2	A-kinase anchoring protein 2	Plasma Membrane	other	0.000432071	0.000174894	down	2.03942	-2.03942	-1.02816
Protein Kinase A Signaling	1.29	0.0816	0.192	DUSP5	dual specificity phosphatase 5	Nucleus	phosphatase	0.000188299	4.30141e-05	up	5.53578	5.53578	2.46879
Protein Kinase A Signaling	1.29	0.0816	0.192	GYS1	glycogen synthase 1	Cytoplasm	enzyme	5.72569e-05	3.98516e-06	up	3.33046	3.33046	1.73572
Protein Kinase A Signaling	1.29	0.0816	0.192	DUSP3	dual specificity phosphatase 3	Cytoplasm	phosphatase	0.000447374	0.000184394	up	2.0405	2.0405	1.02892
Protein Kinase A Signaling	1.29	0.0816	0.192	CAMK2D	calcium/calmodulin dependent protein kinase II delta	Cytoplasm	kinase	3.09385e-05	9.36015e-07	down	2.77528	-2.77528	-1.47263
Protein Kinase A Signaling	1.29	0.0816	0.192	PDE7B	phosphodiesterase 7B	Cytoplasm	enzyme	0.000128047	2.12523e-05	down	2.38581	-2.38581	-1.25448
Protein Kinase A Signaling	1.29	0.0816	0.192	PPP1R10	protein phosphatase 1 regulatory subunit 10	Nucleus	other	0.000378392	0.000140205	down	2.34797	-2.34797	-1.23142
Protein Kinase A Signaling	1.29	0.0816	0.192	TGFB1	transforming growth factor beta 1	Extracellular Space	growth factor	0.000148434	2.84707e-05	up	2.93782	2.93782	1.55475
Protein Kinase A Signaling	1.29	0.0816	0.192	TDP2	tyrosyl-DNA phosphodiesterase 2	Cytoplasm	transcription regulator	7.27391e-05	6.84923e-06	down	2.20013	-2.20013	-1.13759
Protein Kinase A Signaling	1.29	0.0816	0.192	MAP2K1	mitogen-activated protein kinase kinase 1	Cytoplasm	kinase	5.36735e-05	3.47448e-06	up	2.20238	2.20238	1.13906
Protein Kinase A Signaling	1.29	0.0816	0.192	CDC25A	cell division cycle 25A	Nucleus	phosphatase	0.000444492	0.000183055	down	2.95626	-2.95626	-1.56377
Protein Kinase A Signaling	1.29	0.0816	0.192	PRKCA	protein kinase C alpha	Cytoplasm	kinase	0.00011792	1.85292e-05	up	2.55508	2.55508	1.35337
Protein Kinase A Signaling	1.29	0.0816	0.192	PDE4C	phosphodiesterase 4C	Cytoplasm	enzyme	0.000150105	2.90465e-05	up	7.34916	7.34916	2.87758
Protein Kinase A Signaling	1.29	0.0816	0.192	CHP1	calcineurin like EF-hand protein 1	Cytoplasm	transporter	0.000412923	0.000161983	down	2.07379	-2.07379	-1.05227
Protein Kinase A Signaling	1.29	0.0816	0.192	ADCY3	adenylate cyclase 3	Plasma Membrane	enzyme	9.39108e-05	1.19713e-05	down	2.04408	-2.04408	-1.03145
Protein Kinase A Signaling	1.29	0.0816	0.192	RYR2	ryanodine receptor 2	Plasma Membrane	ion channel	0.000967237	0.000607945	up	2.44897	2.44897	1.29217
Protein Kinase A Signaling	1.29	0.0816	0.192	MAP3K1	mitogen-activated protein kinase kinase kinase 1	Cytoplasm	kinase	0.000246142	6.93012e-05	up	2.54426	2.54426	1.34725
Protein Kinase A Signaling	1.29	0.0816	0.192	PTCH1	patched 1	Plasma Membrane	transmembrane receptor	0.000128966	2.15173e-05	up	2.05707	2.05707	1.04059
Protein Kinase A Signaling	1.29	0.0816	0.192	PYGL	glycogen phosphorylase L	Cytoplasm	enzyme	0.000112961	1.7065e-05	up	2.35236	2.35236	1.23411
Protein Kinase A Signaling	1.29	0.0816	0.192	ANAPC13	anaphase promoting complex subunit 13	Nucleus	other	5.32695e-05	3.40709e-06	down	2.22171	-2.22171	-1.15167
Protein Kinase A Signaling	1.29	0.0816	0.192	CREM	cAMP responsive element modulator	Nucleus	transcription regulator	0.000283345	8.77751e-05	down	2.06874	-2.06874	-1.04875
Protein Kinase A Signaling	1.29	0.0816	0.192	KDELR3	KDEL endoplasmic reticulum protein retention receptor 3	Cytoplasm	transporter	4.06884e-05	1.87554e-06	up	3.6341	3.6341	1.8616
Protein Kinase A Signaling	1.29	0.0816	0.192	PRKAG2	protein kinase AMP-activated non-catalytic subunit gamma 2	Cytoplasm	kinase	0.00017709	3.87531e-05	up	2.4962	2.4962	1.31973
Protein Kinase A Signaling	1.29	0.0816	0.192	DUSP4	dual specificity phosphatase 4	Nucleus	phosphatase	8.30274e-05	9.13746e-06	up	2.11271	2.11271	1.07909
Protein Kinase A Signaling	1.29	0.0816	0.192	SIRPA	signal regulatory protein alpha	Plasma Membrane	phosphatase	0.000447895	0.000184835	up	4.12101	4.12101	2.043
Protein Kinase A Signaling	1.29	0.0816	0.192	AKAP1	A-kinase anchoring protein 1	Cytoplasm	other	6.29993e-05	5.06478e-06	down	2.40398	-2.40398	-1.26543
EGF Signaling	1.29	0.118	2.828	FOS	Fos proto-oncogene, AP-1 transcription factor subunit	Nucleus	transcription regulator	2.80854e-05	6.73077e-07	up	3.5675	3.5675	1.83491
EGF Signaling	1.29	0.118	2.828	JUN	Jun proto-oncogene, AP-1 transcription factor subunit	Nucleus	transcription regulator	0.000125936	2.07414e-05	up	14.0879	14.0879	3.81639
EGF Signaling	1.29	0.118	2.828	FGFR1	fibroblast growth factor receptor 1	Plasma Membrane	kinase	0.000165733	3.47326e-05	up	3.42504	3.42504	1.77612
EGF Signaling	1.29	0.118	2.828	MAP3K1	mitogen-activated protein kinase kinase kinase 1	Cytoplasm	kinase	0.000246142	6.93012e-05	up	2.54426	2.54426	1.34725
EGF Signaling	1.29	0.118	2.828	IRS2	insulin receptor substrate 2	Cytoplasm	enzyme	2.88118e-05	7.09206e-07	up	3.70726	3.70726	1.89035
EGF Signaling	1.29	0.118	2.828	MAP2K1	mitogen-activated protein kinase kinase 1	Cytoplasm	kinase	5.36735e-05	3.47448e-06	up	2.20238	2.20238	1.13906
EGF Signaling	1.29	0.118	2.828	PRKCA	protein kinase C alpha	Cytoplasm	kinase	0.00011792	1.85292e-05	up	2.55508	2.55508	1.35337
EGF Signaling	1.29	0.118	2.828	EGFR	epidermal growth factor receptor	Plasma Membrane	kinase	0.000122341	1.97023e-05	up	2.6483	2.6483	1.40507
Oncostatin M Signaling	1.29	0.147	1.342	MT2A	metallothionein 2A	Cytoplasm	other	6.21847e-05	4.90417e-06	up	2.3727	2.3727	1.24653
Oncostatin M Signaling	1.29	0.147	1.342	TIMP3	TIMP metallopeptidase inhibitor 3	Extracellular Space	other	4.79215e-05	2.7249e-06	up	3.11191	3.11191	1.6378
Oncostatin M Signaling	1.29	0.147	1.342	OSMR	oncostatin M receptor	Plasma Membrane	transmembrane receptor	0.000739449	0.000407712	up	2.1323	2.1323	1.09241
Oncostatin M Signaling	1.29	0.147	1.342	PLAU	plasminogen activator, urokinase	Extracellular Space	peptidase	0.000112788	1.69718e-05	down	2.43933	-2.43933	-1.28649
Oncostatin M Signaling	1.29	0.147	1.342	MAP2K1	mitogen-activated protein kinase kinase 1	Cytoplasm	kinase	5.36735e-05	3.47448e-06	up	2.20238	2.20238	1.13906
IL-8 Signaling	1.28	0.0914	1.886	CXCL8	C-X-C motif chemokine ligand 8	Extracellular Space	cytokine	0.000708041	0.000379684	up	3.81451	3.81451	1.9315
IL-8 Signaling	1.28	0.0914	1.886	FGFR1	fibroblast growth factor receptor 1	Plasma Membrane	kinase	0.000165733	3.47326e-05	up	3.42504	3.42504	1.77612
IL-8 Signaling	1.28	0.0914	1.886	MAPK9	mitogen-activated protein kinase 9	Cytoplasm	kinase	0.000293972	9.35104e-05	down	2.12175	-2.12175	-1.08525
IL-8 Signaling	1.28	0.0914	1.886	PDGFC	platelet derived growth factor C	Extracellular Space	growth factor	7.32031e-05	6.99933e-06	up	2.20379	2.20379	1.13999
IL-8 Signaling	1.28	0.0914	1.886	CCND1	cyclin D1	Nucleus	transcription regulator	0.000133495	2.33778e-05	down	2.64615	-2.64615	-1.4039
IL-8 Signaling	1.28	0.0914	1.886	BCL2	BCL2, apoptosis regulator	Cytoplasm	transporter	0.00165371	0.00124348	down	2.95809	-2.95809	-1.56467
IL-8 Signaling	1.28	0.0914	1.886	EIF4EBP1	eukaryotic translation initiation factor 4E binding protein 1	Cytoplasm	translation regulator	9.35884e-05	1.18825e-05	up	2.1853	2.1853	1.12783
IL-8 Signaling	1.28	0.0914	1.886	VEGFA	vascular endothelial growth factor A	Extracellular Space	growth factor	0.000230788	6.23698e-05	up	5.58356	5.58356	2.48119
IL-8 Signaling	1.28	0.0914	1.886	FOS	Fos proto-oncogene, AP-1 transcription factor subunit	Nucleus	transcription regulator	2.80854e-05	6.73077e-07	up	3.5675	3.5675	1.83491
IL-8 Signaling	1.28	0.0914	1.886	ITGB2	integrin subunit beta 2	Plasma Membrane	transmembrane receptor	4.10297e-05	1.95612e-06	up	10.3451	10.3451	3.37088
IL-8 Signaling	1.28	0.0914	1.886	RHOV	ras homolog family member V	Plasma Membrane	enzyme	0.000163757	3.40096e-05	down	2.43078	-2.43078	-1.28142
IL-8 Signaling	1.28	0.0914	1.886	JUN	Jun proto-oncogene, AP-1 transcription factor subunit	Nucleus	transcription regulator	0.000125936	2.07414e-05	up	14.0879	14.0879	3.81639
IL-8 Signaling	1.28	0.0914	1.886	CCND3	cyclin D3	Nucleus	kinase	2.3964e-05	3.8727e-07	down	2.97129	-2.97129	-1.57109
IL-8 Signaling	1.28	0.0914	1.886	RHOB	ras homolog family member B	Cytoplasm	enzyme	0.00209442	0.00166599	up	2.09683	2.09683	1.06821
IL-8 Signaling	1.28	0.0914	1.886	IRS2	insulin receptor substrate 2	Cytoplasm	enzyme	2.88118e-05	7.09206e-07	up	3.70726	3.70726	1.89035
IL-8 Signaling	1.28	0.0914	1.886	MAP2K1	mitogen-activated protein kinase kinase 1	Cytoplasm	kinase	5.36735e-05	3.47448e-06	up	2.20238	2.20238	1.13906
IL-8 Signaling	1.28	0.0914	1.886	EGFR	epidermal growth factor receptor	Plasma Membrane	kinase	0.000122341	1.97023e-05	up	2.6483	2.6483	1.40507
IL-8 Signaling	1.28	0.0914	1.886	PRKCA	protein kinase C alpha	Cytoplasm	kinase	0.00011792	1.85292e-05	up	2.55508	2.55508	1.35337
Ceramide Signaling	1.27	0.108	1.897	FOS	Fos proto-oncogene, AP-1 transcription factor subunit	Nucleus	transcription regulator	2.80854e-05	6.73077e-07	up	3.5675	3.5675	1.83491
Ceramide Signaling	1.27	0.108	1.897	JUN	Jun proto-oncogene, AP-1 transcription factor subunit	Nucleus	transcription regulator	0.000125936	2.07414e-05	up	14.0879	14.0879	3.81639
Ceramide Signaling	1.27	0.108	1.897	PPP2R2A	protein phosphatase 2 regulatory subunit Balpha	Cytoplasm	phosphatase	0.000121473	1.94696e-05	up	3.00884	3.00884	1.58921
Ceramide Signaling	1.27	0.108	1.897	FGFR1	fibroblast growth factor receptor 1	Plasma Membrane	kinase	0.000165733	3.47326e-05	up	3.42504	3.42504	1.77612
Ceramide Signaling	1.27	0.108	1.897	MAP3K1	mitogen-activated protein kinase kinase kinase 1	Cytoplasm	kinase	0.000246142	6.93012e-05	up	2.54426	2.54426	1.34725
Ceramide Signaling	1.27	0.108	1.897	PPP2R5B	protein phosphatase 2 regulatory subunit B'beta	Cytoplasm	phosphatase	4.01023e-05	1.8097e-06	up	5.56934	5.56934	2.47751
Ceramide Signaling	1.27	0.108	1.897	IRS2	insulin receptor substrate 2	Cytoplasm	enzyme	2.88118e-05	7.09206e-07	up	3.70726	3.70726	1.89035
Ceramide Signaling	1.27	0.108	1.897	CERK	ceramide kinase	Plasma Membrane	kinase	0.000368826	0.000134372	up	2.00963	2.00963	1.00693
Ceramide Signaling	1.27	0.108	1.897	MAP2K1	mitogen-activated protein kinase kinase 1	Cytoplasm	kinase	5.36735e-05	3.47448e-06	up	2.20238	2.20238	1.13906
Ceramide Signaling	1.27	0.108	1.897	BCL2	BCL2, apoptosis regulator	Cytoplasm	transporter	0.00165371	0.00124348	down	2.95809	-2.95809	-1.56467
PKCθ Signaling in T Lymphocytes	1.25	0.0985	1.941	VAV2	vav guanine nucleotide exchange factor 2	Cytoplasm	transcription regulator	0.000180069	3.98488e-05	down	2.27769	-2.27769	-1.18757
PKCθ Signaling in T Lymphocytes	1.25	0.0985	1.941	MAP3K15	mitogen-activated protein kinase kinase kinase 15	Other	other	7.87364e-05	8.16338e-06	up	6.34619	6.34619	2.66589
PKCθ Signaling in T Lymphocytes	1.25	0.0985	1.941	FYN	FYN proto-oncogene, Src family tyrosine kinase	Plasma Membrane	kinase	3.17849e-05	1.10245e-06	up	2.00062	2.00062	1.00045
PKCθ Signaling in T Lymphocytes	1.25	0.0985	1.941	HLA-A	major histocompatibility complex, class I, A	Plasma Membrane	other	6.72177e-05	5.82664e-06	up	2.33121	2.33121	1.22108
PKCθ Signaling in T Lymphocytes	1.25	0.0985	1.941	FGFR1	fibroblast growth factor receptor 1	Plasma Membrane	kinase	0.000165733	3.47326e-05	up	3.42504	3.42504	1.77612
PKCθ Signaling in T Lymphocytes	1.25	0.0985	1.941	CHP1	calcineurin like EF-hand protein 1	Cytoplasm	transporter	0.000412923	0.000161983	down	2.07379	-2.07379	-1.05227
PKCθ Signaling in T Lymphocytes	1.25	0.0985	1.941	MAP3K1	mitogen-activated protein kinase kinase kinase 1	Cytoplasm	kinase	0.000246142	6.93012e-05	up	2.54426	2.54426	1.34725
PKCθ Signaling in T Lymphocytes	1.25	0.0985	1.941	HLA-B	major histocompatibility complex, class I, B	Plasma Membrane	transmembrane receptor	0.000935157	0.000579595	up	2.72133	2.72133	1.44431
PKCθ Signaling in T Lymphocytes	1.25	0.0985	1.941	FOS	Fos proto-oncogene, AP-1 transcription factor subunit	Nucleus	transcription regulator	2.80854e-05	6.73077e-07	up	3.5675	3.5675	1.83491
PKCθ Signaling in T Lymphocytes	1.25	0.0985	1.941	JUN	Jun proto-oncogene, AP-1 transcription factor subunit	Nucleus	transcription regulator	0.000125936	2.07414e-05	up	14.0879	14.0879	3.81639
PKCθ Signaling in T Lymphocytes	1.25	0.0985	1.941	CAMK2D	calcium/calmodulin dependent protein kinase II delta	Cytoplasm	kinase	3.09385e-05	9.36015e-07	down	2.77528	-2.77528	-1.47263
PKCθ Signaling in T Lymphocytes	1.25	0.0985	1.941	MAP3K8	mitogen-activated protein kinase kinase kinase 8	Cytoplasm	kinase	0.000619209	0.000307789	up	2.25937	2.25937	1.17592
PKCθ Signaling in T Lymphocytes	1.25	0.0985	1.941	IRS2	insulin receptor substrate 2	Cytoplasm	enzyme	2.88118e-05	7.09206e-07	up	3.70726	3.70726	1.89035
Triacylglycerol Biosynthesis	1.24	0.13	NaN	AGPAT5	1-acylglycerol-3-phosphate O-acyltransferase 5	Cytoplasm	enzyme	5.65547e-05	3.90745e-06	up	3.87244	3.87244	1.95324
Triacylglycerol Biosynthesis	1.24	0.13	NaN	PORCN	porcupine homolog (Drosophila)	Cytoplasm	enzyme	4.32791e-05	2.22152e-06	up	4.43487	4.43487	2.14889
Triacylglycerol Biosynthesis	1.24	0.13	NaN	PLPP3	phospholipid phosphatase 3	Plasma Membrane	phosphatase	7.27588e-05	6.8691e-06	down	3.15172	-3.15172	-1.65614
Triacylglycerol Biosynthesis	1.24	0.13	NaN	DGAT2	diacylglycerol O-acyltransferase 2	Cytoplasm	enzyme	0.00109234	0.000724561	down	2.08544	-2.08544	-1.06035
Triacylglycerol Biosynthesis	1.24	0.13	NaN	LPIN3	lipin 3	Nucleus	phosphatase	0.000265272	7.87088e-05	up	2.34626	2.34626	1.23037
Triacylglycerol Biosynthesis	1.24	0.13	NaN	ELOVL6	ELOVL fatty acid elongase 6	Cytoplasm	enzyme	0.000826549	0.000484606	down	3.56005	-3.56005	-1.8319
Vitamin-C Transport	1.24	0.2	NaN	SLC2A1	solute carrier family 2 member 1	Plasma Membrane	transporter	3.82732e-05	1.6393e-06	up	5.17467	5.17467	2.37147
Vitamin-C Transport	1.24	0.2	NaN	GLRX	glutaredoxin	Cytoplasm	enzyme	7.31071e-05	6.95751e-06	up	2.22909	2.22909	1.15646
Vitamin-C Transport	1.24	0.2	NaN	SLC2A3	solute carrier family 2 member 3	Plasma Membrane	transporter	4.03788e-05	1.83587e-06	up	7.67751	7.67751	2.94064
Germ Cell-Sertoli Cell Junction Signaling	1.23	0.0925	NaN	MAP3K15	mitogen-activated protein kinase kinase kinase 15	Other	other	7.87364e-05	8.16338e-06	up	6.34619	6.34619	2.66589
Germ Cell-Sertoli Cell Junction Signaling	1.23	0.0925	NaN	TUBB3	tubulin beta 3 class III	Cytoplasm	other	4.34719e-05	2.2438e-06	up	2.37436	2.37436	1.24754
Germ Cell-Sertoli Cell Junction Signaling	1.23	0.0925	NaN	TGFBR1	transforming growth factor beta receptor 1	Plasma Membrane	kinase	9.64183e-06	1.04842e-08	up	2.37891	2.37891	1.2503
Germ Cell-Sertoli Cell Junction Signaling	1.23	0.0925	NaN	FGFR1	fibroblast growth factor receptor 1	Plasma Membrane	kinase	0.000165733	3.47326e-05	up	3.42504	3.42504	1.77612
Germ Cell-Sertoli Cell Junction Signaling	1.23	0.0925	NaN	MAP3K1	mitogen-activated protein kinase kinase kinase 1	Cytoplasm	kinase	0.000246142	6.93012e-05	up	2.54426	2.54426	1.34725
Germ Cell-Sertoli Cell Junction Signaling	1.23	0.0925	NaN	MAPK9	mitogen-activated protein kinase 9	Cytoplasm	kinase	0.000293972	9.35104e-05	down	2.12175	-2.12175	-1.08525
Germ Cell-Sertoli Cell Junction Signaling	1.23	0.0925	NaN	RHOV	ras homolog family member V	Plasma Membrane	enzyme	0.000163757	3.40096e-05	down	2.43078	-2.43078	-1.28142
Germ Cell-Sertoli Cell Junction Signaling	1.23	0.0925	NaN	TUBA1A	tubulin alpha 1a	Cytoplasm	other	0.000159235	3.23551e-05	up	3.13477	3.13477	1.64836
Germ Cell-Sertoli Cell Junction Signaling	1.23	0.0925	NaN	RHOB	ras homolog family member B	Cytoplasm	enzyme	0.00209442	0.00166599	up	2.09683	2.09683	1.06821
Germ Cell-Sertoli Cell Junction Signaling	1.23	0.0925	NaN	SORBS1	sorbin and SH3 domain containing 1	Plasma Membrane	other	3.83218e-05	1.64466e-06	up	6.4134	6.4134	2.68109
Germ Cell-Sertoli Cell Junction Signaling	1.23	0.0925	NaN	TGFB1	transforming growth factor beta 1	Extracellular Space	growth factor	0.000148434	2.84707e-05	up	2.93782	2.93782	1.55475
Germ Cell-Sertoli Cell Junction Signaling	1.23	0.0925	NaN	MAP3K8	mitogen-activated protein kinase kinase kinase 8	Cytoplasm	kinase	0.000619209	0.000307789	up	2.25937	2.25937	1.17592
Germ Cell-Sertoli Cell Junction Signaling	1.23	0.0925	NaN	IRS2	insulin receptor substrate 2	Cytoplasm	enzyme	2.88118e-05	7.09206e-07	up	3.70726	3.70726	1.89035
Germ Cell-Sertoli Cell Junction Signaling	1.23	0.0925	NaN	MAP2K1	mitogen-activated protein kinase kinase 1	Cytoplasm	kinase	5.36735e-05	3.47448e-06	up	2.20238	2.20238	1.13906
Germ Cell-Sertoli Cell Junction Signaling	1.23	0.0925	NaN	ACTC1	actin, alpha, cardiac muscle 1	Cytoplasm	enzyme	4.63199e-05	2.55655e-06	down	4.16486	-4.16486	-2.05827
Germ Cell-Sertoli Cell Junction Signaling	1.23	0.0925	NaN	RAB8B	RAB8B, member RAS oncogene family	Cytoplasm	enzyme	3.52416e-05	1.32377e-06	up	3.39605	3.39605	1.76386
Salvage Pathways of Pyrimidine Ribonucleotides	1.22	0.105	NaN	UPRT	uracil phosphoribosyltransferase homolog	Other	enzyme	0.000158159	3.19758e-05	up	2.2267	2.2267	1.15491
Salvage Pathways of Pyrimidine Ribonucleotides	1.22	0.105	NaN	CDK18	cyclin dependent kinase 18	Cytoplasm	kinase	7.18385e-05	6.68998e-06	up	3.33058	3.33058	1.73577
Salvage Pathways of Pyrimidine Ribonucleotides	1.22	0.105	NaN	APOBEC3B	apolipoprotein B mRNA editing enzyme catalytic subunit 3B	Cytoplasm	enzyme	0.00107746	0.000710912	down	2.71329	-2.71329	-1.44004
Salvage Pathways of Pyrimidine Ribonucleotides	1.22	0.105	NaN	CSNK1D	casein kinase 1 delta	Cytoplasm	kinase	0.00124756	0.000865881	down	2.028	-2.028	-1.02006
Salvage Pathways of Pyrimidine Ribonucleotides	1.22	0.105	NaN	MAPK9	mitogen-activated protein kinase 9	Cytoplasm	kinase	0.000293972	9.35104e-05	down	2.12175	-2.12175	-1.08525
Salvage Pathways of Pyrimidine Ribonucleotides	1.22	0.105	NaN	AK4	adenylate kinase 4	Cytoplasm	kinase	0.000133495	2.33226e-05	up	5.31275	5.31275	2.40946
Salvage Pathways of Pyrimidine Ribonucleotides	1.22	0.105	NaN	MAP3K8	mitogen-activated protein kinase kinase kinase 8	Cytoplasm	kinase	0.000619209	0.000307789	up	2.25937	2.25937	1.17592
Salvage Pathways of Pyrimidine Ribonucleotides	1.22	0.105	NaN	MAPK7	mitogen-activated protein kinase 7	Cytoplasm	kinase	0.00134129	0.000953604	up	2.03229	2.03229	1.02311
Salvage Pathways of Pyrimidine Ribonucleotides	1.22	0.105	NaN	MAP2K1	mitogen-activated protein kinase kinase 1	Cytoplasm	kinase	5.36735e-05	3.47448e-06	up	2.20238	2.20238	1.13906
Salvage Pathways of Pyrimidine Ribonucleotides	1.22	0.105	NaN	CDA	cytidine deaminase	Nucleus	enzyme	9.50458e-05	1.22205e-05	up	2.58639	2.58639	1.37094
Glutamine Biosynthesis I	1.22	1	NaN	GLUL	glutamate-ammonia ligase	Cytoplasm	enzyme	0.00024774	7.012e-05	down	3.25754	-3.25754	-1.70378
L-cysteine Degradation II	1.22	1	NaN	CTH	cystathionine gamma-lyase	Cytoplasm	enzyme	0.000153887	3.02882e-05	down	3.07651	-3.07651	-1.6213
Asparagine Biosynthesis I	1.22	1	NaN	ASNS	asparagine synthetase (glutamine-hydrolyzing)	Cytoplasm	enzyme	8.36423e-05	9.26067e-06	down	2.6388	-2.6388	-1.39988
D-mannose Degradation	1.22	1	NaN	MPI	mannose phosphate isomerase	Cytoplasm	enzyme	0.000209791	5.22384e-05	up	3.31289	3.31289	1.72809
NAD Biosynthesis from 2-amino-3-carboxymuconate Semialdehyde	1.2	0.286	NaN	ABL1	ABL proto-oncogene 1, non-receptor tyrosine kinase	Nucleus	kinase	0.000315871	0.000105738	up	2.03983	2.03983	1.02845
NAD Biosynthesis from 2-amino-3-carboxymuconate Semialdehyde	1.2	0.286	NaN	NMNAT2	nicotinamide nucleotide adenylyltransferase 2	Cytoplasm	enzyme	2.91492e-05	7.86018e-07	down	2.06157	-2.06157	-1.04375
Role of Tissue Factor in Cancer	1.19	0.0984	NaN	VEGFA	vascular endothelial growth factor A	Extracellular Space	growth factor	0.000230788	6.23698e-05	up	5.58356	5.58356	2.48119
Role of Tissue Factor in Cancer	1.19	0.0984	NaN	CXCL8	C-X-C motif chemokine ligand 8	Extracellular Space	cytokine	0.000708041	0.000379684	up	3.81451	3.81451	1.9315
Role of Tissue Factor in Cancer	1.19	0.0984	NaN	FYN	FYN proto-oncogene, Src family tyrosine kinase	Plasma Membrane	kinase	3.17849e-05	1.10245e-06	up	2.00062	2.00062	1.00045
Role of Tissue Factor in Cancer	1.19	0.0984	NaN	P4HB	prolyl 4-hydroxylase subunit beta	Cytoplasm	enzyme	0.000333796	0.000115171	up	2.88509	2.88509	1.52861
Role of Tissue Factor in Cancer	1.19	0.0984	NaN	PDXP	pyridoxal phosphatase	Plasma Membrane	phosphatase	0.000132358	2.28584e-05	up	2.66387	2.66387	1.41352
Role of Tissue Factor in Cancer	1.19	0.0984	NaN	FGFR1	fibroblast growth factor receptor 1	Plasma Membrane	kinase	0.000165733	3.47326e-05	up	3.42504	3.42504	1.77612
Role of Tissue Factor in Cancer	1.19	0.0984	NaN	PLAUR	plasminogen activator, urokinase receptor	Plasma Membrane	transmembrane receptor	9.97496e-05	1.33078e-05	up	3.18581	3.18581	1.67166
Role of Tissue Factor in Cancer	1.19	0.0984	NaN	IL1B	interleukin 1 beta	Extracellular Space	cytokine	5.42175e-05	3.56627e-06	up	2.31007	2.31007	1.20793
Role of Tissue Factor in Cancer	1.19	0.0984	NaN	IRS2	insulin receptor substrate 2	Cytoplasm	enzyme	2.88118e-05	7.09206e-07	up	3.70726	3.70726	1.89035
Role of Tissue Factor in Cancer	1.19	0.0984	NaN	F3	coagulation factor III, tissue factor	Plasma Membrane	transmembrane receptor	3.70289e-05	1.52999e-06	up	2.86901	2.86901	1.52055
Role of Tissue Factor in Cancer	1.19	0.0984	NaN	PRKCA	protein kinase C alpha	Cytoplasm	kinase	0.00011792	1.85292e-05	up	2.55508	2.55508	1.35337
Role of Tissue Factor in Cancer	1.19	0.0984	NaN	EGFR	epidermal growth factor receptor	Plasma Membrane	kinase	0.000122341	1.97023e-05	up	2.6483	2.6483	1.40507
Regulation of the Epithelial-Mesenchymal Transition Pathway	1.19	0.0899	NaN	ETS1	ETS proto-oncogene 1, transcription factor	Nucleus	transcription regulator	5.8527e-05	4.17304e-06	up	3.63514	3.63514	1.86201
Regulation of the Epithelial-Mesenchymal Transition Pathway	1.19	0.0899	NaN	FZD10	frizzled class receptor 10	Plasma Membrane	G-protein coupled receptor	0.000785696	0.000449143	down	2.22138	-2.22138	-1.15146
Regulation of the Epithelial-Mesenchymal Transition Pathway	1.19	0.0899	NaN	LOX	lysyl oxidase	Extracellular Space	enzyme	2.88118e-05	7.06666e-07	up	54.1155	54.1155	5.75797
Regulation of the Epithelial-Mesenchymal Transition Pathway	1.19	0.0899	NaN	WNT10B	Wnt family member 10B	Extracellular Space	other	7.32877e-05	7.0518e-06	up	2.40477	2.40477	1.2659
Regulation of the Epithelial-Mesenchymal Transition Pathway	1.19	0.0899	NaN	TGFBR1	transforming growth factor beta receptor 1	Plasma Membrane	kinase	9.64183e-06	1.04842e-08	up	2.37891	2.37891	1.2503
Regulation of the Epithelial-Mesenchymal Transition Pathway	1.19	0.0899	NaN	NOTCH3	notch 3	Plasma Membrane	transcription regulator	1.08128e-05	2.7257e-08	up	7.64371	7.64371	2.93427
Regulation of the Epithelial-Mesenchymal Transition Pathway	1.19	0.0899	NaN	TWIST2	twist family bHLH transcription factor 2	Nucleus	transcription regulator	0.000383597	0.000143242	up	2.30396	2.30396	1.20412
Regulation of the Epithelial-Mesenchymal Transition Pathway	1.19	0.0899	NaN	FZD3	frizzled class receptor 3	Plasma Membrane	G-protein coupled receptor	0.00329505	0.00282275	up	2.1665	2.1665	1.11537
Regulation of the Epithelial-Mesenchymal Transition Pathway	1.19	0.0899	NaN	FGFR1	fibroblast growth factor receptor 1	Plasma Membrane	kinase	0.000165733	3.47326e-05	up	3.42504	3.42504	1.77612
Regulation of the Epithelial-Mesenchymal Transition Pathway	1.19	0.0899	NaN	PSEN2	presenilin 2	Cytoplasm	peptidase	0.000119299	1.89791e-05	down	2.0178	-2.0178	-1.01278
Regulation of the Epithelial-Mesenchymal Transition Pathway	1.19	0.0899	NaN	FZD1	frizzled class receptor 1	Plasma Membrane	G-protein coupled receptor	0.000503711	0.000222169	up	2.54019	2.54019	1.34494
Regulation of the Epithelial-Mesenchymal Transition Pathway	1.19	0.0899	NaN	PYGO1	pygopus family PHD finger 1	Nucleus	other	0.000525102	0.000237167	down	2.03796	-2.03796	-1.02713
Regulation of the Epithelial-Mesenchymal Transition Pathway	1.19	0.0899	NaN	TGFB1	transforming growth factor beta 1	Extracellular Space	growth factor	0.000148434	2.84707e-05	up	2.93782	2.93782	1.55475
Regulation of the Epithelial-Mesenchymal Transition Pathway	1.19	0.0899	NaN	IRS2	insulin receptor substrate 2	Cytoplasm	enzyme	2.88118e-05	7.09206e-07	up	3.70726	3.70726	1.89035
Regulation of the Epithelial-Mesenchymal Transition Pathway	1.19	0.0899	NaN	RBPJ	recombination signal binding protein for immunoglobulin kappa J region	Nucleus	transcription regulator	0.000162949	3.37684e-05	up	2.8334	2.8334	1.50254
Regulation of the Epithelial-Mesenchymal Transition Pathway	1.19	0.0899	NaN	MAP2K1	mitogen-activated protein kinase kinase 1	Cytoplasm	kinase	5.36735e-05	3.47448e-06	up	2.20238	2.20238	1.13906
Regulation of the Epithelial-Mesenchymal Transition Pathway	1.19	0.0899	NaN	EGFR	epidermal growth factor receptor	Plasma Membrane	kinase	0.000122341	1.97023e-05	up	2.6483	2.6483	1.40507
Methylglyoxal Degradation III	1.17	0.188	NaN	AKR1C1/AKR1C2	aldo-keto reductase family 1 member C2	Cytoplasm	enzyme	2.81039e-05	6.75907e-07	down	5.60518	-5.60518	-2.48676
Methylglyoxal Degradation III	1.17	0.188	NaN	AKR1C3	aldo-keto reductase family 1 member C3	Cytoplasm	enzyme	3.07641e-05	9.14886e-07	down	2.82192	-2.82192	-1.49668
Methylglyoxal Degradation III	1.17	0.188	NaN	AKR1B10	aldo-keto reductase family 1 member B10	Cytoplasm	enzyme	0.000134581	2.38351e-05	down	6.37709	-6.37709	-2.6729
Complement System	1.16	0.135	1	ITGB2	integrin subunit beta 2	Plasma Membrane	transmembrane receptor	4.10297e-05	1.95612e-06	up	10.3451	10.3451	3.37088
Complement System	1.16	0.135	1	CD55	CD55 molecule (Cromer blood group)	Plasma Membrane	other	9.79122e-05	1.28558e-05	up	2.79133	2.79133	1.48095
Complement System	1.16	0.135	1	C4BPB	complement component 4 binding protein beta	Extracellular Space	other	0.000553148	0.000257418	down	2.63366	-2.63366	-1.39707
Complement System	1.16	0.135	1	C1QBP	complement C1q binding protein	Cytoplasm	transcription regulator	0.000131995	2.27436e-05	down	2.06809	-2.06809	-1.0483
Complement System	1.16	0.135	1	CFH	complement factor H	Extracellular Space	other	0.000440887	0.000180634	down	2.21142	-2.21142	-1.14497
Sertoli Cell-Sertoli Cell Junction Signaling	1.14	0.0899	NaN	MAP3K15	mitogen-activated protein kinase kinase kinase 15	Other	other	7.87364e-05	8.16338e-06	up	6.34619	6.34619	2.66589
Sertoli Cell-Sertoli Cell Junction Signaling	1.14	0.0899	NaN	TUBB3	tubulin beta 3 class III	Cytoplasm	other	4.34719e-05	2.2438e-06	up	2.37436	2.37436	1.24754
Sertoli Cell-Sertoli Cell Junction Signaling	1.14	0.0899	NaN	TJP2	tight junction protein 2	Plasma Membrane	kinase	0.000140628	2.59218e-05	down	2.40684	-2.40684	-1.26714
Sertoli Cell-Sertoli Cell Junction Signaling	1.14	0.0899	NaN	TGFBR3	transforming growth factor beta receptor 3	Plasma Membrane	kinase	5.10785e-05	3.09935e-06	down	2.30792	-2.30792	-1.20659
Sertoli Cell-Sertoli Cell Junction Signaling	1.14	0.0899	NaN	MAP3K1	mitogen-activated protein kinase kinase kinase 1	Cytoplasm	kinase	0.000246142	6.93012e-05	up	2.54426	2.54426	1.34725
Sertoli Cell-Sertoli Cell Junction Signaling	1.14	0.0899	NaN	ITGA5	integrin subunit alpha 5	Plasma Membrane	transmembrane receptor	2.19357e-05	2.48041e-07	up	9.36943	9.36943	3.22796
Sertoli Cell-Sertoli Cell Junction Signaling	1.14	0.0899	NaN	MAPK9	mitogen-activated protein kinase 9	Cytoplasm	kinase	0.000293972	9.35104e-05	down	2.12175	-2.12175	-1.08525
Sertoli Cell-Sertoli Cell Junction Signaling	1.14	0.0899	NaN	CLDN7	claudin 7	Plasma Membrane	other	0.000379708	0.000141241	up	2.2611	2.2611	1.17702
Sertoli Cell-Sertoli Cell Junction Signaling	1.14	0.0899	NaN	TUBA1A	tubulin alpha 1a	Cytoplasm	other	0.000159235	3.23551e-05	up	3.13477	3.13477	1.64836
Sertoli Cell-Sertoli Cell Junction Signaling	1.14	0.0899	NaN	JUN	Jun proto-oncogene, AP-1 transcription factor subunit	Nucleus	transcription regulator	0.000125936	2.07414e-05	up	14.0879	14.0879	3.81639
Sertoli Cell-Sertoli Cell Junction Signaling	1.14	0.0899	NaN	SORBS1	sorbin and SH3 domain containing 1	Plasma Membrane	other	3.83218e-05	1.64466e-06	up	6.4134	6.4134	2.68109
Sertoli Cell-Sertoli Cell Junction Signaling	1.14	0.0899	NaN	PRKAG2	protein kinase AMP-activated non-catalytic subunit gamma 2	Cytoplasm	kinase	0.00017709	3.87531e-05	up	2.4962	2.4962	1.31973
Sertoli Cell-Sertoli Cell Junction Signaling	1.14	0.0899	NaN	MAP3K8	mitogen-activated protein kinase kinase kinase 8	Cytoplasm	kinase	0.000619209	0.000307789	up	2.25937	2.25937	1.17592
Sertoli Cell-Sertoli Cell Junction Signaling	1.14	0.0899	NaN	MAP2K1	mitogen-activated protein kinase kinase 1	Cytoplasm	kinase	5.36735e-05	3.47448e-06	up	2.20238	2.20238	1.13906
Sertoli Cell-Sertoli Cell Junction Signaling	1.14	0.0899	NaN	ACTC1	actin, alpha, cardiac muscle 1	Cytoplasm	enzyme	4.63199e-05	2.55655e-06	down	4.16486	-4.16486	-2.05827
Sertoli Cell-Sertoli Cell Junction Signaling	1.14	0.0899	NaN	RAB8B	RAB8B, member RAS oncogene family	Cytoplasm	enzyme	3.52416e-05	1.32377e-06	up	3.39605	3.39605	1.76386
STAT3 Pathway	1.14	0.11	0	TGFBR1	transforming growth factor beta receptor 1	Plasma Membrane	kinase	9.64183e-06	1.04842e-08	up	2.37891	2.37891	1.2503
STAT3 Pathway	1.14	0.11	0	FGFR1	fibroblast growth factor receptor 1	Plasma Membrane	kinase	0.000165733	3.47326e-05	up	3.42504	3.42504	1.77612
STAT3 Pathway	1.14	0.11	0	TGFBR3	transforming growth factor beta receptor 3	Plasma Membrane	kinase	5.10785e-05	3.09935e-06	down	2.30792	-2.30792	-1.20659
STAT3 Pathway	1.14	0.11	0	MAPK9	mitogen-activated protein kinase 9	Cytoplasm	kinase	0.000293972	9.35104e-05	down	2.12175	-2.12175	-1.08525
STAT3 Pathway	1.14	0.11	0	MAP2K1	mitogen-activated protein kinase kinase 1	Cytoplasm	kinase	5.36735e-05	3.47448e-06	up	2.20238	2.20238	1.13906
STAT3 Pathway	1.14	0.11	0	CDC25A	cell division cycle 25A	Nucleus	phosphatase	0.000444492	0.000183055	down	2.95626	-2.95626	-1.56377
STAT3 Pathway	1.14	0.11	0	EGFR	epidermal growth factor receptor	Plasma Membrane	kinase	0.000122341	1.97023e-05	up	2.6483	2.6483	1.40507
STAT3 Pathway	1.14	0.11	0	BCL2	BCL2, apoptosis regulator	Cytoplasm	transporter	0.00165371	0.00124348	down	2.95809	-2.95809	-1.56467
GM-CSF Signaling	1.14	0.11	0.378	RUNX1	runt related transcription factor 1	Nucleus	transcription regulator	2.80325e-05	6.64661e-07	up	6.48523	6.48523	2.69716
GM-CSF Signaling	1.14	0.11	0.378	ETS1	ETS proto-oncogene 1, transcription factor	Nucleus	transcription regulator	5.8527e-05	4.17304e-06	up	3.63514	3.63514	1.86201
GM-CSF Signaling	1.14	0.11	0.378	CAMK2D	calcium/calmodulin dependent protein kinase II delta	Cytoplasm	kinase	3.09385e-05	9.36015e-07	down	2.77528	-2.77528	-1.47263
GM-CSF Signaling	1.14	0.11	0.378	CSF2RA	colony stimulating factor 2 receptor alpha subunit	Plasma Membrane	transmembrane receptor	7.69223e-05	7.85879e-06	down	6.30389	-6.30389	-2.65624
GM-CSF Signaling	1.14	0.11	0.378	FGFR1	fibroblast growth factor receptor 1	Plasma Membrane	kinase	0.000165733	3.47326e-05	up	3.42504	3.42504	1.77612
GM-CSF Signaling	1.14	0.11	0.378	IRS2	insulin receptor substrate 2	Cytoplasm	enzyme	2.88118e-05	7.09206e-07	up	3.70726	3.70726	1.89035
GM-CSF Signaling	1.14	0.11	0.378	CCND1	cyclin D1	Nucleus	transcription regulator	0.000133495	2.33778e-05	down	2.64615	-2.64615	-1.4039
GM-CSF Signaling	1.14	0.11	0.378	MAP2K1	mitogen-activated protein kinase kinase 1	Cytoplasm	kinase	5.36735e-05	3.47448e-06	up	2.20238	2.20238	1.13906
Role of NFAT in Cardiac Hypertrophy	1.14	0.0885	0.728	TGFBR1	transforming growth factor beta receptor 1	Plasma Membrane	kinase	9.64183e-06	1.04842e-08	up	2.37891	2.37891	1.2503
Role of NFAT in Cardiac Hypertrophy	1.14	0.0885	0.728	PDIA3	protein disulfide isomerase family A member 3	Cytoplasm	peptidase	0.000247418	6.98709e-05	up	2.08961	2.08961	1.06323
Role of NFAT in Cardiac Hypertrophy	1.14	0.0885	0.728	FGFR1	fibroblast growth factor receptor 1	Plasma Membrane	kinase	0.000165733	3.47326e-05	up	3.42504	3.42504	1.77612
Role of NFAT in Cardiac Hypertrophy	1.14	0.0885	0.728	CHP1	calcineurin like EF-hand protein 1	Cytoplasm	transporter	0.000412923	0.000161983	down	2.07379	-2.07379	-1.05227
Role of NFAT in Cardiac Hypertrophy	1.14	0.0885	0.728	ADCY3	adenylate cyclase 3	Plasma Membrane	enzyme	9.39108e-05	1.19713e-05	down	2.04408	-2.04408	-1.03145
Role of NFAT in Cardiac Hypertrophy	1.14	0.0885	0.728	MAP3K1	mitogen-activated protein kinase kinase kinase 1	Cytoplasm	kinase	0.000246142	6.93012e-05	up	2.54426	2.54426	1.34725
Role of NFAT in Cardiac Hypertrophy	1.14	0.0885	0.728	MEF2A	myocyte enhancer factor 2A	Nucleus	transcription regulator	4.32252e-05	2.21045e-06	up	4.40436	4.40436	2.13893
Role of NFAT in Cardiac Hypertrophy	1.14	0.0885	0.728	MAPK9	mitogen-activated protein kinase 9	Cytoplasm	kinase	0.000293972	9.35104e-05	down	2.12175	-2.12175	-1.08525
Role of NFAT in Cardiac Hypertrophy	1.14	0.0885	0.728	CABIN1	calcineurin binding protein 1	Nucleus	other	0.000198938	4.75241e-05	up	2.55179	2.55179	1.35151
Role of NFAT in Cardiac Hypertrophy	1.14	0.0885	0.728	HDAC6	histone deacetylase 6	Nucleus	transcription regulator	0.000102705	1.41659e-05	up	2.04126	2.04126	1.02946
Role of NFAT in Cardiac Hypertrophy	1.14	0.0885	0.728	CAMK2D	calcium/calmodulin dependent protein kinase II delta	Cytoplasm	kinase	3.09385e-05	9.36015e-07	down	2.77528	-2.77528	-1.47263
Role of NFAT in Cardiac Hypertrophy	1.14	0.0885	0.728	HDAC3	histone deacetylase 3	Nucleus	transcription regulator	0.000210701	5.26478e-05	up	2.01891	2.01891	1.01358
Role of NFAT in Cardiac Hypertrophy	1.14	0.0885	0.728	TGFB1	transforming growth factor beta 1	Extracellular Space	growth factor	0.000148434	2.84707e-05	up	2.93782	2.93782	1.55475
Role of NFAT in Cardiac Hypertrophy	1.14	0.0885	0.728	PRKAG2	protein kinase AMP-activated non-catalytic subunit gamma 2	Cytoplasm	kinase	0.00017709	3.87531e-05	up	2.4962	2.4962	1.31973
Role of NFAT in Cardiac Hypertrophy	1.14	0.0885	0.728	IRS2	insulin receptor substrate 2	Cytoplasm	enzyme	2.88118e-05	7.09206e-07	up	3.70726	3.70726	1.89035
Role of NFAT in Cardiac Hypertrophy	1.14	0.0885	0.728	MAP2K1	mitogen-activated protein kinase kinase 1	Cytoplasm	kinase	5.36735e-05	3.47448e-06	up	2.20238	2.20238	1.13906
Role of NFAT in Cardiac Hypertrophy	1.14	0.0885	0.728	PRKCA	protein kinase C alpha	Cytoplasm	kinase	0.00011792	1.85292e-05	up	2.55508	2.55508	1.35337
April Mediated Signaling	1.12	0.132	1.342	FOS	Fos proto-oncogene, AP-1 transcription factor subunit	Nucleus	transcription regulator	2.80854e-05	6.73077e-07	up	3.5675	3.5675	1.83491
April Mediated Signaling	1.12	0.132	1.342	JUN	Jun proto-oncogene, AP-1 transcription factor subunit	Nucleus	transcription regulator	0.000125936	2.07414e-05	up	14.0879	14.0879	3.81639
April Mediated Signaling	1.12	0.132	1.342	MAP3K1	mitogen-activated protein kinase kinase kinase 1	Cytoplasm	kinase	0.000246142	6.93012e-05	up	2.54426	2.54426	1.34725
April Mediated Signaling	1.12	0.132	1.342	MAPK9	mitogen-activated protein kinase 9	Cytoplasm	kinase	0.000293972	9.35104e-05	down	2.12175	-2.12175	-1.08525
April Mediated Signaling	1.12	0.132	1.342	TRAF5	TNF receptor associated factor 5	Cytoplasm	transporter	0.000577682	0.000277476	up	2.67524	2.67524	1.41967
Notch Signaling	1.12	0.132	NaN	NOTCH3	notch 3	Plasma Membrane	transcription regulator	1.08128e-05	2.7257e-08	up	7.64371	7.64371	2.93427
Notch Signaling	1.12	0.132	NaN	PSEN2	presenilin 2	Cytoplasm	peptidase	0.000119299	1.89791e-05	down	2.0178	-2.0178	-1.01278
Notch Signaling	1.12	0.132	NaN	RBPJ	recombination signal binding protein for immunoglobulin kappa J region	Nucleus	transcription regulator	0.000162949	3.37684e-05	up	2.8334	2.8334	1.50254
Notch Signaling	1.12	0.132	NaN	HES1	hes family bHLH transcription factor 1	Nucleus	transcription regulator	0.000355479	0.00012695	up	2.70963	2.70963	1.4381
Notch Signaling	1.12	0.132	NaN	HEY1	hes related family bHLH transcription factor with YRPW motif 1	Nucleus	transcription regulator	4.17914e-05	2.02085e-06	up	5.76537	5.76537	2.52741
Cardiac Hypertrophy Signaling	1.12	0.0851	2.065	MAP3K15	mitogen-activated protein kinase kinase kinase 15	Other	other	7.87364e-05	8.16338e-06	up	6.34619	6.34619	2.66589
Cardiac Hypertrophy Signaling	1.12	0.0851	2.065	TGFBR1	transforming growth factor beta receptor 1	Plasma Membrane	kinase	9.64183e-06	1.04842e-08	up	2.37891	2.37891	1.2503
Cardiac Hypertrophy Signaling	1.12	0.0851	2.065	PDIA3	protein disulfide isomerase family A member 3	Cytoplasm	peptidase	0.000247418	6.98709e-05	up	2.08961	2.08961	1.06323
Cardiac Hypertrophy Signaling	1.12	0.0851	2.065	FGFR1	fibroblast growth factor receptor 1	Plasma Membrane	kinase	0.000165733	3.47326e-05	up	3.42504	3.42504	1.77612
Cardiac Hypertrophy Signaling	1.12	0.0851	2.065	CHP1	calcineurin like EF-hand protein 1	Cytoplasm	transporter	0.000412923	0.000161983	down	2.07379	-2.07379	-1.05227
Cardiac Hypertrophy Signaling	1.12	0.0851	2.065	ADCY3	adenylate cyclase 3	Plasma Membrane	enzyme	9.39108e-05	1.19713e-05	down	2.04408	-2.04408	-1.03145
Cardiac Hypertrophy Signaling	1.12	0.0851	2.065	MAP3K1	mitogen-activated protein kinase kinase kinase 1	Cytoplasm	kinase	0.000246142	6.93012e-05	up	2.54426	2.54426	1.34725
Cardiac Hypertrophy Signaling	1.12	0.0851	2.065	MEF2A	myocyte enhancer factor 2A	Nucleus	transcription regulator	4.32252e-05	2.21045e-06	up	4.40436	4.40436	2.13893
Cardiac Hypertrophy Signaling	1.12	0.0851	2.065	MAPK9	mitogen-activated protein kinase 9	Cytoplasm	kinase	0.000293972	9.35104e-05	down	2.12175	-2.12175	-1.08525
Cardiac Hypertrophy Signaling	1.12	0.0851	2.065	EIF2B3	eukaryotic translation initiation factor 2B subunit gamma	Cytoplasm	other	0.000134773	2.39372e-05	down	2.01896	-2.01896	-1.01361
Cardiac Hypertrophy Signaling	1.12	0.0851	2.065	ADSS	adenylosuccinate synthase	Cytoplasm	enzyme	0.000627698	0.000314142	down	2.44643	-2.44643	-1.29068
Cardiac Hypertrophy Signaling	1.12	0.0851	2.065	RHOV	ras homolog family member V	Plasma Membrane	enzyme	0.000163757	3.40096e-05	down	2.43078	-2.43078	-1.28142
Cardiac Hypertrophy Signaling	1.12	0.0851	2.065	JUN	Jun proto-oncogene, AP-1 transcription factor subunit	Nucleus	transcription regulator	0.000125936	2.07414e-05	up	14.0879	14.0879	3.81639
Cardiac Hypertrophy Signaling	1.12	0.0851	2.065	RHOB	ras homolog family member B	Cytoplasm	enzyme	0.00209442	0.00166599	up	2.09683	2.09683	1.06821
Cardiac Hypertrophy Signaling	1.12	0.0851	2.065	TGFB1	transforming growth factor beta 1	Extracellular Space	growth factor	0.000148434	2.84707e-05	up	2.93782	2.93782	1.55475
Cardiac Hypertrophy Signaling	1.12	0.0851	2.065	PRKAG2	protein kinase AMP-activated non-catalytic subunit gamma 2	Cytoplasm	kinase	0.00017709	3.87531e-05	up	2.4962	2.4962	1.31973
Cardiac Hypertrophy Signaling	1.12	0.0851	2.065	MAP3K8	mitogen-activated protein kinase kinase kinase 8	Cytoplasm	kinase	0.000619209	0.000307789	up	2.25937	2.25937	1.17592
Cardiac Hypertrophy Signaling	1.12	0.0851	2.065	IRS2	insulin receptor substrate 2	Cytoplasm	enzyme	2.88118e-05	7.09206e-07	up	3.70726	3.70726	1.89035
Cardiac Hypertrophy Signaling	1.12	0.0851	2.065	MAP2K1	mitogen-activated protein kinase kinase 1	Cytoplasm	kinase	5.36735e-05	3.47448e-06	up	2.20238	2.20238	1.13906
Cardiac Hypertrophy Signaling	1.12	0.0851	2.065	GNAL	G protein subunit alpha L	Cytoplasm	enzyme	7.69223e-05	7.86458e-06	down	2.47488	-2.47488	-1.30736
Toll-like Receptor Signaling	1.11	0.108	1.134	TLR4	toll like receptor 4	Plasma Membrane	transmembrane receptor	0.000295521	9.42961e-05	down	2.53829	-2.53829	-1.34386
Toll-like Receptor Signaling	1.11	0.108	1.134	FOS	Fos proto-oncogene, AP-1 transcription factor subunit	Nucleus	transcription regulator	2.80854e-05	6.73077e-07	up	3.5675	3.5675	1.83491
Toll-like Receptor Signaling	1.11	0.108	1.134	IL1A	interleukin 1 alpha	Extracellular Space	cytokine	2.88118e-05	7.19868e-07	up	3.81224	3.81224	1.93064
Toll-like Receptor Signaling	1.11	0.108	1.134	JUN	Jun proto-oncogene, AP-1 transcription factor subunit	Nucleus	transcription regulator	0.000125936	2.07414e-05	up	14.0879	14.0879	3.81639
Toll-like Receptor Signaling	1.11	0.108	1.134	TICAM2	toll like receptor adaptor molecule 2	Plasma Membrane	other	0.000260533	7.63199e-05	up	2.01358	2.01358	1.00976
Toll-like Receptor Signaling	1.11	0.108	1.134	MAP3K1	mitogen-activated protein kinase kinase kinase 1	Cytoplasm	kinase	0.000246142	6.93012e-05	up	2.54426	2.54426	1.34725
Toll-like Receptor Signaling	1.11	0.108	1.134	TNFAIP3	TNF alpha induced protein 3	Nucleus	enzyme	0.000477213	0.000204358	up	2.36784	2.36784	1.24357
Toll-like Receptor Signaling	1.11	0.108	1.134	IL1B	interleukin 1 beta	Extracellular Space	cytokine	5.42175e-05	3.56627e-06	up	2.31007	2.31007	1.20793
Aldosterone Signaling in Epithelial Cells	1.11	0.0904	1.633	PDIA3	protein disulfide isomerase family A member 3	Cytoplasm	peptidase	0.000247418	6.98709e-05	up	2.08961	2.08961	1.06323
Aldosterone Signaling in Epithelial Cells	1.11	0.0904	1.633	HSPH1	heat shock protein family H (Hsp110) member 1	Cytoplasm	other	8.34713e-05	9.22178e-06	down	3.62309	-3.62309	-1.85722
Aldosterone Signaling in Epithelial Cells	1.11	0.0904	1.633	FGFR1	fibroblast growth factor receptor 1	Plasma Membrane	kinase	0.000165733	3.47326e-05	up	3.42504	3.42504	1.77612
Aldosterone Signaling in Epithelial Cells	1.11	0.0904	1.633	HSPB8	heat shock protein family B (small) member 8	Cytoplasm	kinase	0.000391069	0.000148325	down	2.22552	-2.22552	-1.15414
Aldosterone Signaling in Epithelial Cells	1.11	0.0904	1.633	DNAJC25	DnaJ heat shock protein family (Hsp40) member C25	Other	other	0.000490601	0.000213593	up	2.04317	2.04317	1.03081
Aldosterone Signaling in Epithelial Cells	1.11	0.0904	1.633	HSPD1	heat shock protein family D (Hsp60) member 1	Cytoplasm	enzyme	0.000604492	0.000297032	down	2.50216	-2.50216	-1.32318
Aldosterone Signaling in Epithelial Cells	1.11	0.0904	1.633	DNAJB2	DnaJ heat shock protein family (Hsp40) member B2	Nucleus	other	6.10643e-05	4.54221e-06	up	3.17374	3.17374	1.66618
Aldosterone Signaling in Epithelial Cells	1.11	0.0904	1.633	HSPA5	heat shock protein family A (Hsp70) member 5	Cytoplasm	enzyme	0.000160643	3.29608e-05	up	2.51935	2.51935	1.33305
Aldosterone Signaling in Epithelial Cells	1.11	0.0904	1.633	SCNN1A	sodium channel epithelial 1 alpha subunit	Plasma Membrane	ion channel	0.00081191	0.000471883	down	2.0656	-2.0656	-1.04656
Aldosterone Signaling in Epithelial Cells	1.11	0.0904	1.633	HSPA4	heat shock protein family A (Hsp70) member 4	Cytoplasm	other	0.000214711	5.43337e-05	down	2.10316	-2.10316	-1.07256
Aldosterone Signaling in Epithelial Cells	1.11	0.0904	1.633	HSP90B1	heat shock protein 90 beta family member 1	Cytoplasm	other	0.000847017	0.000502797	up	2.23526	2.23526	1.16045
Aldosterone Signaling in Epithelial Cells	1.11	0.0904	1.633	HSPA13	heat shock protein family A (Hsp70) member 13	Cytoplasm	other	0.000273689	8.31509e-05	up	2.14548	2.14548	1.1013
Aldosterone Signaling in Epithelial Cells	1.11	0.0904	1.633	IRS2	insulin receptor substrate 2	Cytoplasm	enzyme	2.88118e-05	7.09206e-07	up	3.70726	3.70726	1.89035
Aldosterone Signaling in Epithelial Cells	1.11	0.0904	1.633	MAP2K1	mitogen-activated protein kinase kinase 1	Cytoplasm	kinase	5.36735e-05	3.47448e-06	up	2.20238	2.20238	1.13906
Aldosterone Signaling in Epithelial Cells	1.11	0.0904	1.633	PRKCA	protein kinase C alpha	Cytoplasm	kinase	0.00011792	1.85292e-05	up	2.55508	2.55508	1.35337
Bladder Cancer Signaling	1.1	0.103	NaN	VEGFA	vascular endothelial growth factor A	Extracellular Space	growth factor	0.000230788	6.23698e-05	up	5.58356	5.58356	2.48119
Bladder Cancer Signaling	1.1	0.103	NaN	CXCL8	C-X-C motif chemokine ligand 8	Extracellular Space	cytokine	0.000708041	0.000379684	up	3.81451	3.81451	1.9315
Bladder Cancer Signaling	1.1	0.103	NaN	PA2G4	proliferation-associated 2G4	Nucleus	transcription regulator	2.25283e-05	2.92989e-07	down	2.00323	-2.00323	-1.00233
Bladder Cancer Signaling	1.1	0.103	NaN	ABL1	ABL proto-oncogene 1, non-receptor tyrosine kinase	Nucleus	kinase	0.000315871	0.000105738	up	2.03983	2.03983	1.02845
Bladder Cancer Signaling	1.1	0.103	NaN	CCND1	cyclin D1	Nucleus	transcription regulator	0.000133495	2.33778e-05	down	2.64615	-2.64615	-1.4039
Bladder Cancer Signaling	1.1	0.103	NaN	MAP2K1	mitogen-activated protein kinase kinase 1	Cytoplasm	kinase	5.36735e-05	3.47448e-06	up	2.20238	2.20238	1.13906
Bladder Cancer Signaling	1.1	0.103	NaN	PDGFC	platelet derived growth factor C	Extracellular Space	growth factor	7.32031e-05	6.99933e-06	up	2.20379	2.20379	1.13999
Bladder Cancer Signaling	1.1	0.103	NaN	RASSF1	Ras association domain family member 1	Nucleus	other	0.000303764	9.92812e-05	up	2.69518	2.69518	1.43038
Bladder Cancer Signaling	1.1	0.103	NaN	EGFR	epidermal growth factor receptor	Plasma Membrane	kinase	0.000122341	1.97023e-05	up	2.6483	2.6483	1.40507
Ubiquinol-10 Biosynthesis (Eukaryotic)	1.1	0.176	NaN	CYP11A1	cytochrome P450 family 11 subfamily A member 1	Cytoplasm	enzyme	7.9482e-05	8.37033e-06	down	2.1278	-2.1278	-1.08936
Ubiquinol-10 Biosynthesis (Eukaryotic)	1.1	0.176	NaN	BCKDHA	branched chain keto acid dehydrogenase E1, alpha polypeptide	Cytoplasm	enzyme	0.000484107	0.000208699	up	2.18749	2.18749	1.12928
Ubiquinol-10 Biosynthesis (Eukaryotic)	1.1	0.176	NaN	CYP4F11	cytochrome P450 family 4 subfamily F member 11	Cytoplasm	enzyme	0.000713866	0.000384203	down	2.81313	-2.81313	-1.49218
Superpathway of Geranylgeranyldiphosphate Biosynthesis I (via Mevalonate)	1.1	0.176	NaN	FDPS	farnesyl diphosphate synthase	Cytoplasm	enzyme	6.171e-05	4.82886e-06	down	2.06826	-2.06826	-1.04842
Superpathway of Geranylgeranyldiphosphate Biosynthesis I (via Mevalonate)	1.1	0.176	NaN	IDI1	isopentenyl-diphosphate delta isomerase 1	Cytoplasm	enzyme	0.000455443	0.000189926	down	2.42598	-2.42598	-1.27857
Superpathway of Geranylgeranyldiphosphate Biosynthesis I (via Mevalonate)	1.1	0.176	NaN	HMGCS1	3-hydroxy-3-methylglutaryl-CoA synthase 1	Cytoplasm	enzyme	0.00240177	0.00196245	down	2.45647	-2.45647	-1.29658
LPS/IL-1 Mediated Inhibition of RXR Function	1.1	0.0856	0	IL1A	interleukin 1 alpha	Extracellular Space	cytokine	2.88118e-05	7.19868e-07	up	3.81224	3.81224	1.93064
LPS/IL-1 Mediated Inhibition of RXR Function	1.1	0.0856	0	ACSL3	acyl-CoA synthetase long-chain family member 3	Cytoplasm	enzyme	0.000105481	1.48536e-05	down	2.2509	-2.2509	-1.1705
LPS/IL-1 Mediated Inhibition of RXR Function	1.1	0.0856	0	CPT1A	carnitine palmitoyltransferase 1A	Cytoplasm	enzyme	3.0957e-05	9.47101e-07	down	4.0622	-4.0622	-2.02226
LPS/IL-1 Mediated Inhibition of RXR Function	1.1	0.0856	0	ABCC2	ATP binding cassette subfamily C member 2	Plasma Membrane	transporter	5.62745e-05	3.86539e-06	down	2.08951	-2.08951	-1.06317
LPS/IL-1 Mediated Inhibition of RXR Function	1.1	0.0856	0	MAP3K1	mitogen-activated protein kinase kinase kinase 1	Cytoplasm	kinase	0.000246142	6.93012e-05	up	2.54426	2.54426	1.34725
LPS/IL-1 Mediated Inhibition of RXR Function	1.1	0.0856	0	NR1H3	nuclear receptor subfamily 1 group H member 3	Nucleus	ligand-dependent nuclear receptor	0.00145215	0.00105687	down	2.16168	-2.16168	-1.11215
LPS/IL-1 Mediated Inhibition of RXR Function	1.1	0.0856	0	MAPK9	mitogen-activated protein kinase 9	Cytoplasm	kinase	0.000293972	9.35104e-05	down	2.12175	-2.12175	-1.08525
LPS/IL-1 Mediated Inhibition of RXR Function	1.1	0.0856	0	ABCG1	ATP binding cassette subfamily G member 1	Plasma Membrane	transporter	0.000402696	0.000155564	up	2.12748	2.12748	1.08915
LPS/IL-1 Mediated Inhibition of RXR Function	1.1	0.0856	0	TLR4	toll like receptor 4	Plasma Membrane	transmembrane receptor	0.000295521	9.42961e-05	down	2.53829	-2.53829	-1.34386
LPS/IL-1 Mediated Inhibition of RXR Function	1.1	0.0856	0	JUN	Jun proto-oncogene, AP-1 transcription factor subunit	Nucleus	transcription regulator	0.000125936	2.07414e-05	up	14.0879	14.0879	3.81639
LPS/IL-1 Mediated Inhibition of RXR Function	1.1	0.0856	0	SCARB1	scavenger receptor class B member 1	Plasma Membrane	transporter	0.00299348	0.00252997	up	2.40915	2.40915	1.26853
LPS/IL-1 Mediated Inhibition of RXR Function	1.1	0.0856	0	CHST11	carbohydrate sulfotransferase 11	Cytoplasm	enzyme	0.000504269	0.000222544	up	2.64979	2.64979	1.40588
LPS/IL-1 Mediated Inhibition of RXR Function	1.1	0.0856	0	NR5A2	nuclear receptor subfamily 5 group A member 2	Nucleus	ligand-dependent nuclear receptor	6.9409e-05	6.25253e-06	up	4.15038	4.15038	2.05324
LPS/IL-1 Mediated Inhibition of RXR Function	1.1	0.0856	0	IL1B	interleukin 1 beta	Extracellular Space	cytokine	5.42175e-05	3.56627e-06	up	2.31007	2.31007	1.20793
LPS/IL-1 Mediated Inhibition of RXR Function	1.1	0.0856	0	ALDH18A1	aldehyde dehydrogenase 18 family member A1	Cytoplasm	kinase	4.16204e-05	2.00904e-06	up	2.00093	2.00093	1.00067
LPS/IL-1 Mediated Inhibition of RXR Function	1.1	0.0856	0	FABP3	fatty acid binding protein 3	Cytoplasm	transporter	3.70289e-05	1.51728e-06	up	3.00145	3.00145	1.58566
LPS/IL-1 Mediated Inhibition of RXR Function	1.1	0.0856	0	ALDH3A1	aldehyde dehydrogenase 3 family member A1	Cytoplasm	enzyme	9.37816e-05	1.19468e-05	down	3.12873	-3.12873	-1.64558
LPS/IL-1 Mediated Inhibition of RXR Function	1.1	0.0856	0	HMGCS1	3-hydroxy-3-methylglutaryl-CoA synthase 1	Cytoplasm	enzyme	0.00240177	0.00196245	down	2.45647	-2.45647	-1.29658
LPS/IL-1 Mediated Inhibition of RXR Function	1.1	0.0856	0	SLCO1B3	solute carrier organic anion transporter family member 1B3	Plasma Membrane	transporter	1.58473e-05	7.98854e-08	up	10.6846	10.6846	3.41746
Airway Pathology in Chronic Obstructive Pulmonary Disease	1.1	0.25	NaN	CXCL8	C-X-C motif chemokine ligand 8	Extracellular Space	cytokine	0.000708041	0.000379684	up	3.81451	3.81451	1.9315
Airway Pathology in Chronic Obstructive Pulmonary Disease	1.1	0.25	NaN	CXCL3	C-X-C motif chemokine ligand 3	Extracellular Space	cytokine	0.00156351	0.00116037	down	2.015	-2.015	-1.01078
Histidine Degradation III	1.1	0.25	NaN	MTHFD1	methylenetetrahydrofolate dehydrogenase, cyclohydrolase and formyltetrahydrofolate synthetase 1	Cytoplasm	enzyme	0.00010998	1.61413e-05	down	2.931	-2.931	-1.55139
Histidine Degradation III	1.1	0.25	NaN	AMDHD1	amidohydrolase domain containing 1	Cytoplasm	enzyme	0.000537252	0.000246733	down	2.52963	-2.52963	-1.33892
Salvage Pathways of Pyrimidine Deoxyribonucleotides	1.1	0.25	NaN	APOBEC3B	apolipoprotein B mRNA editing enzyme catalytic subunit 3B	Cytoplasm	enzyme	0.00107746	0.000710912	down	2.71329	-2.71329	-1.44004
Salvage Pathways of Pyrimidine Deoxyribonucleotides	1.1	0.25	NaN	CDA	cytidine deaminase	Nucleus	enzyme	9.50458e-05	1.22205e-05	up	2.58639	2.58639	1.37094
VEGF Family Ligand-Receptor Interactions	1.08	0.102	2.121	VEGFA	vascular endothelial growth factor A	Extracellular Space	growth factor	0.000230788	6.23698e-05	up	5.58356	5.58356	2.48119
VEGF Family Ligand-Receptor Interactions	1.08	0.102	2.121	PLA2G4A	phospholipase A2 group IVA	Cytoplasm	enzyme	2.3964e-05	4.06221e-07	down	3.88853	-3.88853	-1.95923
VEGF Family Ligand-Receptor Interactions	1.08	0.102	2.121	FOS	Fos proto-oncogene, AP-1 transcription factor subunit	Nucleus	transcription regulator	2.80854e-05	6.73077e-07	up	3.5675	3.5675	1.83491
VEGF Family Ligand-Receptor Interactions	1.08	0.102	2.121	PLA2G4D	phospholipase A2 group IVD	Cytoplasm	enzyme	0.00019622	4.62744e-05	up	7.26145	7.26145	2.86026
VEGF Family Ligand-Receptor Interactions	1.08	0.102	2.121	FGFR1	fibroblast growth factor receptor 1	Plasma Membrane	kinase	0.000165733	3.47326e-05	up	3.42504	3.42504	1.77612
VEGF Family Ligand-Receptor Interactions	1.08	0.102	2.121	IRS2	insulin receptor substrate 2	Cytoplasm	enzyme	2.88118e-05	7.09206e-07	up	3.70726	3.70726	1.89035
VEGF Family Ligand-Receptor Interactions	1.08	0.102	2.121	MAP2K1	mitogen-activated protein kinase kinase 1	Cytoplasm	kinase	5.36735e-05	3.47448e-06	up	2.20238	2.20238	1.13906
VEGF Family Ligand-Receptor Interactions	1.08	0.102	2.121	PRKCA	protein kinase C alpha	Cytoplasm	kinase	0.00011792	1.85292e-05	up	2.55508	2.55508	1.35337
VEGF Family Ligand-Receptor Interactions	1.08	0.102	2.121	NRP1	neuropilin 1	Plasma Membrane	transmembrane receptor	0.00016377	3.40289e-05	down	3.12162	-3.12162	-1.6423
Gap Junction Signaling	1.08	0.0893	NaN	TUBB3	tubulin beta 3 class III	Cytoplasm	other	4.34719e-05	2.2438e-06	up	2.37436	2.37436	1.24754
Gap Junction Signaling	1.08	0.0893	NaN	PDIA3	protein disulfide isomerase family A member 3	Cytoplasm	peptidase	0.000247418	6.98709e-05	up	2.08961	2.08961	1.06323
Gap Junction Signaling	1.08	0.0893	NaN	FGFR1	fibroblast growth factor receptor 1	Plasma Membrane	kinase	0.000165733	3.47326e-05	up	3.42504	3.42504	1.77612
Gap Junction Signaling	1.08	0.0893	NaN	ADCY3	adenylate cyclase 3	Plasma Membrane	enzyme	9.39108e-05	1.19713e-05	down	2.04408	-2.04408	-1.03145
Gap Junction Signaling	1.08	0.0893	NaN	CSNK1D	casein kinase 1 delta	Cytoplasm	kinase	0.00124756	0.000865881	down	2.028	-2.028	-1.02006
Gap Junction Signaling	1.08	0.0893	NaN	CSNK1E	casein kinase 1 epsilon	Cytoplasm	kinase	0.000143448	2.68318e-05	up	2.3238	2.3238	1.21649
Gap Junction Signaling	1.08	0.0893	NaN	TUBA1A	tubulin alpha 1a	Cytoplasm	other	0.000159235	3.23551e-05	up	3.13477	3.13477	1.64836
Gap Junction Signaling	1.08	0.0893	NaN	PRKAG2	protein kinase AMP-activated non-catalytic subunit gamma 2	Cytoplasm	kinase	0.00017709	3.87531e-05	up	2.4962	2.4962	1.31973
Gap Junction Signaling	1.08	0.0893	NaN	CAV1	caveolin 1	Plasma Membrane	transmembrane receptor	6.22275e-05	4.92417e-06	up	4.57521	4.57521	2.19384
Gap Junction Signaling	1.08	0.0893	NaN	IRS2	insulin receptor substrate 2	Cytoplasm	enzyme	2.88118e-05	7.09206e-07	up	3.70726	3.70726	1.89035
Gap Junction Signaling	1.08	0.0893	NaN	MAPK7	mitogen-activated protein kinase 7	Cytoplasm	kinase	0.00134129	0.000953604	up	2.03229	2.03229	1.02311
Gap Junction Signaling	1.08	0.0893	NaN	MAP2K1	mitogen-activated protein kinase kinase 1	Cytoplasm	kinase	5.36735e-05	3.47448e-06	up	2.20238	2.20238	1.13906
Gap Junction Signaling	1.08	0.0893	NaN	ACTC1	actin, alpha, cardiac muscle 1	Cytoplasm	enzyme	4.63199e-05	2.55655e-06	down	4.16486	-4.16486	-2.05827
Gap Junction Signaling	1.08	0.0893	NaN	EGFR	epidermal growth factor receptor	Plasma Membrane	kinase	0.000122341	1.97023e-05	up	2.6483	2.6483	1.40507
Gap Junction Signaling	1.08	0.0893	NaN	PRKCA	protein kinase C alpha	Cytoplasm	kinase	0.00011792	1.85292e-05	up	2.55508	2.55508	1.35337
ERK5 Signaling	1.07	0.111	1.89	FOS	Fos proto-oncogene, AP-1 transcription factor subunit	Nucleus	transcription regulator	2.80854e-05	6.73077e-07	up	3.5675	3.5675	1.83491
ERK5 Signaling	1.07	0.111	1.89	FOXO3	forkhead box O3	Nucleus	transcription regulator	7.15301e-05	6.64421e-06	up	2.65819	2.65819	1.41044
ERK5 Signaling	1.07	0.111	1.89	MEF2A	myocyte enhancer factor 2A	Nucleus	transcription regulator	4.32252e-05	2.21045e-06	up	4.40436	4.40436	2.13893
ERK5 Signaling	1.07	0.111	1.89	MAP3K8	mitogen-activated protein kinase kinase kinase 8	Cytoplasm	kinase	0.000619209	0.000307789	up	2.25937	2.25937	1.17592
ERK5 Signaling	1.07	0.111	1.89	FOSL1	FOS like 1, AP-1 transcription factor subunit	Nucleus	transcription regulator	0.000240732	6.6837e-05	up	2.52294	2.52294	1.33511
ERK5 Signaling	1.07	0.111	1.89	MAPK7	mitogen-activated protein kinase 7	Cytoplasm	kinase	0.00134129	0.000953604	up	2.03229	2.03229	1.02311
ERK5 Signaling	1.07	0.111	1.89	EGFR	epidermal growth factor receptor	Plasma Membrane	kinase	0.000122341	1.97023e-05	up	2.6483	2.6483	1.40507
Amyloid Processing	1.07	0.118	NaN	CSNK1E	casein kinase 1 epsilon	Cytoplasm	kinase	0.000143448	2.68318e-05	up	2.3238	2.3238	1.21649
Amyloid Processing	1.07	0.118	NaN	CSNK1D	casein kinase 1 delta	Cytoplasm	kinase	0.00124756	0.000865881	down	2.028	-2.028	-1.02006
Amyloid Processing	1.07	0.118	NaN	PRKAG2	protein kinase AMP-activated non-catalytic subunit gamma 2	Cytoplasm	kinase	0.00017709	3.87531e-05	up	2.4962	2.4962	1.31973
Amyloid Processing	1.07	0.118	NaN	PSEN2	presenilin 2	Cytoplasm	peptidase	0.000119299	1.89791e-05	down	2.0178	-2.0178	-1.01278
Amyloid Processing	1.07	0.118	NaN	BACE2	beta-site APP-cleaving enzyme 2	Cytoplasm	peptidase	0.000262023	7.69347e-05	up	2.33279	2.33279	1.22205
Amyloid Processing	1.07	0.118	NaN	APP	amyloid beta precursor protein	Plasma Membrane	other	0.000538796	0.000248129	up	3.09962	3.09962	1.63209
Acute Phase Response Signaling	1.06	0.0888	2.309	IL1A	interleukin 1 alpha	Extracellular Space	cytokine	2.88118e-05	7.19868e-07	up	3.81224	3.81224	1.93064
Acute Phase Response Signaling	1.06	0.0888	2.309	C4BPB	complement component 4 binding protein beta	Extracellular Space	other	0.000553148	0.000257418	down	2.63366	-2.63366	-1.39707
Acute Phase Response Signaling	1.06	0.0888	2.309	FN1	fibronectin 1	Extracellular Space	enzyme	1.28467e-05	5.20847e-08	up	5.10508	5.10508	2.35193
Acute Phase Response Signaling	1.06	0.0888	2.309	MAP3K1	mitogen-activated protein kinase kinase kinase 1	Cytoplasm	kinase	0.000246142	6.93012e-05	up	2.54426	2.54426	1.34725
Acute Phase Response Signaling	1.06	0.0888	2.309	MAPK9	mitogen-activated protein kinase 9	Cytoplasm	kinase	0.000293972	9.35104e-05	down	2.12175	-2.12175	-1.08525
Acute Phase Response Signaling	1.06	0.0888	2.309	CP	ceruloplasmin	Extracellular Space	enzyme	0.000171836	3.66832e-05	up	5.86329	5.86329	2.55171
Acute Phase Response Signaling	1.06	0.0888	2.309	FOS	Fos proto-oncogene, AP-1 transcription factor subunit	Nucleus	transcription regulator	2.80854e-05	6.73077e-07	up	3.5675	3.5675	1.83491
Acute Phase Response Signaling	1.06	0.0888	2.309	KLKB1	kallikrein B1	Extracellular Space	peptidase	0.000731993	0.000400462	down	2.22791	-2.22791	-1.15569
Acute Phase Response Signaling	1.06	0.0888	2.309	JUN	Jun proto-oncogene, AP-1 transcription factor subunit	Nucleus	transcription regulator	0.000125936	2.07414e-05	up	14.0879	14.0879	3.81639
Acute Phase Response Signaling	1.06	0.0888	2.309	IL1B	interleukin 1 beta	Extracellular Space	cytokine	5.42175e-05	3.56627e-06	up	2.31007	2.31007	1.20793
Acute Phase Response Signaling	1.06	0.0888	2.309	OSMR	oncostatin M receptor	Plasma Membrane	transmembrane receptor	0.000739449	0.000407712	up	2.1323	2.1323	1.09241
Acute Phase Response Signaling	1.06	0.0888	2.309	SERPINE1	serpin family E member 1	Extracellular Space	other	5.62745e-05	3.86788e-06	up	17.875	17.875	4.15987
Acute Phase Response Signaling	1.06	0.0888	2.309	CRABP2	cellular retinoic acid binding protein 2	Cytoplasm	transporter	4.46532e-05	2.37933e-06	up	7.28246	7.28246	2.86443
Acute Phase Response Signaling	1.06	0.0888	2.309	NOLC1	nucleolar and coiled-body phosphoprotein 1	Nucleus	transcription regulator	0.00123237	0.000851883	down	2.07229	-2.07229	-1.05123
Acute Phase Response Signaling	1.06	0.0888	2.309	MAP2K1	mitogen-activated protein kinase kinase 1	Cytoplasm	kinase	5.36735e-05	3.47448e-06	up	2.20238	2.20238	1.13906
Wnt/β-catenin Signaling	1.06	0.0888	0.832	FZD10	frizzled class receptor 10	Plasma Membrane	G-protein coupled receptor	0.000785696	0.000449143	down	2.22138	-2.22138	-1.15146
Wnt/β-catenin Signaling	1.06	0.0888	0.832	WNT10B	Wnt family member 10B	Extracellular Space	other	7.32877e-05	7.0518e-06	up	2.40477	2.40477	1.2659
Wnt/β-catenin Signaling	1.06	0.0888	0.832	TGFBR1	transforming growth factor beta receptor 1	Plasma Membrane	kinase	9.64183e-06	1.04842e-08	up	2.37891	2.37891	1.2503
Wnt/β-catenin Signaling	1.06	0.0888	0.832	PPP2R2A	protein phosphatase 2 regulatory subunit Balpha	Cytoplasm	phosphatase	0.000121473	1.94696e-05	up	3.00884	3.00884	1.58921
Wnt/β-catenin Signaling	1.06	0.0888	0.832	FZD3	frizzled class receptor 3	Plasma Membrane	G-protein coupled receptor	0.00329505	0.00282275	up	2.1665	2.1665	1.11537
Wnt/β-catenin Signaling	1.06	0.0888	0.832	TGFBR3	transforming growth factor beta receptor 3	Plasma Membrane	kinase	5.10785e-05	3.09935e-06	down	2.30792	-2.30792	-1.20659
Wnt/β-catenin Signaling	1.06	0.0888	0.832	PPP2R5B	protein phosphatase 2 regulatory subunit B'beta	Cytoplasm	phosphatase	4.01023e-05	1.8097e-06	up	5.56934	5.56934	2.47751
Wnt/β-catenin Signaling	1.06	0.0888	0.832	CSNK1D	casein kinase 1 delta	Cytoplasm	kinase	0.00124756	0.000865881	down	2.028	-2.028	-1.02006
Wnt/β-catenin Signaling	1.06	0.0888	0.832	FZD1	frizzled class receptor 1	Plasma Membrane	G-protein coupled receptor	0.000503711	0.000222169	up	2.54019	2.54019	1.34494
Wnt/β-catenin Signaling	1.06	0.0888	0.832	CCND1	cyclin D1	Nucleus	transcription regulator	0.000133495	2.33778e-05	down	2.64615	-2.64615	-1.4039
Wnt/β-catenin Signaling	1.06	0.0888	0.832	CSNK1E	casein kinase 1 epsilon	Cytoplasm	kinase	0.000143448	2.68318e-05	up	2.3238	2.3238	1.21649
Wnt/β-catenin Signaling	1.06	0.0888	0.832	JUN	Jun proto-oncogene, AP-1 transcription factor subunit	Nucleus	transcription regulator	0.000125936	2.07414e-05	up	14.0879	14.0879	3.81639
Wnt/β-catenin Signaling	1.06	0.0888	0.832	TGFB1	transforming growth factor beta 1	Extracellular Space	growth factor	0.000148434	2.84707e-05	up	2.93782	2.93782	1.55475
Wnt/β-catenin Signaling	1.06	0.0888	0.832	NR5A2	nuclear receptor subfamily 5 group A member 2	Nucleus	ligand-dependent nuclear receptor	6.9409e-05	6.25253e-06	up	4.15038	4.15038	2.05324
Wnt/β-catenin Signaling	1.06	0.0888	0.832	LRP1	LDL receptor related protein 1	Plasma Membrane	transmembrane receptor	0.000101976	1.39177e-05	up	2.45839	2.45839	1.29772
B Cell Activating Factor Signaling	1.04	0.125	1	FOS	Fos proto-oncogene, AP-1 transcription factor subunit	Nucleus	transcription regulator	2.80854e-05	6.73077e-07	up	3.5675	3.5675	1.83491
B Cell Activating Factor Signaling	1.04	0.125	1	JUN	Jun proto-oncogene, AP-1 transcription factor subunit	Nucleus	transcription regulator	0.000125936	2.07414e-05	up	14.0879	14.0879	3.81639
B Cell Activating Factor Signaling	1.04	0.125	1	MAP3K1	mitogen-activated protein kinase kinase kinase 1	Cytoplasm	kinase	0.000246142	6.93012e-05	up	2.54426	2.54426	1.34725
B Cell Activating Factor Signaling	1.04	0.125	1	MAPK9	mitogen-activated protein kinase 9	Cytoplasm	kinase	0.000293972	9.35104e-05	down	2.12175	-2.12175	-1.08525
B Cell Activating Factor Signaling	1.04	0.125	1	TRAF5	TNF receptor associated factor 5	Cytoplasm	transporter	0.000577682	0.000277476	up	2.67524	2.67524	1.41967
Docosahexaenoic Acid (DHA) Signaling	1.04	0.115	NaN	FGFR1	fibroblast growth factor receptor 1	Plasma Membrane	kinase	0.000165733	3.47326e-05	up	3.42504	3.42504	1.77612
Docosahexaenoic Acid (DHA) Signaling	1.04	0.115	NaN	BIK	BCL2 interacting killer	Cytoplasm	other	3.77338e-05	1.58734e-06	up	11.2237	11.2237	3.48848
Docosahexaenoic Acid (DHA) Signaling	1.04	0.115	NaN	IL1B	interleukin 1 beta	Extracellular Space	cytokine	5.42175e-05	3.56627e-06	up	2.31007	2.31007	1.20793
Docosahexaenoic Acid (DHA) Signaling	1.04	0.115	NaN	IRS2	insulin receptor substrate 2	Cytoplasm	enzyme	2.88118e-05	7.09206e-07	up	3.70726	3.70726	1.89035
Docosahexaenoic Acid (DHA) Signaling	1.04	0.115	NaN	APP	amyloid beta precursor protein	Plasma Membrane	other	0.000538796	0.000248129	up	3.09962	3.09962	1.63209
Docosahexaenoic Acid (DHA) Signaling	1.04	0.115	NaN	BCL2	BCL2, apoptosis regulator	Cytoplasm	transporter	0.00165371	0.00124348	down	2.95809	-2.95809	-1.56467
Estrogen-Dependent Breast Cancer Signaling	1.04	0.104	NaN	FOS	Fos proto-oncogene, AP-1 transcription factor subunit	Nucleus	transcription regulator	2.80854e-05	6.73077e-07	up	3.5675	3.5675	1.83491
Estrogen-Dependent Breast Cancer Signaling	1.04	0.104	NaN	JUN	Jun proto-oncogene, AP-1 transcription factor subunit	Nucleus	transcription regulator	0.000125936	2.07414e-05	up	14.0879	14.0879	3.81639
Estrogen-Dependent Breast Cancer Signaling	1.04	0.104	NaN	FGFR1	fibroblast growth factor receptor 1	Plasma Membrane	kinase	0.000165733	3.47326e-05	up	3.42504	3.42504	1.77612
Estrogen-Dependent Breast Cancer Signaling	1.04	0.104	NaN	HSD17B11	hydroxysteroid 17-beta dehydrogenase 11	Cytoplasm	enzyme	0.00244941	0.00200728	down	2.32393	-2.32393	-1.21657
Estrogen-Dependent Breast Cancer Signaling	1.04	0.104	NaN	IRS2	insulin receptor substrate 2	Cytoplasm	enzyme	2.88118e-05	7.09206e-07	up	3.70726	3.70726	1.89035
Estrogen-Dependent Breast Cancer Signaling	1.04	0.104	NaN	AKR1B15	aldo-keto reductase family 1 member B15	Cytoplasm	enzyme	3.25587e-05	1.15449e-06	down	3.5515	-3.5515	-1.82843
Estrogen-Dependent Breast Cancer Signaling	1.04	0.104	NaN	CCND1	cyclin D1	Nucleus	transcription regulator	0.000133495	2.33778e-05	down	2.64615	-2.64615	-1.4039
Estrogen-Dependent Breast Cancer Signaling	1.04	0.104	NaN	EGFR	epidermal growth factor receptor	Plasma Membrane	kinase	0.000122341	1.97023e-05	up	2.6483	2.6483	1.40507
VEGF Signaling	1.03	0.0971	0.707	VEGFA	vascular endothelial growth factor A	Extracellular Space	growth factor	0.000230788	6.23698e-05	up	5.58356	5.58356	2.48119
VEGF Signaling	1.03	0.0971	0.707	FGFR1	fibroblast growth factor receptor 1	Plasma Membrane	kinase	0.000165733	3.47326e-05	up	3.42504	3.42504	1.77612
VEGF Signaling	1.03	0.0971	0.707	FOXO3	forkhead box O3	Nucleus	transcription regulator	7.15301e-05	6.64421e-06	up	2.65819	2.65819	1.41044
VEGF Signaling	1.03	0.0971	0.707	EIF2B3	eukaryotic translation initiation factor 2B subunit gamma	Cytoplasm	other	0.000134773	2.39372e-05	down	2.01896	-2.01896	-1.01361
VEGF Signaling	1.03	0.0971	0.707	IRS2	insulin receptor substrate 2	Cytoplasm	enzyme	2.88118e-05	7.09206e-07	up	3.70726	3.70726	1.89035
VEGF Signaling	1.03	0.0971	0.707	ACTC1	actin, alpha, cardiac muscle 1	Cytoplasm	enzyme	4.63199e-05	2.55655e-06	down	4.16486	-4.16486	-2.05827
VEGF Signaling	1.03	0.0971	0.707	MAP2K1	mitogen-activated protein kinase kinase 1	Cytoplasm	kinase	5.36735e-05	3.47448e-06	up	2.20238	2.20238	1.13906
VEGF Signaling	1.03	0.0971	0.707	PDGFC	platelet derived growth factor C	Extracellular Space	growth factor	7.32031e-05	6.99933e-06	up	2.20379	2.20379	1.13999
VEGF Signaling	1.03	0.0971	0.707	PRKCA	protein kinase C alpha	Cytoplasm	kinase	0.00011792	1.85292e-05	up	2.55508	2.55508	1.35337
VEGF Signaling	1.03	0.0971	0.707	BCL2	BCL2, apoptosis regulator	Cytoplasm	transporter	0.00165371	0.00124348	down	2.95809	-2.95809	-1.56467
Th1 and Th2 Activation Pathway	1.03	0.0865	NaN	RUNX3	runt related transcription factor 3	Nucleus	transcription regulator	9.14865e-05	1.1359e-05	up	2.5512	2.5512	1.35118
Th1 and Th2 Activation Pathway	1.03	0.0865	NaN	IL2RG	interleukin 2 receptor subunit gamma	Plasma Membrane	transmembrane receptor	0.000416414	0.000164202	up	2.8609	2.8609	1.51647
Th1 and Th2 Activation Pathway	1.03	0.0865	NaN	TGFBR1	transforming growth factor beta receptor 1	Plasma Membrane	kinase	9.64183e-06	1.04842e-08	up	2.37891	2.37891	1.2503
Th1 and Th2 Activation Pathway	1.03	0.0865	NaN	NOTCH3	notch 3	Plasma Membrane	transcription regulator	1.08128e-05	2.7257e-08	up	7.64371	7.64371	2.93427
Th1 and Th2 Activation Pathway	1.03	0.0865	NaN	BHLHE41	basic helix-loop-helix family member e41	Nucleus	transcription regulator	0.000127952	2.12257e-05	up	30.2972	30.2972	4.92111
Th1 and Th2 Activation Pathway	1.03	0.0865	NaN	HLA-A	major histocompatibility complex, class I, A	Plasma Membrane	other	6.72177e-05	5.82664e-06	up	2.33121	2.33121	1.22108
Th1 and Th2 Activation Pathway	1.03	0.0865	NaN	CXCR4	C-X-C motif chemokine receptor 4	Plasma Membrane	G-protein coupled receptor	5.62745e-05	3.86896e-06	up	3.38074	3.38074	1.75734
Th1 and Th2 Activation Pathway	1.03	0.0865	NaN	TGFBR3	transforming growth factor beta receptor 3	Plasma Membrane	kinase	5.10785e-05	3.09935e-06	down	2.30792	-2.30792	-1.20659
Th1 and Th2 Activation Pathway	1.03	0.0865	NaN	FGFR1	fibroblast growth factor receptor 1	Plasma Membrane	kinase	0.000165733	3.47326e-05	up	3.42504	3.42504	1.77612
Th1 and Th2 Activation Pathway	1.03	0.0865	NaN	HLA-B	major histocompatibility complex, class I, B	Plasma Membrane	transmembrane receptor	0.000935157	0.000579595	up	2.72133	2.72133	1.44431
Th1 and Th2 Activation Pathway	1.03	0.0865	NaN	PSEN2	presenilin 2	Cytoplasm	peptidase	0.000119299	1.89791e-05	down	2.0178	-2.0178	-1.01278
Th1 and Th2 Activation Pathway	1.03	0.0865	NaN	ITGB2	integrin subunit beta 2	Plasma Membrane	transmembrane receptor	4.10297e-05	1.95612e-06	up	10.3451	10.3451	3.37088
Th1 and Th2 Activation Pathway	1.03	0.0865	NaN	NFIL3	nuclear factor, interleukin 3 regulated	Nucleus	transcription regulator	7.18385e-05	6.69728e-06	up	3.7942	3.7942	1.9238
Th1 and Th2 Activation Pathway	1.03	0.0865	NaN	JUN	Jun proto-oncogene, AP-1 transcription factor subunit	Nucleus	transcription regulator	0.000125936	2.07414e-05	up	14.0879	14.0879	3.81639
Th1 and Th2 Activation Pathway	1.03	0.0865	NaN	TGFB1	transforming growth factor beta 1	Extracellular Space	growth factor	0.000148434	2.84707e-05	up	2.93782	2.93782	1.55475
Th1 and Th2 Activation Pathway	1.03	0.0865	NaN	IRS2	insulin receptor substrate 2	Cytoplasm	enzyme	2.88118e-05	7.09206e-07	up	3.70726	3.70726	1.89035
VDR/RXR Activation	1.01	0.103	0	IGFBP6	insulin like growth factor binding protein 6	Extracellular Space	other	0.000103599	1.43729e-05	up	2.63814	2.63814	1.39952
VDR/RXR Activation	1.01	0.103	0	COL13A1	collagen type XIII alpha 1 chain	Plasma Membrane	other	4.81937e-05	2.78332e-06	up	14.4312	14.4312	3.85112
VDR/RXR Activation	1.01	0.103	0	MXD1	MAX dimerization protein 1	Nucleus	transcription regulator	0.000716739	0.000387515	up	2.41682	2.41682	1.27311
VDR/RXR Activation	1.01	0.103	0	IGFBP3	insulin like growth factor binding protein 3	Extracellular Space	other	2.45905e-05	4.4522e-07	up	18.9781	18.9781	4.24626
VDR/RXR Activation	1.01	0.103	0	IGFBP5	insulin like growth factor binding protein 5	Extracellular Space	other	1.96959e-05	1.46974e-07	up	25.017	25.017	4.64483
VDR/RXR Activation	1.01	0.103	0	HES1	hes family bHLH transcription factor 1	Nucleus	transcription regulator	0.000355479	0.00012695	up	2.70963	2.70963	1.4381
VDR/RXR Activation	1.01	0.103	0	IGFBP1	insulin like growth factor binding protein 1	Extracellular Space	other	5.08298e-05	3.05763e-06	up	18.4574	18.4574	4.20613
VDR/RXR Activation	1.01	0.103	0	PRKCA	protein kinase C alpha	Cytoplasm	kinase	0.00011792	1.85292e-05	up	2.55508	2.55508	1.35337
Prostanoid Biosynthesis	1.01	0.222	NaN	PTGES	prostaglandin E synthase	Cytoplasm	enzyme	5.78289e-05	4.06349e-06	down	2.90751	-2.90751	-1.53978
Prostanoid Biosynthesis	1.01	0.222	NaN	PTGS1	prostaglandin-endoperoxide synthase 1	Cytoplasm	enzyme	0.000625746	0.000312634	up	2.59537	2.59537	1.37594
Phosphatidylethanolamine Biosynthesis II	1.01	0.222	NaN	PCYT2	phosphate cytidylyltransferase 2, ethanolamine	Cytoplasm	enzyme	0.00028523	8.89844e-05	down	2.49919	-2.49919	-1.32146
Phosphatidylethanolamine Biosynthesis II	1.01	0.222	NaN	SELENOI	selenoprotein I	Cytoplasm	enzyme	0.000188392	4.3071e-05	down	2.4675	-2.4675	-1.30305
Heme Biosynthesis II	1.01	0.222	NaN	UROD	uroporphyrinogen decarboxylase	Cytoplasm	enzyme	7.42415e-05	7.23046e-06	down	2.57613	-2.57613	-1.3652
Heme Biosynthesis II	1.01	0.222	NaN	FECH	ferrochelatase	Cytoplasm	enzyme	0.000190724	4.41819e-05	down	2.53362	-2.53362	-1.3412
Glioblastoma Multiforme Signaling	0.999	0.0881	2.138	FZD10	frizzled class receptor 10	Plasma Membrane	G-protein coupled receptor	0.000785696	0.000449143	down	2.22138	-2.22138	-1.15146
Glioblastoma Multiforme Signaling	0.999	0.0881	2.138	WNT10B	Wnt family member 10B	Extracellular Space	other	7.32877e-05	7.0518e-06	up	2.40477	2.40477	1.2659
Glioblastoma Multiforme Signaling	0.999	0.0881	2.138	PDIA3	protein disulfide isomerase family A member 3	Cytoplasm	peptidase	0.000247418	6.98709e-05	up	2.08961	2.08961	1.06323
Glioblastoma Multiforme Signaling	0.999	0.0881	2.138	FZD3	frizzled class receptor 3	Plasma Membrane	G-protein coupled receptor	0.00329505	0.00282275	up	2.1665	2.1665	1.11537
Glioblastoma Multiforme Signaling	0.999	0.0881	2.138	FGFR1	fibroblast growth factor receptor 1	Plasma Membrane	kinase	0.000165733	3.47326e-05	up	3.42504	3.42504	1.77612
Glioblastoma Multiforme Signaling	0.999	0.0881	2.138	FZD1	frizzled class receptor 1	Plasma Membrane	G-protein coupled receptor	0.000503711	0.000222169	up	2.54019	2.54019	1.34494
Glioblastoma Multiforme Signaling	0.999	0.0881	2.138	PDGFC	platelet derived growth factor C	Extracellular Space	growth factor	7.32031e-05	6.99933e-06	up	2.20379	2.20379	1.13999
Glioblastoma Multiforme Signaling	0.999	0.0881	2.138	CCND1	cyclin D1	Nucleus	transcription regulator	0.000133495	2.33778e-05	down	2.64615	-2.64615	-1.4039
Glioblastoma Multiforme Signaling	0.999	0.0881	2.138	IGF2	insulin like growth factor 2	Extracellular Space	growth factor	0.000468181	0.000198898	up	2.43961	2.43961	1.28665
Glioblastoma Multiforme Signaling	0.999	0.0881	2.138	RHOV	ras homolog family member V	Plasma Membrane	enzyme	0.000163757	3.40096e-05	down	2.43078	-2.43078	-1.28142
Glioblastoma Multiforme Signaling	0.999	0.0881	2.138	RHOB	ras homolog family member B	Cytoplasm	enzyme	0.00209442	0.00166599	up	2.09683	2.09683	1.06821
Glioblastoma Multiforme Signaling	0.999	0.0881	2.138	IRS2	insulin receptor substrate 2	Cytoplasm	enzyme	2.88118e-05	7.09206e-07	up	3.70726	3.70726	1.89035
Glioblastoma Multiforme Signaling	0.999	0.0881	2.138	MAP2K1	mitogen-activated protein kinase kinase 1	Cytoplasm	kinase	5.36735e-05	3.47448e-06	up	2.20238	2.20238	1.13906
Glioblastoma Multiforme Signaling	0.999	0.0881	2.138	EGFR	epidermal growth factor receptor	Plasma Membrane	kinase	0.000122341	1.97023e-05	up	2.6483	2.6483	1.40507
GADD45 Signaling	0.986	0.158	NaN	GADD45B	growth arrest and DNA damage inducible beta	Cytoplasm	other	0.000169725	3.60452e-05	up	5.44613	5.44613	2.44523
GADD45 Signaling	0.986	0.158	NaN	CCND3	cyclin D3	Nucleus	kinase	2.3964e-05	3.8727e-07	down	2.97129	-2.97129	-1.57109
GADD45 Signaling	0.986	0.158	NaN	CCND1	cyclin D1	Nucleus	transcription regulator	0.000133495	2.33778e-05	down	2.64615	-2.64615	-1.4039
Cysteine Biosynthesis III (mammalia)	0.986	0.158	NaN	CBS/CBSL	cystathionine-beta-synthase	Cytoplasm	enzyme	8.29275e-05	9.11942e-06	down	3.48741	-3.48741	-1.80215
Cysteine Biosynthesis III (mammalia)	0.986	0.158	NaN	PRMT3	protein arginine methyltransferase 3	Nucleus	enzyme	0.000395894	0.000150865	down	2.8167	-2.8167	-1.49401
Cysteine Biosynthesis III (mammalia)	0.986	0.158	NaN	CTH	cystathionine gamma-lyase	Cytoplasm	enzyme	0.000153887	3.02882e-05	down	3.07651	-3.07651	-1.6213
IL-12 Signaling and Production in Macrophages	0.985	0.089	NaN	PPARG	peroxisome proliferator activated receptor gamma	Nucleus	ligand-dependent nuclear receptor	0.000229756	6.17784e-05	down	2.55908	-2.55908	-1.35562
IL-12 Signaling and Production in Macrophages	0.985	0.089	NaN	TLR4	toll like receptor 4	Plasma Membrane	transmembrane receptor	0.000295521	9.42961e-05	down	2.53829	-2.53829	-1.34386
IL-12 Signaling and Production in Macrophages	0.985	0.089	NaN	JMJD6	arginine demethylase and lysine hydroxylase	Plasma Membrane	transmembrane receptor	2.38463e-05	3.76947e-07	up	4.12782	4.12782	2.04538
IL-12 Signaling and Production in Macrophages	0.985	0.089	NaN	FOS	Fos proto-oncogene, AP-1 transcription factor subunit	Nucleus	transcription regulator	2.80854e-05	6.73077e-07	up	3.5675	3.5675	1.83491
IL-12 Signaling and Production in Macrophages	0.985	0.089	NaN	JUN	Jun proto-oncogene, AP-1 transcription factor subunit	Nucleus	transcription regulator	0.000125936	2.07414e-05	up	14.0879	14.0879	3.81639
IL-12 Signaling and Production in Macrophages	0.985	0.089	NaN	TGFB1	transforming growth factor beta 1	Extracellular Space	growth factor	0.000148434	2.84707e-05	up	2.93782	2.93782	1.55475
IL-12 Signaling and Production in Macrophages	0.985	0.089	NaN	FGFR1	fibroblast growth factor receptor 1	Plasma Membrane	kinase	0.000165733	3.47326e-05	up	3.42504	3.42504	1.77612
IL-12 Signaling and Production in Macrophages	0.985	0.089	NaN	MAPK9	mitogen-activated protein kinase 9	Cytoplasm	kinase	0.000293972	9.35104e-05	down	2.12175	-2.12175	-1.08525
IL-12 Signaling and Production in Macrophages	0.985	0.089	NaN	MAP3K8	mitogen-activated protein kinase kinase kinase 8	Cytoplasm	kinase	0.000619209	0.000307789	up	2.25937	2.25937	1.17592
IL-12 Signaling and Production in Macrophages	0.985	0.089	NaN	S100A8	S100 calcium binding protein A8	Cytoplasm	other	0.000450303	0.000186342	up	4.69302	4.69302	2.23052
IL-12 Signaling and Production in Macrophages	0.985	0.089	NaN	IRS2	insulin receptor substrate 2	Cytoplasm	enzyme	2.88118e-05	7.09206e-07	up	3.70726	3.70726	1.89035
IL-12 Signaling and Production in Macrophages	0.985	0.089	NaN	MAP2K1	mitogen-activated protein kinase kinase 1	Cytoplasm	kinase	5.36735e-05	3.47448e-06	up	2.20238	2.20238	1.13906
IL-12 Signaling and Production in Macrophages	0.985	0.089	NaN	PRKCA	protein kinase C alpha	Cytoplasm	kinase	0.00011792	1.85292e-05	up	2.55508	2.55508	1.35337
Role of IL-17A in Arthritis	0.965	0.104	NaN	CXCL8	C-X-C motif chemokine ligand 8	Extracellular Space	cytokine	0.000708041	0.000379684	up	3.81451	3.81451	1.9315
Role of IL-17A in Arthritis	0.965	0.104	NaN	CXCL3	C-X-C motif chemokine ligand 3	Extracellular Space	cytokine	0.00156351	0.00116037	down	2.015	-2.015	-1.01078
Role of IL-17A in Arthritis	0.965	0.104	NaN	FGFR1	fibroblast growth factor receptor 1	Plasma Membrane	kinase	0.000165733	3.47326e-05	up	3.42504	3.42504	1.77612
Role of IL-17A in Arthritis	0.965	0.104	NaN	CCL20	C-C motif chemokine ligand 20	Extracellular Space	cytokine	5.73457e-05	3.99621e-06	up	9.34768	9.34768	3.22461
Role of IL-17A in Arthritis	0.965	0.104	NaN	MAPK9	mitogen-activated protein kinase 9	Cytoplasm	kinase	0.000293972	9.35104e-05	down	2.12175	-2.12175	-1.08525
Role of IL-17A in Arthritis	0.965	0.104	NaN	IRS2	insulin receptor substrate 2	Cytoplasm	enzyme	2.88118e-05	7.09206e-07	up	3.70726	3.70726	1.89035
Role of IL-17A in Arthritis	0.965	0.104	NaN	MAP2K1	mitogen-activated protein kinase kinase 1	Cytoplasm	kinase	5.36735e-05	3.47448e-06	up	2.20238	2.20238	1.13906
Renin-Angiotensin Signaling	0.962	0.0917	2.111	FOS	Fos proto-oncogene, AP-1 transcription factor subunit	Nucleus	transcription regulator	2.80854e-05	6.73077e-07	up	3.5675	3.5675	1.83491
Renin-Angiotensin Signaling	0.962	0.0917	2.111	JUN	Jun proto-oncogene, AP-1 transcription factor subunit	Nucleus	transcription regulator	0.000125936	2.07414e-05	up	14.0879	14.0879	3.81639
Renin-Angiotensin Signaling	0.962	0.0917	2.111	FGFR1	fibroblast growth factor receptor 1	Plasma Membrane	kinase	0.000165733	3.47326e-05	up	3.42504	3.42504	1.77612
Renin-Angiotensin Signaling	0.962	0.0917	2.111	MAP3K1	mitogen-activated protein kinase kinase kinase 1	Cytoplasm	kinase	0.000246142	6.93012e-05	up	2.54426	2.54426	1.34725
Renin-Angiotensin Signaling	0.962	0.0917	2.111	SHC2	SHC adaptor protein 2	Cytoplasm	other	0.000567382	0.000270214	up	2.99674	2.99674	1.58339
Renin-Angiotensin Signaling	0.962	0.0917	2.111	ADCY3	adenylate cyclase 3	Plasma Membrane	enzyme	9.39108e-05	1.19713e-05	down	2.04408	-2.04408	-1.03145
Renin-Angiotensin Signaling	0.962	0.0917	2.111	PRKAG2	protein kinase AMP-activated non-catalytic subunit gamma 2	Cytoplasm	kinase	0.00017709	3.87531e-05	up	2.4962	2.4962	1.31973
Renin-Angiotensin Signaling	0.962	0.0917	2.111	MAPK9	mitogen-activated protein kinase 9	Cytoplasm	kinase	0.000293972	9.35104e-05	down	2.12175	-2.12175	-1.08525
Renin-Angiotensin Signaling	0.962	0.0917	2.111	IRS2	insulin receptor substrate 2	Cytoplasm	enzyme	2.88118e-05	7.09206e-07	up	3.70726	3.70726	1.89035
Renin-Angiotensin Signaling	0.962	0.0917	2.111	MAP2K1	mitogen-activated protein kinase kinase 1	Cytoplasm	kinase	5.36735e-05	3.47448e-06	up	2.20238	2.20238	1.13906
Renin-Angiotensin Signaling	0.962	0.0917	2.111	PRKCA	protein kinase C alpha	Cytoplasm	kinase	0.00011792	1.85292e-05	up	2.55508	2.55508	1.35337
Role of CHK Proteins in Cell Cycle Checkpoint Control	0.948	0.109	NaN	PPP2R2A	protein phosphatase 2 regulatory subunit Balpha	Cytoplasm	phosphatase	0.000121473	1.94696e-05	up	3.00884	3.00884	1.58921
Role of CHK Proteins in Cell Cycle Checkpoint Control	0.948	0.109	NaN	PPP2R5B	protein phosphatase 2 regulatory subunit B'beta	Cytoplasm	phosphatase	4.01023e-05	1.8097e-06	up	5.56934	5.56934	2.47751
Role of CHK Proteins in Cell Cycle Checkpoint Control	0.948	0.109	NaN	CLSPN	claspin	Nucleus	other	0.000527569	0.000239148	down	2.22627	-2.22627	-1.15463
Role of CHK Proteins in Cell Cycle Checkpoint Control	0.948	0.109	NaN	CDC25A	cell division cycle 25A	Nucleus	phosphatase	0.000444492	0.000183055	down	2.95626	-2.95626	-1.56377
Role of CHK Proteins in Cell Cycle Checkpoint Control	0.948	0.109	NaN	RFC3	replication factor C subunit 3	Nucleus	enzyme	0.000107395	1.54288e-05	down	2.61964	-2.61964	-1.38937
Role of CHK Proteins in Cell Cycle Checkpoint Control	0.948	0.109	NaN	RAD1	RAD1 checkpoint DNA exonuclease	Nucleus	enzyme	0.000704611	0.000376707	down	2.03577	-2.03577	-1.02558
Integrin Signaling	0.944	0.0822	2	RAP2B	RAP2B, member of RAS oncogene family	Plasma Membrane	enzyme	0.000387318	0.000145322	up	2.70606	2.70606	1.4362
Integrin Signaling	0.944	0.0822	2	RAP2A	RAP2A, member of RAS oncogene family	Plasma Membrane	enzyme	0.00022961	6.14801e-05	up	2.63453	2.63453	1.39754
Integrin Signaling	0.944	0.0822	2	FYN	FYN proto-oncogene, Src family tyrosine kinase	Plasma Membrane	kinase	3.17849e-05	1.10245e-06	up	2.00062	2.00062	1.00045
Integrin Signaling	0.944	0.0822	2	TSPAN5	tetraspanin 5	Plasma Membrane	other	2.1889e-05	2.41826e-07	up	22.1835	22.1835	4.47142
Integrin Signaling	0.944	0.0822	2	FGFR1	fibroblast growth factor receptor 1	Plasma Membrane	kinase	0.000165733	3.47326e-05	up	3.42504	3.42504	1.77612
Integrin Signaling	0.944	0.0822	2	ABL1	ABL proto-oncogene 1, non-receptor tyrosine kinase	Nucleus	kinase	0.000315871	0.000105738	up	2.03983	2.03983	1.02845
Integrin Signaling	0.944	0.0822	2	MYLK3	myosin light chain kinase 3	Cytoplasm	kinase	0.000135541	2.42124e-05	down	3.17323	-3.17323	-1.66595
Integrin Signaling	0.944	0.0822	2	ITGA5	integrin subunit alpha 5	Plasma Membrane	transmembrane receptor	2.19357e-05	2.48041e-07	up	9.36943	9.36943	3.22796
Integrin Signaling	0.944	0.0822	2	ITGAE	integrin subunit alpha E	Plasma Membrane	other	0.00018013	3.98833e-05	down	2.00414	-2.00414	-1.00298
Integrin Signaling	0.944	0.0822	2	ITGB2	integrin subunit beta 2	Plasma Membrane	transmembrane receptor	4.10297e-05	1.95612e-06	up	10.3451	10.3451	3.37088
Integrin Signaling	0.944	0.0822	2	RHOV	ras homolog family member V	Plasma Membrane	enzyme	0.000163757	3.40096e-05	down	2.43078	-2.43078	-1.28142
Integrin Signaling	0.944	0.0822	2	RHOB	ras homolog family member B	Cytoplasm	enzyme	0.00209442	0.00166599	up	2.09683	2.09683	1.06821
Integrin Signaling	0.944	0.0822	2	TSPAN1	tetraspanin 1	Cytoplasm	other	0.000371757	0.000136491	up	2.94552	2.94552	1.55852
Integrin Signaling	0.944	0.0822	2	CAV1	caveolin 1	Plasma Membrane	transmembrane receptor	6.22275e-05	4.92417e-06	up	4.57521	4.57521	2.19384
Integrin Signaling	0.944	0.0822	2	IRS2	insulin receptor substrate 2	Cytoplasm	enzyme	2.88118e-05	7.09206e-07	up	3.70726	3.70726	1.89035
Integrin Signaling	0.944	0.0822	2	MAP2K1	mitogen-activated protein kinase kinase 1	Cytoplasm	kinase	5.36735e-05	3.47448e-06	up	2.20238	2.20238	1.13906
Integrin Signaling	0.944	0.0822	2	ACTC1	actin, alpha, cardiac muscle 1	Cytoplasm	enzyme	4.63199e-05	2.55655e-06	down	4.16486	-4.16486	-2.05827
Integrin Signaling	0.944	0.0822	2	ITGA7	integrin subunit alpha 7	Plasma Membrane	other	0.000180958	4.0153e-05	up	2.79797	2.79797	1.48438
Dolichol and Dolichyl Phosphate Biosynthesis	0.932	0.5	NaN	DOLK	dolichol kinase	Cytoplasm	kinase	0.000112961	1.70487e-05	down	2.13304	-2.13304	-1.09291
Epoxysqualene Biosynthesis	0.932	0.5	NaN	SQLE	squalene epoxidase	Cytoplasm	enzyme	0.000421772	0.000167641	down	2.37779	-2.37779	-1.24962
Lipoate Biosynthesis and Incorporation II	0.932	0.5	NaN	LIAS	lipoic acid synthetase	Cytoplasm	enzyme	0.000194939	4.57419e-05	down	2.29724	-2.29724	-1.1999
Glycine Biosynthesis III	0.932	0.5	NaN	AGXT	alanine-glyoxylate aminotransferase	Cytoplasm	enzyme	0.00091757	0.00056542	up	2.03265	2.03265	1.02336
S-methyl-5'-thioadenosine Degradation II	0.932	0.5	NaN	MTAP	methylthioadenosine phosphorylase	Nucleus	enzyme	8.05541e-05	8.60872e-06	down	2.34314	-2.34314	-1.22844
Alanine Degradation III	0.932	0.5	NaN	GPT2	glutamic--pyruvic transaminase 2	Cytoplasm	enzyme	8.76763e-05	1.03759e-05	up	5.75498	5.75498	2.52481
Alanine Biosynthesis II	0.932	0.5	NaN	GPT2	glutamic--pyruvic transaminase 2	Cytoplasm	enzyme	8.76763e-05	1.03759e-05	up	5.75498	5.75498	2.52481
Uridine-5'-phosphate Biosynthesis	0.932	0.5	NaN	CAD	carbamoyl-phosphate synthetase 2, aspartate transcarbamylase, and dihydroorotase	Cytoplasm	enzyme	0.000320748	0.000108433	down	2.66156	-2.66156	-1.41227
Spermidine Biosynthesis I	0.932	0.5	NaN	AMD1	adenosylmethionine decarboxylase 1	Cytoplasm	enzyme	0.000241681	6.73195e-05	down	2.32571	-2.32571	-1.21767
L-glutamine Biosynthesis II (tRNA-dependent)	0.932	0.5	NaN	QRSL1	glutaminyl-tRNA synthase (glutamine-hydrolyzing)-like 1	Cytoplasm	enzyme	8.43326e-05	9.39277e-06	down	2.00063	-2.00063	-1.00046
GDP-L-fucose Biosynthesis I (from GDP-D-mannose)	0.932	0.5	NaN	TSTA3	tissue specific transplantation antigen P35B	Plasma Membrane	enzyme	0.000992398	0.000632446	down	2.15776	-2.15776	-1.10953
Putrescine Biosynthesis III	0.932	0.5	NaN	ODC1	ornithine decarboxylase 1	Cytoplasm	enzyme	0.00017665	3.85967e-05	down	2.36865	-2.36865	-1.24406
Glutamate Dependent Acid Resistance	0.932	0.5	NaN	GAD1	glutamate decarboxylase 1	Cytoplasm	enzyme	0.000139163	2.54389e-05	up	3.98094	3.98094	1.99311
Ketogenesis	0.926	0.2	NaN	HMGCL	3-hydroxymethyl-3-methylglutaryl-CoA lyase	Cytoplasm	enzyme	6.556e-05	5.45013e-06	up	2.10118	2.10118	1.0712
Ketogenesis	0.926	0.2	NaN	HMGCS1	3-hydroxy-3-methylglutaryl-CoA synthase 1	Cytoplasm	enzyme	0.00240177	0.00196245	down	2.45647	-2.45647	-1.29658
Calcium Transport I	0.926	0.2	NaN	ATP2C1	ATPase secretory pathway Ca2+ transporting 1	Cytoplasm	transporter	0.0013071	0.000921648	up	2.51682	2.51682	1.3316
Calcium Transport I	0.926	0.2	NaN	ATP2B1	ATPase plasma membrane Ca2+ transporting 1	Plasma Membrane	transporter	0.0013581	0.000970184	up	2.02387	2.02387	1.01711
Pregnenolone Biosynthesis	0.926	0.2	NaN	CYP11A1	cytochrome P450 family 11 subfamily A member 1	Cytoplasm	enzyme	7.9482e-05	8.37033e-06	down	2.1278	-2.1278	-1.08936
Pregnenolone Biosynthesis	0.926	0.2	NaN	CYP4F11	cytochrome P450 family 4 subfamily F member 11	Cytoplasm	enzyme	0.000713866	0.000384203	down	2.81313	-2.81313	-1.49218
Agrin Interactions at Neuromuscular Junction	0.915	0.101	1.134	ITGB2	integrin subunit beta 2	Plasma Membrane	transmembrane receptor	4.10297e-05	1.95612e-06	up	10.3451	10.3451	3.37088
Agrin Interactions at Neuromuscular Junction	0.915	0.101	1.134	JUN	Jun proto-oncogene, AP-1 transcription factor subunit	Nucleus	transcription regulator	0.000125936	2.07414e-05	up	14.0879	14.0879	3.81639
Agrin Interactions at Neuromuscular Junction	0.915	0.101	1.134	ITGA5	integrin subunit alpha 5	Plasma Membrane	transmembrane receptor	2.19357e-05	2.48041e-07	up	9.36943	9.36943	3.22796
Agrin Interactions at Neuromuscular Junction	0.915	0.101	1.134	NRG4	neuregulin 4	Extracellular Space	growth factor	4.91241e-05	2.88057e-06	up	3.74859	3.74859	1.90635
Agrin Interactions at Neuromuscular Junction	0.915	0.101	1.134	MAPK9	mitogen-activated protein kinase 9	Cytoplasm	kinase	0.000293972	9.35104e-05	down	2.12175	-2.12175	-1.08525
Agrin Interactions at Neuromuscular Junction	0.915	0.101	1.134	ACTC1	actin, alpha, cardiac muscle 1	Cytoplasm	enzyme	4.63199e-05	2.55655e-06	down	4.16486	-4.16486	-2.05827
Agrin Interactions at Neuromuscular Junction	0.915	0.101	1.134	EGFR	epidermal growth factor receptor	Plasma Membrane	kinase	0.000122341	1.97023e-05	up	2.6483	2.6483	1.40507
Cardiac β-adrenergic Signaling	0.904	0.0876	-1	AKAP2	A-kinase anchoring protein 2	Plasma Membrane	other	0.000432071	0.000174894	down	2.03942	-2.03942	-1.02816
Cardiac β-adrenergic Signaling	0.904	0.0876	-1	PDE4C	phosphodiesterase 4C	Cytoplasm	enzyme	0.000150105	2.90465e-05	up	7.34916	7.34916	2.87758
Cardiac β-adrenergic Signaling	0.904	0.0876	-1	PPP1R10	protein phosphatase 1 regulatory subunit 10	Nucleus	other	0.000378392	0.000140205	down	2.34797	-2.34797	-1.23142
Cardiac β-adrenergic Signaling	0.904	0.0876	-1	PDE7B	phosphodiesterase 7B	Cytoplasm	enzyme	0.000128047	2.12523e-05	down	2.38581	-2.38581	-1.25448
Cardiac β-adrenergic Signaling	0.904	0.0876	-1	PPP2R2A	protein phosphatase 2 regulatory subunit Balpha	Cytoplasm	phosphatase	0.000121473	1.94696e-05	up	3.00884	3.00884	1.58921
Cardiac β-adrenergic Signaling	0.904	0.0876	-1	PPP1R3C	protein phosphatase 1 regulatory subunit 3C	Cytoplasm	phosphatase	2.45905e-05	4.46163e-07	up	7.87629	7.87629	2.97752
Cardiac β-adrenergic Signaling	0.904	0.0876	-1	RYR2	ryanodine receptor 2	Plasma Membrane	ion channel	0.000967237	0.000607945	up	2.44897	2.44897	1.29217
Cardiac β-adrenergic Signaling	0.904	0.0876	-1	ADCY3	adenylate cyclase 3	Plasma Membrane	enzyme	9.39108e-05	1.19713e-05	down	2.04408	-2.04408	-1.03145
Cardiac β-adrenergic Signaling	0.904	0.0876	-1	PPP2R5B	protein phosphatase 2 regulatory subunit B'beta	Cytoplasm	phosphatase	4.01023e-05	1.8097e-06	up	5.56934	5.56934	2.47751
Cardiac β-adrenergic Signaling	0.904	0.0876	-1	PRKAG2	protein kinase AMP-activated non-catalytic subunit gamma 2	Cytoplasm	kinase	0.00017709	3.87531e-05	up	2.4962	2.4962	1.31973
Cardiac β-adrenergic Signaling	0.904	0.0876	-1	TDP2	tyrosyl-DNA phosphodiesterase 2	Cytoplasm	transcription regulator	7.27391e-05	6.84923e-06	down	2.20013	-2.20013	-1.13759
Cardiac β-adrenergic Signaling	0.904	0.0876	-1	AKAP1	A-kinase anchoring protein 1	Cytoplasm	other	6.29993e-05	5.06478e-06	down	2.40398	-2.40398	-1.26543
3-phosphoinositide Biosynthesis	0.895	0.0825	NaN	FYN	FYN proto-oncogene, Src family tyrosine kinase	Plasma Membrane	kinase	3.17849e-05	1.10245e-06	up	2.00062	2.00062	1.00045
3-phosphoinositide Biosynthesis	0.895	0.0825	NaN	FGFR1	fibroblast growth factor receptor 1	Plasma Membrane	kinase	0.000165733	3.47326e-05	up	3.42504	3.42504	1.77612
3-phosphoinositide Biosynthesis	0.895	0.0825	NaN	PPP2R5B	protein phosphatase 2 regulatory subunit B'beta	Cytoplasm	phosphatase	4.01023e-05	1.8097e-06	up	5.56934	5.56934	2.47751
3-phosphoinositide Biosynthesis	0.895	0.0825	NaN	STYX	serine/threonine/tyrosine interacting protein	Cytoplasm	phosphatase	5.48998e-05	3.64381e-06	down	2.12274	-2.12274	-1.08593
3-phosphoinositide Biosynthesis	0.895	0.0825	NaN	PTPRF	protein tyrosine phosphatase, receptor type F	Plasma Membrane	phosphatase	2.91492e-05	8.17861e-07	up	2.40074	2.40074	1.26348
3-phosphoinositide Biosynthesis	0.895	0.0825	NaN	DUSP2	dual specificity phosphatase 2	Nucleus	phosphatase	0.000117082	1.81688e-05	down	4.62241	-4.62241	-2.20864
3-phosphoinositide Biosynthesis	0.895	0.0825	NaN	DUSP5	dual specificity phosphatase 5	Nucleus	phosphatase	0.000188299	4.30141e-05	up	5.53578	5.53578	2.46879
3-phosphoinositide Biosynthesis	0.895	0.0825	NaN	MTMR4	myotubularin related protein 4	Cytoplasm	phosphatase	0.000160318	3.28574e-05	up	4.71881	4.71881	2.23842
3-phosphoinositide Biosynthesis	0.895	0.0825	NaN	PDXP	pyridoxal phosphatase	Plasma Membrane	phosphatase	0.000132358	2.28584e-05	up	2.66387	2.66387	1.41352
3-phosphoinositide Biosynthesis	0.895	0.0825	NaN	PPP1R1C	protein phosphatase 1 regulatory inhibitor subunit 1C	Cytoplasm	phosphatase	0.000279272	8.57255e-05	up	4.5133	4.5133	2.17418
3-phosphoinositide Biosynthesis	0.895	0.0825	NaN	IRS2	insulin receptor substrate 2	Cytoplasm	enzyme	2.88118e-05	7.09206e-07	up	3.70726	3.70726	1.89035
3-phosphoinositide Biosynthesis	0.895	0.0825	NaN	SIRPA	signal regulatory protein alpha	Plasma Membrane	phosphatase	0.000447895	0.000184835	up	4.12101	4.12101	2.043
3-phosphoinositide Biosynthesis	0.895	0.0825	NaN	PPFIA4	PTPRF interacting protein alpha 4	Plasma Membrane	phosphatase	2.09865e-05	2.08826e-07	up	13.1351	13.1351	3.71536
3-phosphoinositide Biosynthesis	0.895	0.0825	NaN	EGFR	epidermal growth factor receptor	Plasma Membrane	kinase	0.000122341	1.97023e-05	up	2.6483	2.6483	1.40507
3-phosphoinositide Biosynthesis	0.895	0.0825	NaN	CDC25A	cell division cycle 25A	Nucleus	phosphatase	0.000444492	0.000183055	down	2.95626	-2.95626	-1.56377
3-phosphoinositide Biosynthesis	0.895	0.0825	NaN	NUDT1	nudix hydrolase 1	Extracellular Space	phosphatase	0.00135121	0.000963654	up	2.07945	2.07945	1.0562
Prolactin Signaling	0.895	0.0964	2.646	FYN	FYN proto-oncogene, Src family tyrosine kinase	Plasma Membrane	kinase	3.17849e-05	1.10245e-06	up	2.00062	2.00062	1.00045
Prolactin Signaling	0.895	0.0964	2.646	FOS	Fos proto-oncogene, AP-1 transcription factor subunit	Nucleus	transcription regulator	2.80854e-05	6.73077e-07	up	3.5675	3.5675	1.83491
Prolactin Signaling	0.895	0.0964	2.646	JUN	Jun proto-oncogene, AP-1 transcription factor subunit	Nucleus	transcription regulator	0.000125936	2.07414e-05	up	14.0879	14.0879	3.81639
Prolactin Signaling	0.895	0.0964	2.646	FGFR1	fibroblast growth factor receptor 1	Plasma Membrane	kinase	0.000165733	3.47326e-05	up	3.42504	3.42504	1.77612
Prolactin Signaling	0.895	0.0964	2.646	IRS2	insulin receptor substrate 2	Cytoplasm	enzyme	2.88118e-05	7.09206e-07	up	3.70726	3.70726	1.89035
Prolactin Signaling	0.895	0.0964	2.646	NMI	N-myc and STAT interactor	Cytoplasm	transcription regulator	0.000545496	0.000252466	down	2.80247	-2.80247	-1.4867
Prolactin Signaling	0.895	0.0964	2.646	MAP2K1	mitogen-activated protein kinase kinase 1	Cytoplasm	kinase	5.36735e-05	3.47448e-06	up	2.20238	2.20238	1.13906
Prolactin Signaling	0.895	0.0964	2.646	PRKCA	protein kinase C alpha	Cytoplasm	kinase	0.00011792	1.85292e-05	up	2.55508	2.55508	1.35337
Glioma Invasiveness Signaling	0.891	0.1	0.378	TIMP3	TIMP metallopeptidase inhibitor 3	Extracellular Space	other	4.79215e-05	2.7249e-06	up	3.11191	3.11191	1.6378
Glioma Invasiveness Signaling	0.891	0.1	0.378	RHOV	ras homolog family member V	Plasma Membrane	enzyme	0.000163757	3.40096e-05	down	2.43078	-2.43078	-1.28142
Glioma Invasiveness Signaling	0.891	0.1	0.378	RHOB	ras homolog family member B	Cytoplasm	enzyme	0.00209442	0.00166599	up	2.09683	2.09683	1.06821
Glioma Invasiveness Signaling	0.891	0.1	0.378	FGFR1	fibroblast growth factor receptor 1	Plasma Membrane	kinase	0.000165733	3.47326e-05	up	3.42504	3.42504	1.77612
Glioma Invasiveness Signaling	0.891	0.1	0.378	PLAUR	plasminogen activator, urokinase receptor	Plasma Membrane	transmembrane receptor	9.97496e-05	1.33078e-05	up	3.18581	3.18581	1.67166
Glioma Invasiveness Signaling	0.891	0.1	0.378	IRS2	insulin receptor substrate 2	Cytoplasm	enzyme	2.88118e-05	7.09206e-07	up	3.70726	3.70726	1.89035
Glioma Invasiveness Signaling	0.891	0.1	0.378	PLAU	plasminogen activator, urokinase	Extracellular Space	peptidase	0.000112788	1.69718e-05	down	2.43933	-2.43933	-1.28649
PI3K/AKT Signaling	0.89	0.0887	0.333	HSP90B1	heat shock protein 90 beta family member 1	Cytoplasm	other	0.000847017	0.000502797	up	2.23526	2.23526	1.16045
PI3K/AKT Signaling	0.89	0.0887	0.333	GYS1	glycogen synthase 1	Cytoplasm	enzyme	5.72569e-05	3.98516e-06	up	3.33046	3.33046	1.73572
PI3K/AKT Signaling	0.89	0.0887	0.333	PPP2R2A	protein phosphatase 2 regulatory subunit Balpha	Cytoplasm	phosphatase	0.000121473	1.94696e-05	up	3.00884	3.00884	1.58921
PI3K/AKT Signaling	0.89	0.0887	0.333	FOXO3	forkhead box O3	Nucleus	transcription regulator	7.15301e-05	6.64421e-06	up	2.65819	2.65819	1.41044
PI3K/AKT Signaling	0.89	0.0887	0.333	PPP2R5B	protein phosphatase 2 regulatory subunit B'beta	Cytoplasm	phosphatase	4.01023e-05	1.8097e-06	up	5.56934	5.56934	2.47751
PI3K/AKT Signaling	0.89	0.0887	0.333	ITGA5	integrin subunit alpha 5	Plasma Membrane	transmembrane receptor	2.19357e-05	2.48041e-07	up	9.36943	9.36943	3.22796
PI3K/AKT Signaling	0.89	0.0887	0.333	MAP3K8	mitogen-activated protein kinase kinase kinase 8	Cytoplasm	kinase	0.000619209	0.000307789	up	2.25937	2.25937	1.17592
PI3K/AKT Signaling	0.89	0.0887	0.333	CCND1	cyclin D1	Nucleus	transcription regulator	0.000133495	2.33778e-05	down	2.64615	-2.64615	-1.4039
PI3K/AKT Signaling	0.89	0.0887	0.333	MAP2K1	mitogen-activated protein kinase kinase 1	Cytoplasm	kinase	5.36735e-05	3.47448e-06	up	2.20238	2.20238	1.13906
PI3K/AKT Signaling	0.89	0.0887	0.333	EIF4EBP1	eukaryotic translation initiation factor 4E binding protein 1	Cytoplasm	translation regulator	9.35884e-05	1.18825e-05	up	2.1853	2.1853	1.12783
PI3K/AKT Signaling	0.89	0.0887	0.333	BCL2	BCL2, apoptosis regulator	Cytoplasm	transporter	0.00165371	0.00124348	down	2.95809	-2.95809	-1.56467
Endoplasmic Reticulum Stress Pathway	0.886	0.143	NaN	CALR	calreticulin	Cytoplasm	transcription regulator	2.88118e-05	7.24289e-07	up	2.34816	2.34816	1.23153
Endoplasmic Reticulum Stress Pathway	0.886	0.143	NaN	HSP90B1	heat shock protein 90 beta family member 1	Cytoplasm	other	0.000847017	0.000502797	up	2.23526	2.23526	1.16045
Endoplasmic Reticulum Stress Pathway	0.886	0.143	NaN	HSPA5	heat shock protein family A (Hsp70) member 5	Cytoplasm	enzyme	0.000160643	3.29608e-05	up	2.51935	2.51935	1.33305
p53 Signaling	0.876	0.0901	-1.134	PMAIP1	phorbol-12-myristate-13-acetate-induced protein 1	Cytoplasm	other	0.000201374	4.84295e-05	down	2.92306	-2.92306	-1.54748
p53 Signaling	0.876	0.0901	-1.134	JUN	Jun proto-oncogene, AP-1 transcription factor subunit	Nucleus	transcription regulator	0.000125936	2.07414e-05	up	14.0879	14.0879	3.81639
p53 Signaling	0.876	0.0901	-1.134	GADD45B	growth arrest and DNA damage inducible beta	Cytoplasm	other	0.000169725	3.60452e-05	up	5.44613	5.44613	2.44523
p53 Signaling	0.876	0.0901	-1.134	FGFR1	fibroblast growth factor receptor 1	Plasma Membrane	kinase	0.000165733	3.47326e-05	up	3.42504	3.42504	1.77612
p53 Signaling	0.876	0.0901	-1.134	PLAGL1	PLAG1 like zinc finger 1	Nucleus	transcription regulator	3.0957e-05	9.40679e-07	up	5.94084	5.94084	2.57067
p53 Signaling	0.876	0.0901	-1.134	CSNK1D	casein kinase 1 delta	Cytoplasm	kinase	0.00124756	0.000865881	down	2.028	-2.028	-1.02006
p53 Signaling	0.876	0.0901	-1.134	IRS2	insulin receptor substrate 2	Cytoplasm	enzyme	2.88118e-05	7.09206e-07	up	3.70726	3.70726	1.89035
p53 Signaling	0.876	0.0901	-1.134	TRIM29	tripartite motif containing 29	Cytoplasm	transcription regulator	0.000216048	5.49213e-05	up	2.71569	2.71569	1.44132
p53 Signaling	0.876	0.0901	-1.134	CCND1	cyclin D1	Nucleus	transcription regulator	0.000133495	2.33778e-05	down	2.64615	-2.64615	-1.4039
p53 Signaling	0.876	0.0901	-1.134	BCL2	BCL2, apoptosis regulator	Cytoplasm	transporter	0.00165371	0.00124348	down	2.95809	-2.95809	-1.56467
Melatonin Signaling	0.868	0.0986	2.646	CAMK2D	calcium/calmodulin dependent protein kinase II delta	Cytoplasm	kinase	3.09385e-05	9.36015e-07	down	2.77528	-2.77528	-1.47263
Melatonin Signaling	0.868	0.0986	2.646	RORA	RAR related orphan receptor A	Nucleus	ligand-dependent nuclear receptor	3.17849e-05	1.09016e-06	up	27.2445	27.2445	4.76789
Melatonin Signaling	0.868	0.0986	2.646	PDIA3	protein disulfide isomerase family A member 3	Cytoplasm	peptidase	0.000247418	6.98709e-05	up	2.08961	2.08961	1.06323
Melatonin Signaling	0.868	0.0986	2.646	GNRH1	gonadotropin releasing hormone 1	Extracellular Space	other	0.000145873	2.7474e-05	up	2.25193	2.25193	1.17116
Melatonin Signaling	0.868	0.0986	2.646	PRKAG2	protein kinase AMP-activated non-catalytic subunit gamma 2	Cytoplasm	kinase	0.00017709	3.87531e-05	up	2.4962	2.4962	1.31973
Melatonin Signaling	0.868	0.0986	2.646	MAP2K1	mitogen-activated protein kinase kinase 1	Cytoplasm	kinase	5.36735e-05	3.47448e-06	up	2.20238	2.20238	1.13906
Melatonin Signaling	0.868	0.0986	2.646	PRKCA	protein kinase C alpha	Cytoplasm	kinase	0.00011792	1.85292e-05	up	2.55508	2.55508	1.35337
ErbB Signaling	0.863	0.0918	NaN	FOS	Fos proto-oncogene, AP-1 transcription factor subunit	Nucleus	transcription regulator	2.80854e-05	6.73077e-07	up	3.5675	3.5675	1.83491
ErbB Signaling	0.863	0.0918	NaN	JUN	Jun proto-oncogene, AP-1 transcription factor subunit	Nucleus	transcription regulator	0.000125936	2.07414e-05	up	14.0879	14.0879	3.81639
ErbB Signaling	0.863	0.0918	NaN	FGFR1	fibroblast growth factor receptor 1	Plasma Membrane	kinase	0.000165733	3.47326e-05	up	3.42504	3.42504	1.77612
ErbB Signaling	0.863	0.0918	NaN	NRG4	neuregulin 4	Extracellular Space	growth factor	4.91241e-05	2.88057e-06	up	3.74859	3.74859	1.90635
ErbB Signaling	0.863	0.0918	NaN	MAPK9	mitogen-activated protein kinase 9	Cytoplasm	kinase	0.000293972	9.35104e-05	down	2.12175	-2.12175	-1.08525
ErbB Signaling	0.863	0.0918	NaN	IRS2	insulin receptor substrate 2	Cytoplasm	enzyme	2.88118e-05	7.09206e-07	up	3.70726	3.70726	1.89035
ErbB Signaling	0.863	0.0918	NaN	MAP2K1	mitogen-activated protein kinase kinase 1	Cytoplasm	kinase	5.36735e-05	3.47448e-06	up	2.20238	2.20238	1.13906
ErbB Signaling	0.863	0.0918	NaN	PRKCA	protein kinase C alpha	Cytoplasm	kinase	0.00011792	1.85292e-05	up	2.55508	2.55508	1.35337
ErbB Signaling	0.863	0.0918	NaN	EGFR	epidermal growth factor receptor	Plasma Membrane	kinase	0.000122341	1.97023e-05	up	2.6483	2.6483	1.40507
CTLA4 Signaling in Cytotoxic T Lymphocytes	0.844	0.0909	NaN	FYN	FYN proto-oncogene, Src family tyrosine kinase	Plasma Membrane	kinase	3.17849e-05	1.10245e-06	up	2.00062	2.00062	1.00045
CTLA4 Signaling in Cytotoxic T Lymphocytes	0.844	0.0909	NaN	AP1M2	adaptor related protein complex 1 mu 2 subunit	Cytoplasm	transporter	0.000453948	0.000188801	down	3.41189	-3.41189	-1.77057
CTLA4 Signaling in Cytotoxic T Lymphocytes	0.844	0.0909	NaN	HLA-A	major histocompatibility complex, class I, A	Plasma Membrane	other	6.72177e-05	5.82664e-06	up	2.33121	2.33121	1.22108
CTLA4 Signaling in Cytotoxic T Lymphocytes	0.844	0.0909	NaN	PPP2R2A	protein phosphatase 2 regulatory subunit Balpha	Cytoplasm	phosphatase	0.000121473	1.94696e-05	up	3.00884	3.00884	1.58921
CTLA4 Signaling in Cytotoxic T Lymphocytes	0.844	0.0909	NaN	FGFR1	fibroblast growth factor receptor 1	Plasma Membrane	kinase	0.000165733	3.47326e-05	up	3.42504	3.42504	1.77612
CTLA4 Signaling in Cytotoxic T Lymphocytes	0.844	0.0909	NaN	AP1S2	adaptor related protein complex 1 sigma 2 subunit	Cytoplasm	transporter	0.000128596	2.13876e-05	up	2.42371	2.42371	1.27721
CTLA4 Signaling in Cytotoxic T Lymphocytes	0.844	0.0909	NaN	HLA-B	major histocompatibility complex, class I, B	Plasma Membrane	transmembrane receptor	0.000935157	0.000579595	up	2.72133	2.72133	1.44431
CTLA4 Signaling in Cytotoxic T Lymphocytes	0.844	0.0909	NaN	PPP2R5B	protein phosphatase 2 regulatory subunit B'beta	Cytoplasm	phosphatase	4.01023e-05	1.8097e-06	up	5.56934	5.56934	2.47751
CTLA4 Signaling in Cytotoxic T Lymphocytes	0.844	0.0909	NaN	IRS2	insulin receptor substrate 2	Cytoplasm	enzyme	2.88118e-05	7.09206e-07	up	3.70726	3.70726	1.89035
eNOS Signaling	0.842	0.0839	1.508	VEGFA	vascular endothelial growth factor A	Extracellular Space	growth factor	0.000230788	6.23698e-05	up	5.58356	5.58356	2.48119
eNOS Signaling	0.842	0.0839	1.508	HSPA4	heat shock protein family A (Hsp70) member 4	Cytoplasm	other	0.000214711	5.43337e-05	down	2.10316	-2.10316	-1.07256
eNOS Signaling	0.842	0.0839	1.508	HSP90B1	heat shock protein 90 beta family member 1	Cytoplasm	other	0.000847017	0.000502797	up	2.23526	2.23526	1.16045
eNOS Signaling	0.842	0.0839	1.508	FGFR1	fibroblast growth factor receptor 1	Plasma Membrane	kinase	0.000165733	3.47326e-05	up	3.42504	3.42504	1.77612
eNOS Signaling	0.842	0.0839	1.508	ADCY3	adenylate cyclase 3	Plasma Membrane	enzyme	9.39108e-05	1.19713e-05	down	2.04408	-2.04408	-1.03145
eNOS Signaling	0.842	0.0839	1.508	PRKAG2	protein kinase AMP-activated non-catalytic subunit gamma 2	Cytoplasm	kinase	0.00017709	3.87531e-05	up	2.4962	2.4962	1.31973
eNOS Signaling	0.842	0.0839	1.508	CAV1	caveolin 1	Plasma Membrane	transmembrane receptor	6.22275e-05	4.92417e-06	up	4.57521	4.57521	2.19384
eNOS Signaling	0.842	0.0839	1.508	IRS2	insulin receptor substrate 2	Cytoplasm	enzyme	2.88118e-05	7.09206e-07	up	3.70726	3.70726	1.89035
eNOS Signaling	0.842	0.0839	1.508	HSPA5	heat shock protein family A (Hsp70) member 5	Cytoplasm	enzyme	0.000160643	3.29608e-05	up	2.51935	2.51935	1.33305
eNOS Signaling	0.842	0.0839	1.508	BDKRB1	bradykinin receptor B1	Plasma Membrane	G-protein coupled receptor	0.000101976	1.3918e-05	up	2.3066	2.3066	1.20577
eNOS Signaling	0.842	0.0839	1.508	PDGFC	platelet derived growth factor C	Extracellular Space	growth factor	7.32031e-05	6.99933e-06	up	2.20379	2.20379	1.13999
eNOS Signaling	0.842	0.0839	1.508	NOSTRIN	nitric oxide synthase trafficking	Cytoplasm	transcription regulator	0.000489037	0.000212621	down	2.9406	-2.9406	-1.55611
eNOS Signaling	0.842	0.0839	1.508	PRKCA	protein kinase C alpha	Cytoplasm	kinase	0.00011792	1.85292e-05	up	2.55508	2.55508	1.35337
Nur77 Signaling in T Lymphocytes	0.841	0.102	NaN	HLA-A	major histocompatibility complex, class I, A	Plasma Membrane	other	6.72177e-05	5.82664e-06	up	2.33121	2.33121	1.22108
Nur77 Signaling in T Lymphocytes	0.841	0.102	NaN	HLA-B	major histocompatibility complex, class I, B	Plasma Membrane	transmembrane receptor	0.000935157	0.000579595	up	2.72133	2.72133	1.44431
Nur77 Signaling in T Lymphocytes	0.841	0.102	NaN	CHP1	calcineurin like EF-hand protein 1	Cytoplasm	transporter	0.000412923	0.000161983	down	2.07379	-2.07379	-1.05227
Nur77 Signaling in T Lymphocytes	0.841	0.102	NaN	MAPK7	mitogen-activated protein kinase 7	Cytoplasm	kinase	0.00134129	0.000953604	up	2.03229	2.03229	1.02311
Nur77 Signaling in T Lymphocytes	0.841	0.102	NaN	CABIN1	calcineurin binding protein 1	Nucleus	other	0.000198938	4.75241e-05	up	2.55179	2.55179	1.35151
Nur77 Signaling in T Lymphocytes	0.841	0.102	NaN	BCL2	BCL2, apoptosis regulator	Cytoplasm	transporter	0.00165371	0.00124348	down	2.95809	-2.95809	-1.56467
MSP-RON Signaling Pathway	0.841	0.102	NaN	ITGB2	integrin subunit beta 2	Plasma Membrane	transmembrane receptor	4.10297e-05	1.95612e-06	up	10.3451	10.3451	3.37088
MSP-RON Signaling Pathway	0.841	0.102	NaN	TLR4	toll like receptor 4	Plasma Membrane	transmembrane receptor	0.000295521	9.42961e-05	down	2.53829	-2.53829	-1.34386
MSP-RON Signaling Pathway	0.841	0.102	NaN	KLKB1	kallikrein B1	Extracellular Space	peptidase	0.000731993	0.000400462	down	2.22791	-2.22791	-1.15569
MSP-RON Signaling Pathway	0.841	0.102	NaN	FGFR1	fibroblast growth factor receptor 1	Plasma Membrane	kinase	0.000165733	3.47326e-05	up	3.42504	3.42504	1.77612
MSP-RON Signaling Pathway	0.841	0.102	NaN	IRS2	insulin receptor substrate 2	Cytoplasm	enzyme	2.88118e-05	7.09206e-07	up	3.70726	3.70726	1.89035
MSP-RON Signaling Pathway	0.841	0.102	NaN	ACTC1	actin, alpha, cardiac muscle 1	Cytoplasm	enzyme	4.63199e-05	2.55655e-06	down	4.16486	-4.16486	-2.05827
Polyamine Regulation in Colon Cancer	0.841	0.136	NaN	PPARG	peroxisome proliferator activated receptor gamma	Nucleus	ligand-dependent nuclear receptor	0.000229756	6.17784e-05	down	2.55908	-2.55908	-1.35562
Polyamine Regulation in Colon Cancer	0.841	0.136	NaN	MXD1	MAX dimerization protein 1	Nucleus	transcription regulator	0.000716739	0.000387515	up	2.41682	2.41682	1.27311
Polyamine Regulation in Colon Cancer	0.841	0.136	NaN	ODC1	ornithine decarboxylase 1	Cytoplasm	enzyme	0.00017665	3.85967e-05	down	2.36865	-2.36865	-1.24406
Nitric Oxide Signaling in the Cardiovascular System	0.84	0.0885	2.333	VEGFA	vascular endothelial growth factor A	Extracellular Space	growth factor	0.000230788	6.23698e-05	up	5.58356	5.58356	2.48119
Nitric Oxide Signaling in the Cardiovascular System	0.84	0.0885	2.333	HSP90B1	heat shock protein 90 beta family member 1	Cytoplasm	other	0.000847017	0.000502797	up	2.23526	2.23526	1.16045
Nitric Oxide Signaling in the Cardiovascular System	0.84	0.0885	2.333	FGFR1	fibroblast growth factor receptor 1	Plasma Membrane	kinase	0.000165733	3.47326e-05	up	3.42504	3.42504	1.77612
Nitric Oxide Signaling in the Cardiovascular System	0.84	0.0885	2.333	RYR2	ryanodine receptor 2	Plasma Membrane	ion channel	0.000967237	0.000607945	up	2.44897	2.44897	1.29217
Nitric Oxide Signaling in the Cardiovascular System	0.84	0.0885	2.333	CAV1	caveolin 1	Plasma Membrane	transmembrane receptor	6.22275e-05	4.92417e-06	up	4.57521	4.57521	2.19384
Nitric Oxide Signaling in the Cardiovascular System	0.84	0.0885	2.333	PRKAG2	protein kinase AMP-activated non-catalytic subunit gamma 2	Cytoplasm	kinase	0.00017709	3.87531e-05	up	2.4962	2.4962	1.31973
Nitric Oxide Signaling in the Cardiovascular System	0.84	0.0885	2.333	IRS2	insulin receptor substrate 2	Cytoplasm	enzyme	2.88118e-05	7.09206e-07	up	3.70726	3.70726	1.89035
Nitric Oxide Signaling in the Cardiovascular System	0.84	0.0885	2.333	MAP2K1	mitogen-activated protein kinase kinase 1	Cytoplasm	kinase	5.36735e-05	3.47448e-06	up	2.20238	2.20238	1.13906
Nitric Oxide Signaling in the Cardiovascular System	0.84	0.0885	2.333	PDGFC	platelet derived growth factor C	Extracellular Space	growth factor	7.32031e-05	6.99933e-06	up	2.20379	2.20379	1.13999
Nitric Oxide Signaling in the Cardiovascular System	0.84	0.0885	2.333	PRKCA	protein kinase C alpha	Cytoplasm	kinase	0.00011792	1.85292e-05	up	2.55508	2.55508	1.35337
D-myo-inositol (1,4,5,6)-Tetrakisphosphate Biosynthesis	0.839	0.0851	NaN	DUSP5	dual specificity phosphatase 5	Nucleus	phosphatase	0.000188299	4.30141e-05	up	5.53578	5.53578	2.46879
D-myo-inositol (1,4,5,6)-Tetrakisphosphate Biosynthesis	0.839	0.0851	NaN	MTMR4	myotubularin related protein 4	Cytoplasm	phosphatase	0.000160318	3.28574e-05	up	4.71881	4.71881	2.23842
D-myo-inositol (1,4,5,6)-Tetrakisphosphate Biosynthesis	0.839	0.0851	NaN	PDXP	pyridoxal phosphatase	Plasma Membrane	phosphatase	0.000132358	2.28584e-05	up	2.66387	2.66387	1.41352
D-myo-inositol (1,4,5,6)-Tetrakisphosphate Biosynthesis	0.839	0.0851	NaN	PPP2R5B	protein phosphatase 2 regulatory subunit B'beta	Cytoplasm	phosphatase	4.01023e-05	1.8097e-06	up	5.56934	5.56934	2.47751
D-myo-inositol (1,4,5,6)-Tetrakisphosphate Biosynthesis	0.839	0.0851	NaN	PPP1R1C	protein phosphatase 1 regulatory inhibitor subunit 1C	Cytoplasm	phosphatase	0.000279272	8.57255e-05	up	4.5133	4.5133	2.17418
D-myo-inositol (1,4,5,6)-Tetrakisphosphate Biosynthesis	0.839	0.0851	NaN	STYX	serine/threonine/tyrosine interacting protein	Cytoplasm	phosphatase	5.48998e-05	3.64381e-06	down	2.12274	-2.12274	-1.08593
D-myo-inositol (1,4,5,6)-Tetrakisphosphate Biosynthesis	0.839	0.0851	NaN	PTPRF	protein tyrosine phosphatase, receptor type F	Plasma Membrane	phosphatase	2.91492e-05	8.17861e-07	up	2.40074	2.40074	1.26348
D-myo-inositol (1,4,5,6)-Tetrakisphosphate Biosynthesis	0.839	0.0851	NaN	DUSP2	dual specificity phosphatase 2	Nucleus	phosphatase	0.000117082	1.81688e-05	down	4.62241	-4.62241	-2.20864
D-myo-inositol (1,4,5,6)-Tetrakisphosphate Biosynthesis	0.839	0.0851	NaN	SIRPA	signal regulatory protein alpha	Plasma Membrane	phosphatase	0.000447895	0.000184835	up	4.12101	4.12101	2.043
D-myo-inositol (1,4,5,6)-Tetrakisphosphate Biosynthesis	0.839	0.0851	NaN	CDC25A	cell division cycle 25A	Nucleus	phosphatase	0.000444492	0.000183055	down	2.95626	-2.95626	-1.56377
D-myo-inositol (1,4,5,6)-Tetrakisphosphate Biosynthesis	0.839	0.0851	NaN	PPFIA4	PTPRF interacting protein alpha 4	Plasma Membrane	phosphatase	2.09865e-05	2.08826e-07	up	13.1351	13.1351	3.71536
D-myo-inositol (1,4,5,6)-Tetrakisphosphate Biosynthesis	0.839	0.0851	NaN	NUDT1	nudix hydrolase 1	Extracellular Space	phosphatase	0.00135121	0.000963654	up	2.07945	2.07945	1.0562
D-myo-inositol (3,4,5,6)-tetrakisphosphate Biosynthesis	0.839	0.0851	NaN	DUSP5	dual specificity phosphatase 5	Nucleus	phosphatase	0.000188299	4.30141e-05	up	5.53578	5.53578	2.46879
D-myo-inositol (3,4,5,6)-tetrakisphosphate Biosynthesis	0.839	0.0851	NaN	MTMR4	myotubularin related protein 4	Cytoplasm	phosphatase	0.000160318	3.28574e-05	up	4.71881	4.71881	2.23842
D-myo-inositol (3,4,5,6)-tetrakisphosphate Biosynthesis	0.839	0.0851	NaN	PDXP	pyridoxal phosphatase	Plasma Membrane	phosphatase	0.000132358	2.28584e-05	up	2.66387	2.66387	1.41352
D-myo-inositol (3,4,5,6)-tetrakisphosphate Biosynthesis	0.839	0.0851	NaN	PPP2R5B	protein phosphatase 2 regulatory subunit B'beta	Cytoplasm	phosphatase	4.01023e-05	1.8097e-06	up	5.56934	5.56934	2.47751
D-myo-inositol (3,4,5,6)-tetrakisphosphate Biosynthesis	0.839	0.0851	NaN	PPP1R1C	protein phosphatase 1 regulatory inhibitor subunit 1C	Cytoplasm	phosphatase	0.000279272	8.57255e-05	up	4.5133	4.5133	2.17418
D-myo-inositol (3,4,5,6)-tetrakisphosphate Biosynthesis	0.839	0.0851	NaN	STYX	serine/threonine/tyrosine interacting protein	Cytoplasm	phosphatase	5.48998e-05	3.64381e-06	down	2.12274	-2.12274	-1.08593
D-myo-inositol (3,4,5,6)-tetrakisphosphate Biosynthesis	0.839	0.0851	NaN	PTPRF	protein tyrosine phosphatase, receptor type F	Plasma Membrane	phosphatase	2.91492e-05	8.17861e-07	up	2.40074	2.40074	1.26348
D-myo-inositol (3,4,5,6)-tetrakisphosphate Biosynthesis	0.839	0.0851	NaN	DUSP2	dual specificity phosphatase 2	Nucleus	phosphatase	0.000117082	1.81688e-05	down	4.62241	-4.62241	-2.20864
D-myo-inositol (3,4,5,6)-tetrakisphosphate Biosynthesis	0.839	0.0851	NaN	SIRPA	signal regulatory protein alpha	Plasma Membrane	phosphatase	0.000447895	0.000184835	up	4.12101	4.12101	2.043
D-myo-inositol (3,4,5,6)-tetrakisphosphate Biosynthesis	0.839	0.0851	NaN	CDC25A	cell division cycle 25A	Nucleus	phosphatase	0.000444492	0.000183055	down	2.95626	-2.95626	-1.56377
D-myo-inositol (3,4,5,6)-tetrakisphosphate Biosynthesis	0.839	0.0851	NaN	PPFIA4	PTPRF interacting protein alpha 4	Plasma Membrane	phosphatase	2.09865e-05	2.08826e-07	up	13.1351	13.1351	3.71536
D-myo-inositol (3,4,5,6)-tetrakisphosphate Biosynthesis	0.839	0.0851	NaN	NUDT1	nudix hydrolase 1	Extracellular Space	phosphatase	0.00135121	0.000963654	up	2.07945	2.07945	1.0562
LPS-stimulated MAPK Signaling	0.832	0.093	1.414	TLR4	toll like receptor 4	Plasma Membrane	transmembrane receptor	0.000295521	9.42961e-05	down	2.53829	-2.53829	-1.34386
LPS-stimulated MAPK Signaling	0.832	0.093	1.414	FOS	Fos proto-oncogene, AP-1 transcription factor subunit	Nucleus	transcription regulator	2.80854e-05	6.73077e-07	up	3.5675	3.5675	1.83491
LPS-stimulated MAPK Signaling	0.832	0.093	1.414	JUN	Jun proto-oncogene, AP-1 transcription factor subunit	Nucleus	transcription regulator	0.000125936	2.07414e-05	up	14.0879	14.0879	3.81639
LPS-stimulated MAPK Signaling	0.832	0.093	1.414	FGFR1	fibroblast growth factor receptor 1	Plasma Membrane	kinase	0.000165733	3.47326e-05	up	3.42504	3.42504	1.77612
LPS-stimulated MAPK Signaling	0.832	0.093	1.414	MAPK9	mitogen-activated protein kinase 9	Cytoplasm	kinase	0.000293972	9.35104e-05	down	2.12175	-2.12175	-1.08525
LPS-stimulated MAPK Signaling	0.832	0.093	1.414	IRS2	insulin receptor substrate 2	Cytoplasm	enzyme	2.88118e-05	7.09206e-07	up	3.70726	3.70726	1.89035
LPS-stimulated MAPK Signaling	0.832	0.093	1.414	MAP2K1	mitogen-activated protein kinase kinase 1	Cytoplasm	kinase	5.36735e-05	3.47448e-06	up	2.20238	2.20238	1.13906
LPS-stimulated MAPK Signaling	0.832	0.093	1.414	PRKCA	protein kinase C alpha	Cytoplasm	kinase	0.00011792	1.85292e-05	up	2.55508	2.55508	1.35337
Tec Kinase Signaling	0.831	0.0824	0.277	TNFRSF21	TNF receptor superfamily member 21	Plasma Membrane	transmembrane receptor	0.000332759	0.00011453	down	3.0301	-3.0301	-1.59937
Tec Kinase Signaling	0.831	0.0824	0.277	VAV2	vav guanine nucleotide exchange factor 2	Cytoplasm	transcription regulator	0.000180069	3.98488e-05	down	2.27769	-2.27769	-1.18757
Tec Kinase Signaling	0.831	0.0824	0.277	FOS	Fos proto-oncogene, AP-1 transcription factor subunit	Nucleus	transcription regulator	2.80854e-05	6.73077e-07	up	3.5675	3.5675	1.83491
Tec Kinase Signaling	0.831	0.0824	0.277	TLR4	toll like receptor 4	Plasma Membrane	transmembrane receptor	0.000295521	9.42961e-05	down	2.53829	-2.53829	-1.34386
Tec Kinase Signaling	0.831	0.0824	0.277	FYN	FYN proto-oncogene, Src family tyrosine kinase	Plasma Membrane	kinase	3.17849e-05	1.10245e-06	up	2.00062	2.00062	1.00045
Tec Kinase Signaling	0.831	0.0824	0.277	RHOV	ras homolog family member V	Plasma Membrane	enzyme	0.000163757	3.40096e-05	down	2.43078	-2.43078	-1.28142
Tec Kinase Signaling	0.831	0.0824	0.277	RHOB	ras homolog family member B	Cytoplasm	enzyme	0.00209442	0.00166599	up	2.09683	2.09683	1.06821
Tec Kinase Signaling	0.831	0.0824	0.277	FGFR1	fibroblast growth factor receptor 1	Plasma Membrane	kinase	0.000165733	3.47326e-05	up	3.42504	3.42504	1.77612
Tec Kinase Signaling	0.831	0.0824	0.277	MAPK9	mitogen-activated protein kinase 9	Cytoplasm	kinase	0.000293972	9.35104e-05	down	2.12175	-2.12175	-1.08525
Tec Kinase Signaling	0.831	0.0824	0.277	ITGA5	integrin subunit alpha 5	Plasma Membrane	transmembrane receptor	2.19357e-05	2.48041e-07	up	9.36943	9.36943	3.22796
Tec Kinase Signaling	0.831	0.0824	0.277	IRS2	insulin receptor substrate 2	Cytoplasm	enzyme	2.88118e-05	7.09206e-07	up	3.70726	3.70726	1.89035
Tec Kinase Signaling	0.831	0.0824	0.277	ACTC1	actin, alpha, cardiac muscle 1	Cytoplasm	enzyme	4.63199e-05	2.55655e-06	down	4.16486	-4.16486	-2.05827
Tec Kinase Signaling	0.831	0.0824	0.277	GNAL	G protein subunit alpha L	Cytoplasm	enzyme	7.69223e-05	7.86458e-06	down	2.47488	-2.47488	-1.30736
Tec Kinase Signaling	0.831	0.0824	0.277	PRKCA	protein kinase C alpha	Cytoplasm	kinase	0.00011792	1.85292e-05	up	2.55508	2.55508	1.35337
B Cell Receptor Signaling	0.822	0.0811	1.807	VAV2	vav guanine nucleotide exchange factor 2	Cytoplasm	transcription regulator	0.000180069	3.98488e-05	down	2.27769	-2.27769	-1.18757
B Cell Receptor Signaling	0.822	0.0811	1.807	RAP2B	RAP2B, member of RAS oncogene family	Plasma Membrane	enzyme	0.000387318	0.000145322	up	2.70606	2.70606	1.4362
B Cell Receptor Signaling	0.822	0.0811	1.807	ETS1	ETS proto-oncogene 1, transcription factor	Nucleus	transcription regulator	5.8527e-05	4.17304e-06	up	3.63514	3.63514	1.86201
B Cell Receptor Signaling	0.822	0.0811	1.807	MAP3K15	mitogen-activated protein kinase kinase kinase 15	Other	other	7.87364e-05	8.16338e-06	up	6.34619	6.34619	2.66589
B Cell Receptor Signaling	0.822	0.0811	1.807	RAP2A	RAP2A, member of RAS oncogene family	Plasma Membrane	enzyme	0.00022961	6.14801e-05	up	2.63453	2.63453	1.39754
B Cell Receptor Signaling	0.822	0.0811	1.807	FGFR1	fibroblast growth factor receptor 1	Plasma Membrane	kinase	0.000165733	3.47326e-05	up	3.42504	3.42504	1.77612
B Cell Receptor Signaling	0.822	0.0811	1.807	MAP3K1	mitogen-activated protein kinase kinase kinase 1	Cytoplasm	kinase	0.000246142	6.93012e-05	up	2.54426	2.54426	1.34725
B Cell Receptor Signaling	0.822	0.0811	1.807	ABL1	ABL proto-oncogene 1, non-receptor tyrosine kinase	Nucleus	kinase	0.000315871	0.000105738	up	2.03983	2.03983	1.02845
B Cell Receptor Signaling	0.822	0.0811	1.807	MAPK9	mitogen-activated protein kinase 9	Cytoplasm	kinase	0.000293972	9.35104e-05	down	2.12175	-2.12175	-1.08525
B Cell Receptor Signaling	0.822	0.0811	1.807	CAMK2D	calcium/calmodulin dependent protein kinase II delta	Cytoplasm	kinase	3.09385e-05	9.36015e-07	down	2.77528	-2.77528	-1.47263
B Cell Receptor Signaling	0.822	0.0811	1.807	JUN	Jun proto-oncogene, AP-1 transcription factor subunit	Nucleus	transcription regulator	0.000125936	2.07414e-05	up	14.0879	14.0879	3.81639
B Cell Receptor Signaling	0.822	0.0811	1.807	PAG1	phosphoprotein membrane anchor with glycosphingolipid microdomains 1	Plasma Membrane	other	4.50316e-05	2.42245e-06	up	7.0437	7.0437	2.81633
B Cell Receptor Signaling	0.822	0.0811	1.807	MAP3K8	mitogen-activated protein kinase kinase kinase 8	Cytoplasm	kinase	0.000619209	0.000307789	up	2.25937	2.25937	1.17592
B Cell Receptor Signaling	0.822	0.0811	1.807	IRS2	insulin receptor substrate 2	Cytoplasm	enzyme	2.88118e-05	7.09206e-07	up	3.70726	3.70726	1.89035
B Cell Receptor Signaling	0.822	0.0811	1.807	MAP2K1	mitogen-activated protein kinase kinase 1	Cytoplasm	kinase	5.36735e-05	3.47448e-06	up	2.20238	2.20238	1.13906
Induction of Apoptosis by HIV1	0.817	0.1	0	SLC25A13	solute carrier family 25 member 13	Cytoplasm	transporter	3.69046e-05	1.48973e-06	down	2.44153	-2.44153	-1.28779
Induction of Apoptosis by HIV1	0.817	0.1	0	SLC25A4	solute carrier family 25 member 4	Cytoplasm	transporter	0.000312037	0.000103447	up	2.16355	2.16355	1.1134
Induction of Apoptosis by HIV1	0.817	0.1	0	CXCR4	C-X-C motif chemokine receptor 4	Plasma Membrane	G-protein coupled receptor	5.62745e-05	3.86896e-06	up	3.38074	3.38074	1.75734
Induction of Apoptosis by HIV1	0.817	0.1	0	MAPK9	mitogen-activated protein kinase 9	Cytoplasm	kinase	0.000293972	9.35104e-05	down	2.12175	-2.12175	-1.08525
Induction of Apoptosis by HIV1	0.817	0.1	0	BIRC3	baculoviral IAP repeat containing 3	Cytoplasm	enzyme	0.000395894	0.000150879	up	2.35415	2.35415	1.23521
Induction of Apoptosis by HIV1	0.817	0.1	0	BCL2	BCL2, apoptosis regulator	Cytoplasm	transporter	0.00165371	0.00124348	down	2.95809	-2.95809	-1.56467
Ephrin A Signaling	0.817	0.1	NaN	VAV2	vav guanine nucleotide exchange factor 2	Cytoplasm	transcription regulator	0.000180069	3.98488e-05	down	2.27769	-2.27769	-1.18757
Ephrin A Signaling	0.817	0.1	NaN	FYN	FYN proto-oncogene, Src family tyrosine kinase	Plasma Membrane	kinase	3.17849e-05	1.10245e-06	up	2.00062	2.00062	1.00045
Ephrin A Signaling	0.817	0.1	NaN	FGFR1	fibroblast growth factor receptor 1	Plasma Membrane	kinase	0.000165733	3.47326e-05	up	3.42504	3.42504	1.77612
Ephrin A Signaling	0.817	0.1	NaN	EFNA3	ephrin A3	Plasma Membrane	kinase	0.000158234	3.20281e-05	up	8.50968	8.50968	3.08911
Ephrin A Signaling	0.817	0.1	NaN	IRS2	insulin receptor substrate 2	Cytoplasm	enzyme	2.88118e-05	7.09206e-07	up	3.70726	3.70726	1.89035
Ephrin A Signaling	0.817	0.1	NaN	EFNA1	ephrin A1	Plasma Membrane	other	6.52377e-05	5.40537e-06	up	3.87036	3.87036	1.95247
Cell Cycle Regulation by BTG Family Proteins	0.801	0.114	NaN	PPP2R2A	protein phosphatase 2 regulatory subunit Balpha	Cytoplasm	phosphatase	0.000121473	1.94696e-05	up	3.00884	3.00884	1.58921
Cell Cycle Regulation by BTG Family Proteins	0.801	0.114	NaN	PPP2R5B	protein phosphatase 2 regulatory subunit B'beta	Cytoplasm	phosphatase	4.01023e-05	1.8097e-06	up	5.56934	5.56934	2.47751
Cell Cycle Regulation by BTG Family Proteins	0.801	0.114	NaN	BTG1	BTG anti-proliferation factor 1	Nucleus	transcription regulator	3.16328e-05	1.00541e-06	up	3.21889	3.21889	1.68656
Cell Cycle Regulation by BTG Family Proteins	0.801	0.114	NaN	CCND1	cyclin D1	Nucleus	transcription regulator	0.000133495	2.33778e-05	down	2.64615	-2.64615	-1.4039
Differential Regulation of Cytokine Production in Intestinal Epithelial Cells by IL-17A and IL-17F	0.799	0.13	NaN	IL1A	interleukin 1 alpha	Extracellular Space	cytokine	2.88118e-05	7.19868e-07	up	3.81224	3.81224	1.93064
Differential Regulation of Cytokine Production in Intestinal Epithelial Cells by IL-17A and IL-17F	0.799	0.13	NaN	IL1B	interleukin 1 beta	Extracellular Space	cytokine	5.42175e-05	3.56627e-06	up	2.31007	2.31007	1.20793
Differential Regulation of Cytokine Production in Intestinal Epithelial Cells by IL-17A and IL-17F	0.799	0.13	NaN	DEFB1	defensin beta 1	Extracellular Space	other	0.000465603	0.000197289	down	2.70059	-2.70059	-1.43327
Glycogen Degradation II	0.793	0.167	NaN	PYGL	glycogen phosphorylase L	Cytoplasm	enzyme	0.000112961	1.7065e-05	up	2.35236	2.35236	1.23411
Glycogen Degradation II	0.793	0.167	NaN	MTAP	methylthioadenosine phosphorylase	Nucleus	enzyme	8.05541e-05	8.60872e-06	down	2.34314	-2.34314	-1.22844
Graft-versus-Host Disease Signaling	0.791	0.104	NaN	IL1A	interleukin 1 alpha	Extracellular Space	cytokine	2.88118e-05	7.19868e-07	up	3.81224	3.81224	1.93064
Graft-versus-Host Disease Signaling	0.791	0.104	NaN	HLA-A	major histocompatibility complex, class I, A	Plasma Membrane	other	6.72177e-05	5.82664e-06	up	2.33121	2.33121	1.22108
Graft-versus-Host Disease Signaling	0.791	0.104	NaN	HLA-B	major histocompatibility complex, class I, B	Plasma Membrane	transmembrane receptor	0.000935157	0.000579595	up	2.72133	2.72133	1.44431
Graft-versus-Host Disease Signaling	0.791	0.104	NaN	IL1B	interleukin 1 beta	Extracellular Space	cytokine	5.42175e-05	3.56627e-06	up	2.31007	2.31007	1.20793
Graft-versus-Host Disease Signaling	0.791	0.104	NaN	HLA-E	major histocompatibility complex, class I, E	Plasma Membrane	transmembrane receptor	4.0619e-05	1.8675e-06	up	2.74036	2.74036	1.45437
TREM1 Signaling	0.78	0.0933	0.378	CXCL8	C-X-C motif chemokine ligand 8	Extracellular Space	cytokine	0.000708041	0.000379684	up	3.81451	3.81451	1.9315
TREM1 Signaling	0.78	0.0933	0.378	TLR4	toll like receptor 4	Plasma Membrane	transmembrane receptor	0.000295521	9.42961e-05	down	2.53829	-2.53829	-1.34386
TREM1 Signaling	0.78	0.0933	0.378	CXCL3	C-X-C motif chemokine ligand 3	Extracellular Space	cytokine	0.00156351	0.00116037	down	2.015	-2.015	-1.01078
TREM1 Signaling	0.78	0.0933	0.378	NOD2	nucleotide binding oligomerization domain containing 2	Cytoplasm	other	0.000988724	0.000628703	up	2.15907	2.15907	1.11041
TREM1 Signaling	0.78	0.0933	0.378	CASP1	caspase 1	Cytoplasm	peptidase	0.000219819	5.67748e-05	down	3.44342	-3.44342	-1.78384
TREM1 Signaling	0.78	0.0933	0.378	ITGA5	integrin subunit alpha 5	Plasma Membrane	transmembrane receptor	2.19357e-05	2.48041e-07	up	9.36943	9.36943	3.22796
TREM1 Signaling	0.78	0.0933	0.378	IL1B	interleukin 1 beta	Extracellular Space	cytokine	5.42175e-05	3.56627e-06	up	2.31007	2.31007	1.20793
CD28 Signaling in T Helper Cells	0.775	0.084	1.667	FYN	FYN proto-oncogene, Src family tyrosine kinase	Plasma Membrane	kinase	3.17849e-05	1.10245e-06	up	2.00062	2.00062	1.00045
CD28 Signaling in T Helper Cells	0.775	0.084	1.667	FOS	Fos proto-oncogene, AP-1 transcription factor subunit	Nucleus	transcription regulator	2.80854e-05	6.73077e-07	up	3.5675	3.5675	1.83491
CD28 Signaling in T Helper Cells	0.775	0.084	1.667	JUN	Jun proto-oncogene, AP-1 transcription factor subunit	Nucleus	transcription regulator	0.000125936	2.07414e-05	up	14.0879	14.0879	3.81639
CD28 Signaling in T Helper Cells	0.775	0.084	1.667	HLA-A	major histocompatibility complex, class I, A	Plasma Membrane	other	6.72177e-05	5.82664e-06	up	2.33121	2.33121	1.22108
CD28 Signaling in T Helper Cells	0.775	0.084	1.667	FGFR1	fibroblast growth factor receptor 1	Plasma Membrane	kinase	0.000165733	3.47326e-05	up	3.42504	3.42504	1.77612
CD28 Signaling in T Helper Cells	0.775	0.084	1.667	MAP3K1	mitogen-activated protein kinase kinase kinase 1	Cytoplasm	kinase	0.000246142	6.93012e-05	up	2.54426	2.54426	1.34725
CD28 Signaling in T Helper Cells	0.775	0.084	1.667	HLA-B	major histocompatibility complex, class I, B	Plasma Membrane	transmembrane receptor	0.000935157	0.000579595	up	2.72133	2.72133	1.44431
CD28 Signaling in T Helper Cells	0.775	0.084	1.667	CHP1	calcineurin like EF-hand protein 1	Cytoplasm	transporter	0.000412923	0.000161983	down	2.07379	-2.07379	-1.05227
CD28 Signaling in T Helper Cells	0.775	0.084	1.667	MAPK9	mitogen-activated protein kinase 9	Cytoplasm	kinase	0.000293972	9.35104e-05	down	2.12175	-2.12175	-1.08525
CD28 Signaling in T Helper Cells	0.775	0.084	1.667	IRS2	insulin receptor substrate 2	Cytoplasm	enzyme	2.88118e-05	7.09206e-07	up	3.70726	3.70726	1.89035
CD28 Signaling in T Helper Cells	0.775	0.084	1.667	MAP2K1	mitogen-activated protein kinase kinase 1	Cytoplasm	kinase	5.36735e-05	3.47448e-06	up	2.20238	2.20238	1.13906
Crosstalk between Dendritic Cells and Natural Killer Cells	0.774	0.0899	NaN	TLR4	toll like receptor 4	Plasma Membrane	transmembrane receptor	0.000295521	9.42961e-05	down	2.53829	-2.53829	-1.34386
Crosstalk between Dendritic Cells and Natural Killer Cells	0.774	0.0899	NaN	IL2RG	interleukin 2 receptor subunit gamma	Plasma Membrane	transmembrane receptor	0.000416414	0.000164202	up	2.8609	2.8609	1.51647
Crosstalk between Dendritic Cells and Natural Killer Cells	0.774	0.0899	NaN	CAMK2D	calcium/calmodulin dependent protein kinase II delta	Cytoplasm	kinase	3.09385e-05	9.36015e-07	down	2.77528	-2.77528	-1.47263
Crosstalk between Dendritic Cells and Natural Killer Cells	0.774	0.0899	NaN	HLA-A	major histocompatibility complex, class I, A	Plasma Membrane	other	6.72177e-05	5.82664e-06	up	2.33121	2.33121	1.22108
Crosstalk between Dendritic Cells and Natural Killer Cells	0.774	0.0899	NaN	HLA-B	major histocompatibility complex, class I, B	Plasma Membrane	transmembrane receptor	0.000935157	0.000579595	up	2.72133	2.72133	1.44431
Crosstalk between Dendritic Cells and Natural Killer Cells	0.774	0.0899	NaN	FSCN2	fascin actin-bundling protein 2, retinal	Cytoplasm	other	0.000782665	0.000446091	up	2.01274	2.01274	1.00916
Crosstalk between Dendritic Cells and Natural Killer Cells	0.774	0.0899	NaN	ACTC1	actin, alpha, cardiac muscle 1	Cytoplasm	enzyme	4.63199e-05	2.55655e-06	down	4.16486	-4.16486	-2.05827
Crosstalk between Dendritic Cells and Natural Killer Cells	0.774	0.0899	NaN	HLA-E	major histocompatibility complex, class I, E	Plasma Membrane	transmembrane receptor	4.0619e-05	1.8675e-06	up	2.74036	2.74036	1.45437
Methylglyoxal Degradation I	0.769	0.333	NaN	HAGH	hydroxyacylglutathione hydrolase	Cytoplasm	enzyme	3.92974e-05	1.71991e-06	up	2.99579	2.99579	1.58293
5-aminoimidazole Ribonucleotide Biosynthesis I	0.769	0.333	NaN	PFAS	phosphoribosylformylglycinamidine synthase	Cytoplasm	enzyme	0.000152443	2.98228e-05	down	2.1031	-2.1031	-1.07252
Thyronamine and Iodothyronamine Metabolism	0.769	0.333	NaN	DIO2	iodothyronine deiodinase 2	Cytoplasm	enzyme	5.18587e-05	3.21366e-06	down	2.34023	-2.34023	-1.22665
Inosine-5'-phosphate Biosynthesis II	0.769	0.333	NaN	ATIC	5-aminoimidazole-4-carboxamide ribonucleotide formyltransferase/IMP cyclohydrolase	Cytoplasm	enzyme	0.000137577	2.48802e-05	down	2.34519	-2.34519	-1.22971
Biotin-carboxyl Carrier Protein Assembly	0.769	0.333	NaN	ACACA	acetyl-CoA carboxylase alpha	Cytoplasm	enzyme	0.000270549	8.15082e-05	down	2.03919	-2.03919	-1.02799
Thyroid Hormone Metabolism I (via Deiodination)	0.769	0.333	NaN	DIO2	iodothyronine deiodinase 2	Cytoplasm	enzyme	5.18587e-05	3.21366e-06	down	2.34023	-2.34023	-1.22665
Oxidized GTP and dGTP Detoxification	0.769	0.333	NaN	NUDT1	nudix hydrolase 1	Extracellular Space	phosphatase	0.00135121	0.000963654	up	2.07945	2.07945	1.0562
N-acetylglucosamine Degradation I	0.769	0.333	NaN	GNPDA1	glucosamine-6-phosphate deaminase 1	Cytoplasm	enzyme	0.000553362	0.000257729	down	2.51583	-2.51583	-1.33103
TNFR1 Signaling	0.765	0.102	1	FOS	Fos proto-oncogene, AP-1 transcription factor subunit	Nucleus	transcription regulator	2.80854e-05	6.73077e-07	up	3.5675	3.5675	1.83491
TNFR1 Signaling	0.765	0.102	1	JUN	Jun proto-oncogene, AP-1 transcription factor subunit	Nucleus	transcription regulator	0.000125936	2.07414e-05	up	14.0879	14.0879	3.81639
TNFR1 Signaling	0.765	0.102	1	MAP3K1	mitogen-activated protein kinase kinase kinase 1	Cytoplasm	kinase	0.000246142	6.93012e-05	up	2.54426	2.54426	1.34725
TNFR1 Signaling	0.765	0.102	1	TNFAIP3	TNF alpha induced protein 3	Nucleus	enzyme	0.000477213	0.000204358	up	2.36784	2.36784	1.24357
TNFR1 Signaling	0.765	0.102	1	BIRC3	baculoviral IAP repeat containing 3	Cytoplasm	enzyme	0.000395894	0.000150879	up	2.35415	2.35415	1.23521
Cancer Drug Resistance By Drug Efflux	0.765	0.102	NaN	ABCC2	ATP binding cassette subfamily C member 2	Plasma Membrane	transporter	5.62745e-05	3.86539e-06	down	2.08951	-2.08951	-1.06317
Cancer Drug Resistance By Drug Efflux	0.765	0.102	NaN	ABCG2	ATP binding cassette subfamily G member 2 (Junior blood group)	Plasma Membrane	transporter	7.52003e-05	7.45804e-06	down	2.73798	-2.73798	-1.45311
Cancer Drug Resistance By Drug Efflux	0.765	0.102	NaN	FOXO3	forkhead box O3	Nucleus	transcription regulator	7.15301e-05	6.64421e-06	up	2.65819	2.65819	1.41044
Cancer Drug Resistance By Drug Efflux	0.765	0.102	NaN	PDK1	pyruvate dehydrogenase kinase 1	Cytoplasm	kinase	2.8855e-05	7.40564e-07	up	8.4355	8.4355	3.07647
Cancer Drug Resistance By Drug Efflux	0.765	0.102	NaN	MAP2K1	mitogen-activated protein kinase kinase 1	Cytoplasm	kinase	5.36735e-05	3.47448e-06	up	2.20238	2.20238	1.13906
BMP signaling pathway	0.76	0.0921	1.134	JUN	Jun proto-oncogene, AP-1 transcription factor subunit	Nucleus	transcription regulator	0.000125936	2.07414e-05	up	14.0879	14.0879	3.81639
BMP signaling pathway	0.76	0.0921	1.134	SMAD9	SMAD family member 9	Nucleus	transcription regulator	2.88118e-05	7.30344e-07	up	3.5169	3.5169	1.81431
BMP signaling pathway	0.76	0.0921	1.134	PRKAG2	protein kinase AMP-activated non-catalytic subunit gamma 2	Cytoplasm	kinase	0.00017709	3.87531e-05	up	2.4962	2.4962	1.31973
BMP signaling pathway	0.76	0.0921	1.134	SMAD6	SMAD family member 6	Nucleus	transcription regulator	0.000204486	4.98994e-05	down	2.34508	-2.34508	-1.22964
BMP signaling pathway	0.76	0.0921	1.134	MAPK9	mitogen-activated protein kinase 9	Cytoplasm	kinase	0.000293972	9.35104e-05	down	2.12175	-2.12175	-1.08525
BMP signaling pathway	0.76	0.0921	1.134	MAP2K1	mitogen-activated protein kinase kinase 1	Cytoplasm	kinase	5.36735e-05	3.47448e-06	up	2.20238	2.20238	1.13906
BMP signaling pathway	0.76	0.0921	1.134	NOG	noggin	Extracellular Space	growth factor	0.00166782	0.00125604	up	3.809	3.809	1.92941
Cholesterol Biosynthesis I	0.737	0.154	NaN	SQLE	squalene epoxidase	Cytoplasm	enzyme	0.000421772	0.000167641	down	2.37779	-2.37779	-1.24962
Cholesterol Biosynthesis I	0.737	0.154	NaN	MSMO1	methylsterol monooxygenase 1	Cytoplasm	enzyme	0.000277753	8.4976e-05	down	2.17075	-2.17075	-1.11819
Mevalonate Pathway I	0.737	0.154	NaN	IDI1	isopentenyl-diphosphate delta isomerase 1	Cytoplasm	enzyme	0.000455443	0.000189926	down	2.42598	-2.42598	-1.27857
Mevalonate Pathway I	0.737	0.154	NaN	HMGCS1	3-hydroxy-3-methylglutaryl-CoA synthase 1	Cytoplasm	enzyme	0.00240177	0.00196245	down	2.45647	-2.45647	-1.29658
Bile Acid Biosynthesis, Neutral Pathway	0.737	0.154	NaN	AKR1C1/AKR1C2	aldo-keto reductase family 1 member C2	Cytoplasm	enzyme	2.81039e-05	6.75907e-07	down	5.60518	-5.60518	-2.48676
Bile Acid Biosynthesis, Neutral Pathway	0.737	0.154	NaN	AKR1C3	aldo-keto reductase family 1 member C3	Cytoplasm	enzyme	3.07641e-05	9.14886e-07	down	2.82192	-2.82192	-1.49668
Cholesterol Biosynthesis II (via 24,25-dihydrolanosterol)	0.737	0.154	NaN	SQLE	squalene epoxidase	Cytoplasm	enzyme	0.000421772	0.000167641	down	2.37779	-2.37779	-1.24962
Cholesterol Biosynthesis II (via 24,25-dihydrolanosterol)	0.737	0.154	NaN	MSMO1	methylsterol monooxygenase 1	Cytoplasm	enzyme	0.000277753	8.4976e-05	down	2.17075	-2.17075	-1.11819
Cholesterol Biosynthesis III (via Desmosterol)	0.737	0.154	NaN	SQLE	squalene epoxidase	Cytoplasm	enzyme	0.000421772	0.000167641	down	2.37779	-2.37779	-1.24962
Cholesterol Biosynthesis III (via Desmosterol)	0.737	0.154	NaN	MSMO1	methylsterol monooxygenase 1	Cytoplasm	enzyme	0.000277753	8.4976e-05	down	2.17075	-2.17075	-1.11819
IL-1 Signaling	0.737	0.0879	0.707	FOS	Fos proto-oncogene, AP-1 transcription factor subunit	Nucleus	transcription regulator	2.80854e-05	6.73077e-07	up	3.5675	3.5675	1.83491
IL-1 Signaling	0.737	0.0879	0.707	IL1A	interleukin 1 alpha	Extracellular Space	cytokine	2.88118e-05	7.19868e-07	up	3.81224	3.81224	1.93064
IL-1 Signaling	0.737	0.0879	0.707	JUN	Jun proto-oncogene, AP-1 transcription factor subunit	Nucleus	transcription regulator	0.000125936	2.07414e-05	up	14.0879	14.0879	3.81639
IL-1 Signaling	0.737	0.0879	0.707	MAP3K1	mitogen-activated protein kinase kinase kinase 1	Cytoplasm	kinase	0.000246142	6.93012e-05	up	2.54426	2.54426	1.34725
IL-1 Signaling	0.737	0.0879	0.707	ADCY3	adenylate cyclase 3	Plasma Membrane	enzyme	9.39108e-05	1.19713e-05	down	2.04408	-2.04408	-1.03145
IL-1 Signaling	0.737	0.0879	0.707	PRKAG2	protein kinase AMP-activated non-catalytic subunit gamma 2	Cytoplasm	kinase	0.00017709	3.87531e-05	up	2.4962	2.4962	1.31973
IL-1 Signaling	0.737	0.0879	0.707	MAPK9	mitogen-activated protein kinase 9	Cytoplasm	kinase	0.000293972	9.35104e-05	down	2.12175	-2.12175	-1.08525
IL-1 Signaling	0.737	0.0879	0.707	GNAL	G protein subunit alpha L	Cytoplasm	enzyme	7.69223e-05	7.86458e-06	down	2.47488	-2.47488	-1.30736
IL-2 Signaling	0.726	0.0938	2.236	FOS	Fos proto-oncogene, AP-1 transcription factor subunit	Nucleus	transcription regulator	2.80854e-05	6.73077e-07	up	3.5675	3.5675	1.83491
IL-2 Signaling	0.726	0.0938	2.236	IL2RG	interleukin 2 receptor subunit gamma	Plasma Membrane	transmembrane receptor	0.000416414	0.000164202	up	2.8609	2.8609	1.51647
IL-2 Signaling	0.726	0.0938	2.236	JUN	Jun proto-oncogene, AP-1 transcription factor subunit	Nucleus	transcription regulator	0.000125936	2.07414e-05	up	14.0879	14.0879	3.81639
IL-2 Signaling	0.726	0.0938	2.236	FGFR1	fibroblast growth factor receptor 1	Plasma Membrane	kinase	0.000165733	3.47326e-05	up	3.42504	3.42504	1.77612
IL-2 Signaling	0.726	0.0938	2.236	IRS2	insulin receptor substrate 2	Cytoplasm	enzyme	2.88118e-05	7.09206e-07	up	3.70726	3.70726	1.89035
IL-2 Signaling	0.726	0.0938	2.236	MAP2K1	mitogen-activated protein kinase kinase 1	Cytoplasm	kinase	5.36735e-05	3.47448e-06	up	2.20238	2.20238	1.13906
Mouse Embryonic Stem Cell Pluripotency	0.721	0.0849	1	LIFR	leukemia inhibitory factor receptor alpha	Plasma Membrane	transmembrane receptor	5.08298e-05	3.04241e-06	down	2.68427	-2.68427	-1.42453
Mouse Embryonic Stem Cell Pluripotency	0.721	0.0849	1	FZD10	frizzled class receptor 10	Plasma Membrane	G-protein coupled receptor	0.000785696	0.000449143	down	2.22138	-2.22138	-1.15146
Mouse Embryonic Stem Cell Pluripotency	0.721	0.0849	1	SMAD9	SMAD family member 9	Nucleus	transcription regulator	2.88118e-05	7.30344e-07	up	3.5169	3.5169	1.81431
Mouse Embryonic Stem Cell Pluripotency	0.721	0.0849	1	FZD3	frizzled class receptor 3	Plasma Membrane	G-protein coupled receptor	0.00329505	0.00282275	up	2.1665	2.1665	1.11537
Mouse Embryonic Stem Cell Pluripotency	0.721	0.0849	1	FGFR1	fibroblast growth factor receptor 1	Plasma Membrane	kinase	0.000165733	3.47326e-05	up	3.42504	3.42504	1.77612
Mouse Embryonic Stem Cell Pluripotency	0.721	0.0849	1	IRS2	insulin receptor substrate 2	Cytoplasm	enzyme	2.88118e-05	7.09206e-07	up	3.70726	3.70726	1.89035
Mouse Embryonic Stem Cell Pluripotency	0.721	0.0849	1	FZD1	frizzled class receptor 1	Plasma Membrane	G-protein coupled receptor	0.000503711	0.000222169	up	2.54019	2.54019	1.34494
Mouse Embryonic Stem Cell Pluripotency	0.721	0.0849	1	MAP2K1	mitogen-activated protein kinase kinase 1	Cytoplasm	kinase	5.36735e-05	3.47448e-06	up	2.20238	2.20238	1.13906
Mouse Embryonic Stem Cell Pluripotency	0.721	0.0849	1	ID3	inhibitor of DNA binding 3, HLH protein	Nucleus	transcription regulator	0.000116645	1.80415e-05	down	3.44204	-3.44204	-1.78326
PXR/RXR Activation	0.705	0.0923	NaN	CPT1A	carnitine palmitoyltransferase 1A	Cytoplasm	enzyme	3.0957e-05	9.47101e-07	down	4.0622	-4.0622	-2.02226
PXR/RXR Activation	0.705	0.0923	NaN	ABCC2	ATP binding cassette subfamily C member 2	Plasma Membrane	transporter	5.62745e-05	3.86539e-06	down	2.08951	-2.08951	-1.06317
PXR/RXR Activation	0.705	0.0923	NaN	FOXO3	forkhead box O3	Nucleus	transcription regulator	7.15301e-05	6.64421e-06	up	2.65819	2.65819	1.41044
PXR/RXR Activation	0.705	0.0923	NaN	PRKAG2	protein kinase AMP-activated non-catalytic subunit gamma 2	Cytoplasm	kinase	0.00017709	3.87531e-05	up	2.4962	2.4962	1.31973
PXR/RXR Activation	0.705	0.0923	NaN	IGFBP1	insulin like growth factor binding protein 1	Extracellular Space	other	5.08298e-05	3.05763e-06	up	18.4574	18.4574	4.20613
PXR/RXR Activation	0.705	0.0923	NaN	SLCO1B3	solute carrier organic anion transporter family member 1B3	Plasma Membrane	transporter	1.58473e-05	7.98854e-08	up	10.6846	10.6846	3.41746
Thrombopoietin Signaling	0.705	0.0923	2.449	FOS	Fos proto-oncogene, AP-1 transcription factor subunit	Nucleus	transcription regulator	2.80854e-05	6.73077e-07	up	3.5675	3.5675	1.83491
Thrombopoietin Signaling	0.705	0.0923	2.449	JUN	Jun proto-oncogene, AP-1 transcription factor subunit	Nucleus	transcription regulator	0.000125936	2.07414e-05	up	14.0879	14.0879	3.81639
Thrombopoietin Signaling	0.705	0.0923	2.449	FGFR1	fibroblast growth factor receptor 1	Plasma Membrane	kinase	0.000165733	3.47326e-05	up	3.42504	3.42504	1.77612
Thrombopoietin Signaling	0.705	0.0923	2.449	IRS2	insulin receptor substrate 2	Cytoplasm	enzyme	2.88118e-05	7.09206e-07	up	3.70726	3.70726	1.89035
Thrombopoietin Signaling	0.705	0.0923	2.449	MAP2K1	mitogen-activated protein kinase kinase 1	Cytoplasm	kinase	5.36735e-05	3.47448e-06	up	2.20238	2.20238	1.13906
Thrombopoietin Signaling	0.705	0.0923	2.449	PRKCA	protein kinase C alpha	Cytoplasm	kinase	0.00011792	1.85292e-05	up	2.55508	2.55508	1.35337
Pyridoxal 5'-phosphate Salvage Pathway	0.705	0.0923	NaN	CDK18	cyclin dependent kinase 18	Cytoplasm	kinase	7.18385e-05	6.68998e-06	up	3.33058	3.33058	1.73577
Pyridoxal 5'-phosphate Salvage Pathway	0.705	0.0923	NaN	CSNK1D	casein kinase 1 delta	Cytoplasm	kinase	0.00124756	0.000865881	down	2.028	-2.028	-1.02006
Pyridoxal 5'-phosphate Salvage Pathway	0.705	0.0923	NaN	MAPK9	mitogen-activated protein kinase 9	Cytoplasm	kinase	0.000293972	9.35104e-05	down	2.12175	-2.12175	-1.08525
Pyridoxal 5'-phosphate Salvage Pathway	0.705	0.0923	NaN	MAP3K8	mitogen-activated protein kinase kinase kinase 8	Cytoplasm	kinase	0.000619209	0.000307789	up	2.25937	2.25937	1.17592
Pyridoxal 5'-phosphate Salvage Pathway	0.705	0.0923	NaN	MAPK7	mitogen-activated protein kinase 7	Cytoplasm	kinase	0.00134129	0.000953604	up	2.03229	2.03229	1.02311
Pyridoxal 5'-phosphate Salvage Pathway	0.705	0.0923	NaN	MAP2K1	mitogen-activated protein kinase kinase 1	Cytoplasm	kinase	5.36735e-05	3.47448e-06	up	2.20238	2.20238	1.13906
Hypoxia Signaling in the Cardiovascular System	0.705	0.0923	NaN	VEGFA	vascular endothelial growth factor A	Extracellular Space	growth factor	0.000230788	6.23698e-05	up	5.58356	5.58356	2.48119
Hypoxia Signaling in the Cardiovascular System	0.705	0.0923	NaN	P4HB	prolyl 4-hydroxylase subunit beta	Cytoplasm	enzyme	0.000333796	0.000115171	up	2.88509	2.88509	1.52861
Hypoxia Signaling in the Cardiovascular System	0.705	0.0923	NaN	HSP90B1	heat shock protein 90 beta family member 1	Cytoplasm	other	0.000847017	0.000502797	up	2.23526	2.23526	1.16045
Hypoxia Signaling in the Cardiovascular System	0.705	0.0923	NaN	JUN	Jun proto-oncogene, AP-1 transcription factor subunit	Nucleus	transcription regulator	0.000125936	2.07414e-05	up	14.0879	14.0879	3.81639
Hypoxia Signaling in the Cardiovascular System	0.705	0.0923	NaN	NQO1	NAD(P)H quinone dehydrogenase 1	Cytoplasm	enzyme	1.08128e-05	3.30904e-08	down	3.66239	-3.66239	-1.87279
Hypoxia Signaling in the Cardiovascular System	0.705	0.0923	NaN	CSNK1D	casein kinase 1 delta	Cytoplasm	kinase	0.00124756	0.000865881	down	2.028	-2.028	-1.02006
Lipid Antigen Presentation by CD1	0.688	0.115	NaN	CALR	calreticulin	Cytoplasm	transcription regulator	2.88118e-05	7.24289e-07	up	2.34816	2.34816	1.23153
Lipid Antigen Presentation by CD1	0.688	0.115	NaN	PDIA3	protein disulfide isomerase family A member 3	Cytoplasm	peptidase	0.000247418	6.98709e-05	up	2.08961	2.08961	1.06323
Lipid Antigen Presentation by CD1	0.688	0.115	NaN	CANX	calnexin	Cytoplasm	other	0.000684527	0.000361083	up	2.16319	2.16319	1.11316
Androgen Biosynthesis	0.687	0.143	NaN	SRD5A3	steroid 5 alpha-reductase 3	Cytoplasm	enzyme	5.15907e-05	3.1655e-06	up	2.39202	2.39202	1.25823
Androgen Biosynthesis	0.687	0.143	NaN	AKR1C3	aldo-keto reductase family 1 member C3	Cytoplasm	enzyme	3.07641e-05	9.14886e-07	down	2.82192	-2.82192	-1.49668
Superpathway of Citrulline Metabolism	0.687	0.143	NaN	ALDH18A1	aldehyde dehydrogenase 18 family member A1	Cytoplasm	kinase	4.16204e-05	2.00904e-06	up	2.00093	2.00093	1.00067
Superpathway of Citrulline Metabolism	0.687	0.143	NaN	ASL	argininosuccinate lyase	Cytoplasm	enzyme	0.000102686	1.41426e-05	up	2.39017	2.39017	1.25711
Glycogen Degradation III	0.687	0.143	NaN	PYGL	glycogen phosphorylase L	Cytoplasm	enzyme	0.000112961	1.7065e-05	up	2.35236	2.35236	1.23411
Glycogen Degradation III	0.687	0.143	NaN	MTAP	methylthioadenosine phosphorylase	Nucleus	enzyme	8.05541e-05	8.60872e-06	down	2.34314	-2.34314	-1.22844
Prostate Cancer Signaling	0.685	0.0851	NaN	HSP90B1	heat shock protein 90 beta family member 1	Cytoplasm	other	0.000847017	0.000502797	up	2.23526	2.23526	1.16045
Prostate Cancer Signaling	0.685	0.0851	NaN	PA2G4	proliferation-associated 2G4	Nucleus	transcription regulator	2.25283e-05	2.92989e-07	down	2.00323	-2.00323	-1.00233
Prostate Cancer Signaling	0.685	0.0851	NaN	FGFR1	fibroblast growth factor receptor 1	Plasma Membrane	kinase	0.000165733	3.47326e-05	up	3.42504	3.42504	1.77612
Prostate Cancer Signaling	0.685	0.0851	NaN	ABL1	ABL proto-oncogene 1, non-receptor tyrosine kinase	Nucleus	kinase	0.000315871	0.000105738	up	2.03983	2.03983	1.02845
Prostate Cancer Signaling	0.685	0.0851	NaN	IRS2	insulin receptor substrate 2	Cytoplasm	enzyme	2.88118e-05	7.09206e-07	up	3.70726	3.70726	1.89035
Prostate Cancer Signaling	0.685	0.0851	NaN	CCND1	cyclin D1	Nucleus	transcription regulator	0.000133495	2.33778e-05	down	2.64615	-2.64615	-1.4039
Prostate Cancer Signaling	0.685	0.0851	NaN	MAP2K1	mitogen-activated protein kinase kinase 1	Cytoplasm	kinase	5.36735e-05	3.47448e-06	up	2.20238	2.20238	1.13906
Prostate Cancer Signaling	0.685	0.0851	NaN	BCL2	BCL2, apoptosis regulator	Cytoplasm	transporter	0.00165371	0.00124348	down	2.95809	-2.95809	-1.56467
Mitotic Roles of Polo-Like Kinase	0.684	0.0909	NaN	HSP90B1	heat shock protein 90 beta family member 1	Cytoplasm	other	0.000847017	0.000502797	up	2.23526	2.23526	1.16045
Mitotic Roles of Polo-Like Kinase	0.684	0.0909	NaN	PPP2R2A	protein phosphatase 2 regulatory subunit Balpha	Cytoplasm	phosphatase	0.000121473	1.94696e-05	up	3.00884	3.00884	1.58921
Mitotic Roles of Polo-Like Kinase	0.684	0.0909	NaN	TGFB1	transforming growth factor beta 1	Extracellular Space	growth factor	0.000148434	2.84707e-05	up	2.93782	2.93782	1.55475
Mitotic Roles of Polo-Like Kinase	0.684	0.0909	NaN	PPP2R5B	protein phosphatase 2 regulatory subunit B'beta	Cytoplasm	phosphatase	4.01023e-05	1.8097e-06	up	5.56934	5.56934	2.47751
Mitotic Roles of Polo-Like Kinase	0.684	0.0909	NaN	ANAPC13	anaphase promoting complex subunit 13	Nucleus	other	5.32695e-05	3.40709e-06	down	2.22171	-2.22171	-1.15167
Mitotic Roles of Polo-Like Kinase	0.684	0.0909	NaN	CDC25A	cell division cycle 25A	Nucleus	phosphatase	0.000444492	0.000183055	down	2.95626	-2.95626	-1.56377
Netrin Signaling	0.684	0.103	NaN	RYR2	ryanodine receptor 2	Plasma Membrane	ion channel	0.000967237	0.000607945	up	2.44897	2.44897	1.29217
Netrin Signaling	0.684	0.103	NaN	UNC5B	unc-5 netrin receptor B	Plasma Membrane	transmembrane receptor	0.000697521	0.000371671	up	4.25445	4.25445	2.08897
Netrin Signaling	0.684	0.103	NaN	CHP1	calcineurin like EF-hand protein 1	Cytoplasm	transporter	0.000412923	0.000161983	down	2.07379	-2.07379	-1.05227
Netrin Signaling	0.684	0.103	NaN	PRKAG2	protein kinase AMP-activated non-catalytic subunit gamma 2	Cytoplasm	kinase	0.00017709	3.87531e-05	up	2.4962	2.4962	1.31973
tRNA Splicing	0.684	0.103	NaN	PDE4C	phosphodiesterase 4C	Cytoplasm	enzyme	0.000150105	2.90465e-05	up	7.34916	7.34916	2.87758
tRNA Splicing	0.684	0.103	NaN	PDE7B	phosphodiesterase 7B	Cytoplasm	enzyme	0.000128047	2.12523e-05	down	2.38581	-2.38581	-1.25448
tRNA Splicing	0.684	0.103	NaN	TDP2	tyrosyl-DNA phosphodiesterase 2	Cytoplasm	transcription regulator	7.27391e-05	6.84923e-06	down	2.20013	-2.20013	-1.13759
tRNA Splicing	0.684	0.103	NaN	TSEN2	tRNA splicing endonuclease subunit 2	Cytoplasm	enzyme	0.000253264	7.27781e-05	down	3.58453	-3.58453	-1.84179
Inhibition of Matrix Metalloproteases	0.684	0.103	NaN	TIMP3	TIMP metallopeptidase inhibitor 3	Extracellular Space	other	4.79215e-05	2.7249e-06	up	3.11191	3.11191	1.6378
Inhibition of Matrix Metalloproteases	0.684	0.103	NaN	SDC2	syndecan 2	Plasma Membrane	other	3.34745e-05	1.21783e-06	up	2.90811	2.90811	1.54008
Inhibition of Matrix Metalloproteases	0.684	0.103	NaN	TFPI2	tissue factor pathway inhibitor 2	Extracellular Space	other	0.00300223	0.00253813	down	2.3428	-2.3428	-1.22823
Inhibition of Matrix Metalloproteases	0.684	0.103	NaN	LRP1	LDL receptor related protein 1	Plasma Membrane	transmembrane receptor	0.000101976	1.39177e-05	up	2.45839	2.45839	1.29772
Relaxin Signaling	0.683	0.0789	2.121	VEGFA	vascular endothelial growth factor A	Extracellular Space	growth factor	0.000230788	6.23698e-05	up	5.58356	5.58356	2.48119
Relaxin Signaling	0.683	0.0789	2.121	FOS	Fos proto-oncogene, AP-1 transcription factor subunit	Nucleus	transcription regulator	2.80854e-05	6.73077e-07	up	3.5675	3.5675	1.83491
Relaxin Signaling	0.683	0.0789	2.121	JUN	Jun proto-oncogene, AP-1 transcription factor subunit	Nucleus	transcription regulator	0.000125936	2.07414e-05	up	14.0879	14.0879	3.81639
Relaxin Signaling	0.683	0.0789	2.121	PDE4C	phosphodiesterase 4C	Cytoplasm	enzyme	0.000150105	2.90465e-05	up	7.34916	7.34916	2.87758
Relaxin Signaling	0.683	0.0789	2.121	PDE7B	phosphodiesterase 7B	Cytoplasm	enzyme	0.000128047	2.12523e-05	down	2.38581	-2.38581	-1.25448
Relaxin Signaling	0.683	0.0789	2.121	FGFR1	fibroblast growth factor receptor 1	Plasma Membrane	kinase	0.000165733	3.47326e-05	up	3.42504	3.42504	1.77612
Relaxin Signaling	0.683	0.0789	2.121	ADCY3	adenylate cyclase 3	Plasma Membrane	enzyme	9.39108e-05	1.19713e-05	down	2.04408	-2.04408	-1.03145
Relaxin Signaling	0.683	0.0789	2.121	PRKAG2	protein kinase AMP-activated non-catalytic subunit gamma 2	Cytoplasm	kinase	0.00017709	3.87531e-05	up	2.4962	2.4962	1.31973
Relaxin Signaling	0.683	0.0789	2.121	TDP2	tyrosyl-DNA phosphodiesterase 2	Cytoplasm	transcription regulator	7.27391e-05	6.84923e-06	down	2.20013	-2.20013	-1.13759
Relaxin Signaling	0.683	0.0789	2.121	IRS2	insulin receptor substrate 2	Cytoplasm	enzyme	2.88118e-05	7.09206e-07	up	3.70726	3.70726	1.89035
Relaxin Signaling	0.683	0.0789	2.121	MAP2K1	mitogen-activated protein kinase kinase 1	Cytoplasm	kinase	5.36735e-05	3.47448e-06	up	2.20238	2.20238	1.13906
Relaxin Signaling	0.683	0.0789	2.121	GNAL	G protein subunit alpha L	Cytoplasm	enzyme	7.69223e-05	7.86458e-06	down	2.47488	-2.47488	-1.30736
G-Protein Coupled Receptor Signaling	0.677	0.0735	NaN	FYN	FYN proto-oncogene, Src family tyrosine kinase	Plasma Membrane	kinase	3.17849e-05	1.10245e-06	up	2.00062	2.00062	1.00045
G-Protein Coupled Receptor Signaling	0.677	0.0735	NaN	HCAR3	hydroxycarboxylic acid receptor 3	Plasma Membrane	other	0.000220896	5.72374e-05	up	7.32349	7.32349	2.87253
G-Protein Coupled Receptor Signaling	0.677	0.0735	NaN	PDE4C	phosphodiesterase 4C	Cytoplasm	enzyme	0.000150105	2.90465e-05	up	7.34916	7.34916	2.87758
G-Protein Coupled Receptor Signaling	0.677	0.0735	NaN	FGFR1	fibroblast growth factor receptor 1	Plasma Membrane	kinase	0.000165733	3.47326e-05	up	3.42504	3.42504	1.77612
G-Protein Coupled Receptor Signaling	0.677	0.0735	NaN	ADCY3	adenylate cyclase 3	Plasma Membrane	enzyme	9.39108e-05	1.19713e-05	down	2.04408	-2.04408	-1.03145
G-Protein Coupled Receptor Signaling	0.677	0.0735	NaN	OPRL1	opioid related nociceptin receptor 1	Plasma Membrane	G-protein coupled receptor	0.00345896	0.00298296	up	2.32271	2.32271	1.21581
G-Protein Coupled Receptor Signaling	0.677	0.0735	NaN	HRH1	histamine receptor H1	Plasma Membrane	G-protein coupled receptor	0.000213142	5.36705e-05	up	2.19159	2.19159	1.13198
G-Protein Coupled Receptor Signaling	0.677	0.0735	NaN	CAMK2D	calcium/calmodulin dependent protein kinase II delta	Cytoplasm	kinase	3.09385e-05	9.36015e-07	down	2.77528	-2.77528	-1.47263
[truncated: 1,015 more rows]
